# Supplementary material for: A deep generative model for multi-view profiling of single-cell RNA-seq and ATAC-seq data
Source: Genome Biol. 2022 Jan 12;23:20. doi: 10.1186/s13059-021-02595-6 (PMC8756637; doi:10.1186/s13059-021-02595-6)
Supplement: Supplementary file 2 — Additional file 2: Supplementary Tables S1-S10. [file 13059_2021_2595_MOESM2_ESM.xlsx]

## Sheet: Summary
Additional file 2: Supplementary Tables for A deep generative model for multi-view profiling of single-cell RNA-seq and ATAC-seq data
Table S1	UMAP of sci-CAR cell line for Fig. 3a and Fig. S2
Table S2	UMAP of Paired-seq cell line for Fig. 3b and Fig. S2
Table S3	UMAP of SNARE-seq cell line for Fig. 3c and Fig. S2
Table S4	Algorithm ARI score in Fig. S3
Table S5	Algorithm ARI score in Fig. 4a
Table S6	Top 500 differential genes for each cell type in mouse cerebral cortex P0 dataset
Table S7	Cis-regulatory elements predicted by Cicero with raw SNARE-seq signal
Table S8	Cis-regulatory elements predicted by Cicero with scMVP impute SNARE-seq signal
Table S9	Cis-regulatory elements predicted by LASSO with raw SNARE-seq signal
Table S10	Cis-regulatory elements predicted by LASSO with scMVP impute SNARE-seq signal

## Sheet: Table S1
Table S1: UMAP of sci-CAR cell line for Fig. 3a and Fig. S2
	scMVP		scVI		cisTopic		Seruat v4 WNN		scRNA(monocle3)		scATAC(monocle3)		MultiVi		Cobolt		MOFA+		scAI
cell id	umap_dim1	umap_dim2	umap_dim1	umap_dim2	umap_dim1	umap_dim2	umap_dim1	umap_dim2	umap_dim1	umap_dim2	umap_dim1	umap_dim2	umap_dim1	umap_dim2	umap_dim1	umap_dim2	umap_dim1	umap_dim2	umap_dim1	umap_dim2	cell label
sci-RNA-A-001.AAGTACGTTA	9.45892	9.01139	4.27004	1.16273	-2.14688	2.32569	3.84666	-0.943031	-4.05431	-2.54233	-0.21334	2.53072	8.32597	2.53143	-3.34776	12.0053	-4.51303	3.3374	0.330716	-2.41601	A549_3h
sci-RNA-A-001.CGCCAGGCAT	-7.60134	11.5522	-9.72028	7.12481	0.902476	-6.72946	-10.7836	-4.77137	5.36408	11.5769	0.407267	-11.3412	-9.27451	5.65676	12.9612	13.2872	6.89082	1.69015	-3.02723	4.43428	293T_3T3
sci-RNA-A-001.CGTATTGAGA	12.9274	8.82938	3.2082	3.76823	1.25784	1.64507	3.62396	-2.05166	-2.47079	0.218474	1.07626	1.25345	0.0566603	6.45112	-2.68171	-1.52904	1.45899	-8.81977	8.22246	17.8096	A549_3h
sci-RNA-A-001.CGTCTATGAA	12.2097	10.5215	2.26652	1.62092	-3.3294	2.77495	1.206	-1.88427	-4.87607	1.48745	-1.62311	4.30298	0.676557	-9.99824	-3.25273	11.5638	-1.35857	4.2503	8.31925	10.9341	A549_1h
sci-RNA-A-001.GACCAATGCG	12.9763	5.19823	5.39738	4.81073	3.12656	0.685455	1.83108	1.66386	0.440927	-1.06322	1.71715	-0.058892	1.08259	5.744	-2.70016	-1.20989	-6.01326	-3.07614	14.306	5.67222	A549_0h
sci-RNA-A-001.GCCTCAGCAT	-9.03628	10.2704	-9.77552	6.85965	0.0854393	-6.55226	-10.1996	-4.02409	5.31203	11.8569	-0.00997498	-11.539	-11.0288	4.87558	14.5446	12.5911	7.67522	0.477247	-4.96108	6.62103	293T_3T3
sci-RNA-A-001.TAGCCAGCAA	11.0243	10.8862	7.17185	-2.61212	-3.32318	3.69405	1.85666	-0.771613	-5.82649	0.249799	-1.04422	3.39901	3.83258	-9.7908	-0.211108	15.6523	-2.50809	2.69419	18.7904	16.5799	A549_3h
sci-RNA-A-001.TCCGCCGGTC	11.5561	9.34289	1.4213	0.951922	-2.92591	1.38449	0.424124	0.0759498	-3.32194	-0.0170814	-0.815845	2.54524	5.23758	-7.98765	-4.06826	9.46155	-0.3473	-1.92347	13.2135	23.6737	A549_3h
sci-RNA-A-001.TCTCTCATCC	14.4986	10.0425	6.27914	-2.23318	0.4809	0.377194	2.49078	-2.10914	-7.6628	0.944761	0.60064	1.66273	6.3681	-7.41719	-4.55734	2.57608	1.36299	-6.03147	9.06892	-0.676111	A549_0h
sci-RNA-A-001.TTCTATAGAG	11.0319	6.8096	3.62553	-1.76895	-2.5795	2.24515	3.72641	1.25769	-4.45999	-3.10335	-1.17257	3.01339	8.10965	0.842489	-2.96035	5.33499	-3.96283	6.55648	8.6463	-2.81129	A549_1h
sci-RNA-A-001.TTCTCTGAGA	-6.85986	11.0241	-10.6025	8.42585	0.301269	-5.02082	-10.2031	-2.16076	5.79578	11.2996	-0.239737	0.695685	-10.8285	2.06028	15.242	9.04882	8.27493	3.49796	-4.57847	6.45273	293T_3T3
sci-RNA-A-002.AAGTACGTTA	12.4365	10.1917	5.44824	-0.54421	-2.22471	2.47555	2.49449	1.15766	-6.02288	-0.705326	-0.0382722	2.79636	8.74008	-2.95751	-4.58549	3.35556	-6.94866	-0.187814	11.3502	7.09675	A549_3h
sci-RNA-A-002.AATCCGGTCA	11.8828	11.4694	2.8071	0.56992	0.20996	3.79167	-0.0402205	-1.4942	-4.81764	1.33577	0.679568	2.65898	1.17469	-10.1131	-4.27757	2.16441	2.87877	-6.4879	18.7506	16.9114	A549_1h
sci-RNA-A-002.ACGCGTATCG	-8.20747	11.4058	-9.51858	6.32305	0.461754	-6.06434	-10.6971	-4.11395	4.89213	11.7713	0.78985	-12.145	-10.5069	5.45201	14.0481	10.5779	9.72187	0.0753174	-3.6121	7.16036	293T_3T3
sci-RNA-A-002.ATCTAGGTTC	13.3565	7.30197	4.23802	4.33986	-0.909871	1.13245	1.69258	0.246112	-2.3778	1.5615	-0.272492	1.53127	7.44526	-1.94686	-2.79916	5.13343	0.111175	-2.06567	7.00761	-10.789	A549_0h
sci-RNA-A-002.GGTTGGCGAC	-6.59598	11.1167	-11.5133	10.5646	0.951426	-5.8538	-11.8222	-4.4288	7.05553	9.80004	-0.571123	-11.3923	-5.99047	4.50234	11.4736	14.049	7.0542	3.11005	-4.65968	3.13506	293T_3T3
sci-RNA-A-002.GTAGTTGGAT	-8.46079	9.69551	-10.9261	8.80389	-0.0976967	-5.58506	-10.7363	-2.88102	5.43454	11.4382	0.501557	-10.8792	-9.74094	2.87081	14.4047	9.86438	9.19017	3.45815	-3.19361	8.57675	293T_3T3
sci-RNA-A-002.TCTGACGAGG	-6.84102	11.3107	-10.1576	6.25924	0.402755	-6.8512	-10.5487	-2.82341	5.51352	11.9964	0.00983532	-11.2532	-11.6027	2.62612	15.6887	10.3671	8.12377	0.360345	-6.48565	9.21702	293T_3T3
sci-RNA-A-002.TGCCTAACTT	9.48734	8.41445	5.09811	-4.86542	-0.0678664	3.46657	4.57942	1.21203	-5.96452	-2.25371	2.46693	0.164076	7.50591	-6.49142	-1.28747	12.841	-2.86134	7.80569	15.7462	20.6331	A549_3h
sci-RNA-A-002.TTCGCTGCCT	8.97574	8.62441	6.41944	-4.35603	1.02982	2.30105	4.86975	-1.81172	-6.80067	-1.64585	1.21985	2.9558	4.4709	-9.00932	-3.1906	-2.11232	0.35144	-5.38829	9.07309	14.6366	A549_1h
sci-RNA-A-003.AATACCAGTT	-6.57001	10.9035	-12.1794	11.0235	-0.861963	-7.55803	-11.1403	-3.81622	7.57193	9.20009	-0.181897	-11.7923	-8.63096	3.95471	14.23	12.706	7.71207	1.90301	-3.73634	3.45736	293T_3T3
sci-RNA-A-003.ACCAGTATAA	10.2083	9.67932	5.2335	-4.21034	-3.45401	2.285	4.97549	-1.05863	-6.34952	-1.87857	-0.284314	3.0602	9.15091	-2.32627	-3.36344	10.5202	-2.847	7.38523	15.8972	20.54	A549_3h
sci-RNA-A-003.ACGCGTATCG	-7.30694	11.8738	-9.47651	6.95706	-0.557807	-5.04737	-11.0104	-4.57108	5.19908	11.3718	0.900277	-11.1898	-9.62879	5.63806	13.5094	13.0274	9.18512	-1.40299	-3.59811	4.9538	293T_3T3
sci-RNA-A-003.ACGTTGAATG	13.8516	9.42977	1.41969	1.10545	-3.55644	0.641923	0.730792	-1.15987	-2.73196	1.76068	0.16372	1.50128	4.43424	-8.53346	-4.79009	9.22386	-2.58599	1.37824	10.4679	10.8749	A549_0h
sci-RNA-A-003.CATGACTCAA	-7.70062	10.8854	-10.5972	6.93243	0.562133	-6.62897	-10.1651	-4.41542	4.72838	12.1427	0.962299	-11.0902	-10.8478	3.43212	14.7399	10.4445	8.23287	1.39465	-3.6415	3.73245	293T_3T3
sci-RNA-A-003.CCATCGGACC	12.0639	11.6438	1.50554	2.46118	-2.40157	4.06133	0.167824	-1.38581	-2.69377	1.80803	-1.73597	4.40209	7.46596	-5.06911	-2.0585	13.8317	-1.23731	4.8559	12.3624	-9.6415	A549_0h
sci-RNA-A-003.CCTAAGCGGT	12.403	9.04241	6.05544	-4.43314	-2.9212	2.45006	0.497013	-0.567748	-6.07128	0.602204	-0.845129	2.38991	3.84545	-9.07318	-4.2178	6.90151	-3.32421	0.585312	15.7168	20.5015	A549_0h
sci-RNA-A-003.GGATTCTATC	11.1837	11.788	7.20018	-2.78913	-0.932809	-1.08357	2.51355	-3.81713	-6.15578	1.17815	-0.0399021	2.40835	1.99883	-9.73603	-3.12119	9.7649	-1.6848	-0.561679	6.34522	24.1659	A549_1h
sci-RNA-A-003.TCTCTCATCC	14.1448	6.56306	4.13766	-5.1014	1.74322	0.419422	8.31228	0.450865	-9.4292	-1.37121	1.57594	0.250233	7.99268	3.12137	-2.57346	-6.78272	-2.5853	-5.88764	18.3779	16.0614	A549_0h
sci-RNA-A-003.TTCGCTGCCT	9.25431	8.83892	6.00904	-4.39027	-1.2606	3.31346	3.48298	-0.0618322	-6.44221	-0.650293	1.96023	3.04292	6.8944	-6.77399	-3.47146	9.5659	-3.77584	6.89057	10.9698	12.6182	A549_1h
sci-RNA-A-003.TTCTATAGAG	11.2363	11.5349	7.13295	-2.54503	0.714383	3.41613	3.48435	-3.48991	-6.30219	1.25954	0.0597741	2.58417	5.64501	-8.07827	-3.70472	9.13531	-4.28392	3.07199	9.59546	25.4308	A549_1h
sci-RNA-A-003.TTCTCTACTA	11.3142	11.6002	2.82889	3.28385	3.20176	1.86852	0.627883	-0.790863	-3.35738	1.19176	2.86329	1.59992	4.11591	5.35843	-2.55355	-3.03678	-3.36324	-7.61518	8.66779	-5.20513	A549_1h
sci-RNA-A-004.AAGCATCCTA	13.9621	11.2669	7.07099	-2.64935	0.408139	-0.407563	2.90927	-3.9743	-6.78122	1.7931	-0.0758569	-0.17518	4.81424	-9.21188	-2.0912	-7.79023	-2.51627	-6.43467	12.0118	-5.92619	A549_0h
sci-RNA-A-004.AATTGAGAGA	-7.8643	10.0105	-10.1321	7.78971	-0.153367	-5.80478	-10.8561	-2.50167	5.75702	11.5925	0.688749	-11.6362	-7.54747	4.11833	15.7844	10.4547	9.51775	3.47864	-2.10397	7.94319	293T_3T3
sci-RNA-A-004.ACGATAGACT	10.7931	10.2369	5.839	-1.68663	1.84321	3.09142	4.72163	-1.26784	-6.11295	-1.18145	1.15235	2.018	7.9708	-4.53228	-3.9206	-0.334411	2.2614	-9.02439	14.2069	6.7893	A549_3h
sci-RNA-A-004.ACGCGTATCG	-5.601	5.39243	-10.1055	-6.4001	-4.9013	-2.37635	-11.3725	4.93366	13.655	-4.95065	-6.57692	6.67103	-9.57404	-5.78641	13.8836	0.418658	12.763	6.38071	-2.40418	13.2824	293T_3T3
sci-RNA-A-004.ACGCTTCTCT	12.3661	7.17257	2.21072	-1.03628	0.367446	-7.05982	2.78237	-0.658108	-3.18471	-2.90591	0.0407699	-0.172588	9.30363	0.302501	-0.214204	14.2833	-3.25286	3.86242	9.17582	14.7496	A549_3h
sci-RNA-A-004.ACTGGTAGAT	13.1229	11.2874	7.2405	-2.67151	-2.11909	2.39706	2.55709	-3.51051	-6.40156	1.9407	-0.644393	2.03315	6.68679	-7.27355	-2.43958	-3.72834	-3.12236	-3.97594	15.4745	15.4326	A549_0h
sci-RNA-A-004.CCTAAGCGGT	13.9032	7.28061	4.38488	-4.58284	-2.33031	2.11083	7.39878	-0.616741	-9.16064	-1.07975	-0.807514	2.02777	8.31358	-2.15439	-3.70666	-1.76505	-1.84767	-1.18753	8.56471	7.15083	A549_0h
sci-RNA-A-004.GCGGCCAATC	12.697	8.72473	2.07211	-0.975433	3.51353	2.19026	2.31282	0.758796	-3.73484	-1.37032	0.736494	2.66664	5.03177	-7.88863	-3.72558	1.49632	-6.17468	1.03102	9.14968	13.9028	A549_3h
sci-RNA-A-004.GCTCGAATCA	10.609	8.9354	4.41371	-1.83612	1.21043	3.09622	1.4842	1.82173	-5.15208	-2.57353	0.843068	1.05317	9.08817	-3.35908	0.191342	15.6634	-3.85863	5.1616	8.29783	5.5982	A549_3h
sci-RNA-A-004.GTAGATGCGC	9.06281	6.67179	3.20521	5.72852	1.65435	4.04224	1.84991	1.3971	-1.33522	0.379989	0.035297	3.47324	0.672736	6.01449	1.33491	15.9211	-1.13736	4.74656	6.46664	18.9417	A549_1h
sci-RNA-A-004.GTAGTTGGAT	-8.15449	10.152	-10.7153	6.7131	0.921792	-5.53886	-11.0324	-2.29159	5.48684	12.0728	0.963155	-11.9711	-10.6908	3.00261	14.3466	9.48768	10.6583	0.00204522	-3.78137	9.66582	293T_3T3
sci-RNA-A-004.TCCGCCGGTC	9.03246	7.78059	5.04726	-4.58467	1.90846	1.80845	5.20916	0.487493	-5.86695	-2.87625	1.62162	1.13641	7.74102	0.84049	-3.22439	-2.05796	-4.37982	-1.03584	14.1267	22.0405	A549_3h
sci-RNA-A-004.TGCCTAACTT	11.2664	6.90902	0.0690081	-2.81961	-2.41575	2.79421	1.30656	2.02322	-2.73933	-3.11464	-0.378392	3.39706	3.47131	-9.79135	-4.70048	9.09689	-2.37552	5.64926	7.75151	10.2768	A549_3h
sci-RNA-A-005.ACTCTACTGG	12.1526	5.44288	0.255567	-0.56524	1.60519	2.12026	5.30111	3.75271	-1.28078	-2.8262	1.91369	0.592748	7.21847	2.91864	-4.06921	0.216664	-7.56743	1.01862	9.56667	25.2987	A549_1h
sci-RNA-A-005.AGCAAGAACC	-4.21605	5.35058	-9.53956	-9.59105	-4.49298	-2.08264	-9.22819	4.49334	11.3719	-5.90823	-6.78591	7.48624	-11.0331	-6.3947	13.9954	0.444439	12.677	6.87991	-1.02256	11.8563	293T_3T3
sci-RNA-A-005.ATAACCGTTC	-8.26484	10.2812	-9.99776	6.61336	-4.22709	-1.76074	-10.3061	-1.75392	5.47207	12.1928	0.0736896	-10.6554	-10.1932	0.483855	15.3405	7.54096	8.56645	0.0284401	-4.19207	11.0494	293T_3T3
sci-RNA-A-005.CGTATTGAGA	11.6464	11.6729	2.3275	2.5913	1.14916	-0.1663	-0.158095	-1.70952	-3.92661	1.71927	2.00723	0.909068	5.24928	-8.52355	-2.79572	-1.49235	0.696407	-8.029	9.18881	4.22763	A549_3h
sci-RNA-A-005.CTATTAACCA	13.7219	10.8679	2.05793	5.14201	2.62392	1.35943	3.50617	-2.58962	-1.09379	1.35813	1.17133	0.37128	3.79276	5.87413	-5.15402	4.83126	-7.87795	-0.549433	-1.59388	3.54955	A549_1h
sci-RNA-A-005.CTGGTTGGTT	14.3765	7.0448	3.83839	-4.71109	2.12907	-0.286942	7.55364	0.224953	-9.40199	-1.21503	1.39103	-0.713694	8.50857	-0.600669	-2.3424	-7.1187	-3.27182	-7.74779	15.3348	15.2708	A549_0h
sci-RNA-A-005.GTAGATCGTT	-7.94588	11.8755	-9.4492	6.77313	0.803507	-7.17486	-10.0046	-4.65297	4.71755	12.0007	-0.0171317	-11.3191	-9.262	5.5283	13.8486	11.8154	7.41632	0.93346	-4.27371	6.29703	293T_3T3
sci-RNA-A-005.GTAGATGCGC	10.8326	8.4608	3.79591	0.763205	-3.33816	3.2898	4.6152	0.354775	-2.54873	-0.000538962	-0.646863	2.7477	7.2978	1.09139	-2.64188	9.33526	-1.63695	6.77536	15.0237	20.9121	A549_1h
sci-RNA-A-005.GTAGTTGGAT	-7.81972	10.7117	-10.1976	6.01506	-0.485777	-5.71343	-10.5908	-2.63503	5.38901	12.1286	-0.207503	-11.6463	-11.3654	3.01656	15.4254	8.2702	9.76548	-0.0617611	-3.67233	9.47173	293T_3T3
sci-RNA-A-005.TCTATCGGTA	10.4888	7.34212	3.5601	-1.73283	2.78119	2.10561	5.08936	3.29257	-4.62557	-3.25253	2.08741	2.00247	8.04818	1.61195	-1.69704	-8.62772	-0.608167	-8.45106	14.8611	21.485	A549_3h
sci-RNA-A-006.AAGCATCCTA	13.5922	8.71687	5.03977	-1.58495	0.357836	-1.757	5.07327	-1.78585	-8.19291	-0.645653	0.0508994	-0.561369	8.56609	0.0760256	-5.52796	5.3107	-6.11143	-2.87469	8.05608	-1.60413	A549_0h
sci-RNA-A-006.ACGCTTCTCT	9.2168	7.7113	5.44433	-5.31025	0.127424	-5.86977	4.74551	2.41755	-5.8641	-3.01404	-0.604826	1.85761	6.92357	-5.99045	-2.31808	11.0721	-3.15559	6.95249	9.33499	13.5865	A549_3h
sci-RNA-A-006.AGCGATCCGC	10.7174	5.94273	4.9504	4.93459	1.45069	2.67534	5.94132	1.63647	-1.25928	-1.19504	0.236749	0.933675	-0.686186	6.0954	-1.04774	10.0659	-6.01178	2.01777	16.8879	1.29521	A549_1h
sci-RNA-A-006.GAGGCTTATT	-6.13346	5.93238	-9.78623	-6.91805	-4.3963	-2.44545	-10.8458	4.57176	12.7097	-5.38163	-7.62742	7.3732	-10.3654	-6.23028	13.5501	-0.501687	12.0596	7.26398	-2.02637	13.367	293T_3T3
sci-RNA-A-006.TAGAATAGCC	10.4186	10.9034	1.88561	3.31414	-1.25173	2.61885	0.958382	-3.41233	-3.33956	2.69809	1.40267	2.50762	6.58227	2.76519	-2.29558	2.33737	-2.35772	7.38469	1.45693	-6.94937	A549_1h
sci-RNA-A-006.TCTAGTCAAG	12.0098	8.98006	1.9443	0.0790861	-0.721154	2.82916	2.98726	-0.397379	-4.59127	-0.0424209	0.710887	2.35531	4.94198	-8.7705	-3.17452	8.73378	-0.569829	-3.12884	9.70184	13.2019	A549_1h
sci-RNA-A-006.TCTATCGGTA	10.9597	10.1909	6.31869	-3.1495	-1.09347	3.79408	1.60194	-1.38008	-5.70555	0.272257	-0.316956	3.65936	6.62298	-7.53969	-5.05148	6.61454	-3.28049	-1.86861	10.7417	10.9975	A549_3h
sci-RNA-A-006.TTGCAGCATT	11.0889	6.07127	1.28953	0.0211587	3.53727	1.27193	-1.69728	-7.7752	-3.12965	-1.7695	1.67055	2.70508	8.69072	-3.91	-3.83813	1.50316	-7.93089	0.667541	12.1488	11.1032	A549_1h
sci-RNA-A-007.AAGTACGTTA	12.5489	10.8572	4.19901	2.31375	0.15169	2.77175	3.31016	-0.850601	-4.24622	-0.250374	-0.677747	1.84897	8.13665	1.06707	-2.68673	5.50891	-3.35554	-0.502668	13.1204	-8.3781	A549_3h
sci-RNA-A-007.ACGCGCTCCT	14.3813	9.0994	5.55462	-3.48919	-0.752079	-0.138814	5.85131	-2.38699	-8.55297	0.0663373	0.0339303	0.201517	7.7419	-3.34475	-3.24216	-1.19937	-1.20934	-4.05803	13.5488	-0.791817	A549_0h
sci-RNA-A-007.ACGCTTCTCT	10.6629	9.21117	5.31165	-4.59715	-2.77734	-1.16786	3.56003	-0.462504	-6.22978	-1.84535	-1.67756	3.25388	4.66345	-8.4979	-2.21244	12.0842	-1.07834	5.23961	7.73618	10.2668	A549_3h
sci-RNA-A-007.AGGTCTATGG	-6.414	11.3264	-11.4778	10.5877	-4.01577	-1.91241	-10.6311	-3.10305	7.26851	9.75236	-0.100787	-11.1442	-8.7716	4.15751	15.5286	11.2374	9.36792	-1.51997	-5.99565	9.649	293T_3T3
sci-RNA-A-007.CCTATCATAA	11.3578	10.8456	6.68314	-2.74599	1.48891	2.96921	3.65693	-2.15673	-6.15949	1.04361	2.37609	2.39157	5.18326	-8.31508	-3.14426	-0.721924	-1.09291	-3.68037	13.1465	23.845	A549_1h
sci-RNA-A-007.CGCCAGGCAT	-7.3343	10.0747	-9.79709	8.18464	0.501717	-7.09723	-10.9213	-3.9504	5.94162	11.0297	-0.175542	-11.0002	-10.3085	4.98361	13.7061	12.7783	6.98477	0.950677	-2.98899	4.35885	293T_3T3
sci-RNA-A-007.CGTATTGAGA	13.0059	5.50759	5.24993	3.93575	3.5201	2.88915	7.23793	0.237863	-1.43573	-1.16217	1.56591	1.23819	7.25604	3.85643	1.60938	15.4874	-2.22404	-1.32779	12.1857	7.69224	A549_3h
sci-RNA-A-007.GAGGTCGGTT	-9.20632	10.2553	-10.4564	8.57897	0.632136	-4.78112	-10.0814	-3.91425	5.47547	11.2755	-0.0262725	-11.1515	-10.8572	4.65863	14.1379	12.2292	7.06091	0.817113	-5.52257	7.16942	293T_3T3
sci-RNA-A-007.GCGGCCAATC	11.9291	4.80204	-0.010454	-0.160537	3.69493	1.26811	4.49669	4.45567	-1.69985	-3.0153	2.60999	0.955359	4.54794	4.57994	-4.19976	0.0206857	-7.87526	-1.07595	16.8904	1.89002	A549_3h
sci-RNA-A-007.GGCTATTCGA	10.6672	9.22612	5.72094	-3.93589	-0.716259	3.78986	4.14222	-0.820374	-5.9984	-1.35495	-0.192687	2.7108	4.93749	-7.87009	-2.98121	-3.21182	0.911925	-6.9937	9.02946	13.973	A549_3h
sci-RNA-A-007.TAGAATAGCC	8.48734	6.84458	4.86196	-1.52289	-2.97745	1.84126	5.72832	0.475952	-6.83095	-2.76476	0.480814	1.88484	4.27983	7.11578	-2.29901	-5.6198	0.30327	-2.29237	-0.43927	-4.20439	A549_1h
sci-RNA-A-007.TGAGACTCTA	11.9526	11.0262	6.19013	-3.14004	1.24031	4.00544	3.13107	-0.801921	-5.60556	-0.454357	0.20537	2.62884	5.39562	-8.69097	-2.44311	-3.50685	1.22694	-6.7829	9.56799	13.3121	A549_3h
sci-RNA-A-007.TGCCTAACTT	10.746	10.2633	1.41604	0.999222	-2.31247	3.74365	0.131886	-0.618873	-3.47829	0.295711	0.419342	3.49676	1.24477	-9.91152	-4.27495	11.4451	-2.52039	5.89748	9.79927	10.7179	A549_3h
sci-RNA-A-008.ACTCCGCCAA	-4.65876	5.51068	-11.4398	-5.50577	-4.48106	-2.30593	-11.7211	4.0476	13.5605	-5.94427	-6.2662	7.00221	-10.6098	-5.98389	13.9612	0.386407	12.4401	6.9179	-1.25866	11.9422	293T_3T3
sci-RNA-A-008.ACTGGTAGAT	13.3643	11.48	7.08616	-2.42481	-3.42836	2.30872	2.45452	-4.15143	-6.27249	2.0061	-0.932112	1.96228	8.47127	-5.21922	-2.97341	0.981586	1.78236	-7.99208	14.1494	15.5341	A549_0h
sci-RNA-A-008.AGGTAGAGCT	11.3634	8.77007	3.22317	0.227501	0.59305	2.94391	3.50267	1.0647	-4.81923	-0.0472662	-0.312092	2.59637	7.58742	0.419364	-3.46521	2.80986	-5.30303	2.73842	9.09045	14.5981	A549_1h
sci-RNA-A-008.CCTAAGCGGT	14.0832	10.0462	3.84351	0.515258	-3.5495	3.13122	0.873915	-0.291545	-6.96576	0.767733	-1.81774	4.18033	6.78623	-6.41908	-1.99914	12.8657	-1.15696	4.38803	8.59252	-11.0615	A549_0h
sci-RNA-A-008.CGTATTGAGA	11.0263	10.8107	6.27542	-4.32462	-2.17469	2.42559	2.25591	-3.10884	-5.69343	-0.0837069	0.449743	3.67943	4.39919	-8.7497	-2.90701	-2.76648	2.6394	-6.29935	7.45928	9.56056	A549_3h
sci-RNA-A-008.GAGGTCGGTT	-6.75032	5.67039	-10.6481	-6.61261	-4.38838	-2.4331	-12.1876	3.51394	12.9277	-6.13468	-6.42459	6.77246	-8.49416	-3.75988	13.182	-1.22997	12.9543	6.37213	-4.90035	17.306	293T_3T3
sci-RNA-A-008.GCGGCCAATC	12.7046	11.0998	2.27664	1.64338	-1.926	2.7281	1.38677	-2.01344	-5.01809	1.4582	-0.201316	3.1828	0.909736	-10.1436	-2.71765	-1.39329	-3.82026	-2.17809	17.1319	15.0928	A549_3h
sci-RNA-A-008.GCTCGAATCA	10.7119	10.7165	6.19082	-4.51933	-0.173494	1.87688	2.3278	-0.576136	-5.96541	-0.313612	1.68038	2.30779	2.63443	-9.73511	-4.51486	9.6852	-3.21355	6.78713	11.952	15.615	A549_3h
sci-RNA-A-008.GGATTCTATC	10.1535	5.91028	4.25242	-4.70707	1.55692	2.94478	5.59778	2.68726	-6.02704	-3.55656	0.290165	2.41572	8.84655	-1.81862	-4.2739	9.47273	3.44241	-6.02849	10.2669	15.4071	A549_1h
sci-RNA-A-008.GGCGGTTGAC	10.9493	11.3408	3.07006	0.555589	-2.60201	3.52511	-0.252579	-0.975195	-4.92599	0.983996	-0.323021	2.74203	7.48091	1.32261	-4.27201	11.4754	4.1703	-5.95954	10.8361	25.4566	A549_3h
sci-RNA-A-008.GGCTCGAGAT	9.95615	6.32149	0.444521	-2.27552	1.63056	3.10989	5.46832	3.56275	-2.69747	-3.75715	1.14221	1.93508	7.11864	2.31656	-2.62028	4.89873	-2.81753	2.8391	8.82218	24.7289	A549_3h
sci-RNA-A-008.GTAGATGCGC	9.11693	7.39216	3.96905	1.6618	-1.28194	4.03572	3.6099	3.63572	-1.90471	-1.55614	2.15254	2.57165	7.59691	-1.63902	-3.53738	9.56075	-1.69323	4.27491	7.96635	24.4452	A549_1h
sci-RNA-A-008.TTGATATGAA	13.6988	7.83879	2.77646	-1.43993	-3.50418	0.199219	7.74939	-0.0656312	1.01664	-2.83854	0.162181	1.85894	8.86926	-1.99488	-3.643	11.6021	3.68079	-8.23663	12.9404	-8.84348	A549_0h
sci-RNA-A-009.AATACCAGTT	-7.00052	11.0468	-10.3898	5.60704	-1.2995	-7.2902	-11.0491	-2.96694	5.31208	12.3642	0.367108	-11.6999	-11.6055	2.19725	15.1917	9.15871	8.82016	0.190578	-4.88949	8.72777	293T_3T3
sci-RNA-A-009.AGGTCTATGG	-7.76612	11.5908	-10.0073	5.28499	-3.17908	3.09864	-10.7046	-3.56136	4.9045	12.2387	-1.55175	2.34748	-10.3552	5.28014	14.3935	12.8538	7.30065	1.40632	-3.10845	8.70615	293T_3T3
sci-RNA-A-009.CCTATCATAA	10.451	5.82191	5.84318	4.43289	1.54614	1.64348	4.56987	2.35846	-0.979839	-2.24866	2.07899	2.58338	7.24642	1.38187	-2.36	-6.66398	-2.55098	-2.4653	2.02982	-7.94571	A549_1h
sci-RNA-A-009.GAATGAGGAG	-6.95009	10.6273	-10.8124	7.95458	-1.00461	-7.42508	-11.0534	-2.09748	5.90904	11.4379	-0.523345	-11.2427	-11.3981	2.54364	15.3693	10.9772	8.51316	1.85443	-4.57	12.1457	293T_3T3
sci-RNA-A-009.GAGGCTTATT	-8.75808	11.2998	-9.63842	7.82232	0.451886	-6.37247	-9.83064	-3.32593	5.29024	11.2454	-0.152439	-10.9064	-10.7524	4.49188	15.1347	9.50109	8.57004	0.248536	-6.01567	11.3648	293T_3T3
sci-RNA-A-009.GGTTGGCGAC	-6.19869	5.4306	-11.7168	-4.07016	0.2084	-7.77505	-11.2809	4.82737	13.5213	-5.5701	-6.58168	7.14595	-8.80924	-3.34863	14.1669	2.34715	13.6493	4.42755	-3.30521	14.8836	293T_3T3
sci-RNA-A-009.TCTCTCATCC	13.9335	8.13155	0.020562	-3.06888	-1.38373	3.30162	7.38676	-0.5507	0.655199	-2.66791	1.94288	2.59642	6.23765	-5.87766	-2.8178	3.19408	-3.44509	0.499532	10.3561	15.4824	A549_0h
sci-RNA-A-009.TGCCTAACTT	9.68998	7.25966	4.41242	4.05171	-3.60066	2.68109	4.23844	3.49552	-1.49066	-0.948359	-0.743681	2.61243	5.46587	5.1828	2.89307	16.3009	-2.21444	7.79339	8.92795	4.44599	A549_3h
sci-RNA-A-009.TTCTATAGAG	10.4655	9.55667	5.36534	-3.40991	0.615761	2.81434	3.75292	-0.376415	-6.36396	-1.93003	2.12389	2.61039	7.49697	-3.2601	-2.83028	-2.82442	2.0609	-8.97072	13.1042	10.5333	A549_1h
sci-RNA-A-010.AATCCGGTCA	11.8354	6.16724	1.07762	0.0773024	2.99152	2.69633	2.90755	0.443489	-2.31998	-1.76774	1.52258	1.89392	7.22091	-4.29907	-3.29807	-2.43263	-0.732641	-3.27785	6.89564	8.93182	A549_1h
sci-RNA-A-010.ACGTTGAATG	13.031	6.78651	1.07026	-0.236908	3.24308	1.03054	7.43671	-0.58518	0.675344	-2.05985	1.98558	-0.0300952	6.04244	4.45803	-3.26466	-3.24061	-4.30383	-4.73743	4.88854	-10.4143	A549_0h
sci-RNA-A-010.AGGTCTATGG	-6.14419	7.53484	-10.6102	3.35528	-0.0246011	-7.83847	-9.11313	4.5677	11.1181	-6.06691	-0.221313	-11.7251	-10.1961	-5.14534	14.4691	3.44001	12.4086	3.62881	-4.28504	12.261	293T_3T3
sci-RNA-A-010.CATGACTCAA	-5.95291	4.91631	-12.2	-4.03056	-1.03526	0.161276	-11.0777	4.35791	13.3885	-5.04157	-6.43606	7.44299	-9.24876	-4.84223	14.1207	2.10179	13.5668	4.71351	-2.88405	13.7141	293T_3T3
sci-RNA-A-010.CCTAAGCGGT	14.3905	8.07193	4.47921	2.50896	0.637606	-6.56999	6.24855	-2.20629	0.146534	0.750817	0.529766	-1.15007	7.37918	3.59235	-5.78728	5.0657	1.37729	-5.90631	12.0996	-9.92817	A549_0h
sci-RNA-A-010.GAGGTCGGTT	-5.65205	4.93097	-9.93964	-6.72904	-4.93471	-2.13851	-11.7011	3.79932	13.2353	-5.3436	-6.57617	6.95881	-9.28012	-5.44604	13.6637	-0.593995	12.3821	7.32533	-2.13141	13.8059	293T_3T3
sci-RNA-A-010.GATTCCGGAA	11.4717	7.64578	4.99148	3.78942	1.67626	0.215518	7.4098	0.353276	0.970353	-1.03268	1.50368	0.100635	-0.908244	6.17626	1.92312	15.5053	-4.17465	1.4848	0.0903752	-0.596554	A549_0h
sci-RNA-A-010.GCCTGATATA	-4.35326	5.28453	-9.23464	-9.84964	-4.22449	-2.33169	-9.36729	4.34806	11.4804	-6.1807	-0.540316	-10.9095	-10.9225	-6.28982	13.6425	0.344018	14.1313	5.43087	-0.410771	11.7722	293T_3T3
sci-RNA-A-010.GCTCGAATCA	12.3644	6.03257	3.39286	6.75029	1.67981	1.08147	5.12515	1.96524	-0.858577	0.0809198	1.89961	1.88086	-0.120793	5.84141	-1.84196	14.4142	-2.77079	6.33851	0.095958	-1.44921	A549_3h
sci-RNA-A-010.GGACGACGCA	12.1005	8.96551	1.97711	0.31625	2.92461	1.88892	0.426854	-0.402077	-3.50969	-0.419827	1.55271	2.99887	4.19615	-9.19534	-2.49587	-5.09694	-1.4952	-4.63859	9.04925	14.627	A549_1h
sci-RNA-A-010.TCCGCCGGTC	11.7964	8.65831	5.32321	-3.70415	1.87813	-1.01069	4.6755	-1.1949	-6.47535	-0.982542	0.363372	1.05552	5.87025	-6.80425	-4.77102	3.87799	-5.13384	2.59164	8.31374	17.7283	A549_3h
sci-RNA-A-010.TCTCTCATCC	14.3432	7.65236	3.23987	-3.10069	2.78286	1.9004	6.47694	0.973377	0.880562	-3.01707	0.819452	1.35966	7.88995	0.61599	-2.69312	-3.27573	-3.79639	-3.17822	14.4395	21.2619	A549_0h
sci-RNA-A-011.AGCGATCCGC	11.9185	7.02217	3.00879	-2.7946	-0.623483	2.96415	4.16489	2.57169	-5.90839	-3.63112	0.262402	0.594709	7.5917	0.390855	-5.2332	6.49012	-7.33923	3.45391	7.97122	7.36514	A549_1h
sci-RNA-A-011.GATCCAGCGT	10.7683	7.4311	4.42031	5.3054	2.17672	2.1509	6.83227	2.15807	-1.50195	-0.759396	2.22808	0.711319	6.85675	4.06312	-0.245124	15.632	-7.71891	0.413022	1.22836	-6.55359	A549_3h
sci-RNA-A-011.GCGGTTATTG	13.504	8.18712	1.23958	-0.500053	-1.98439	3.6402	1.78685	1.35562	-5.96644	0.848907	-0.155161	3.78384	9.11444	0.154081	-1.5417	14.5057	-2.76217	4.00912	7.66768	10.1925	A549_0h
sci-RNA-A-011.TCTCTCATCC	14.2802	5.80313	3.19888	-4.1177	1.09272	-4.70844	8.25677	1.01831	-9.10457	-2.15882	0.529727	-0.231034	5.33937	5.26926	-1.90677	10.0675	-4.74753	-1.40412	18.5048	17.9282	A549_0h
sci-RNA-A-011.TGCCTAACTT	12.6325	9.71504	4.63465	-0.104411	-2.43284	3.80672	3.51283	-1.53946	-5.51045	-1.46534	-0.108787	1.89275	8.5513	2.45673	-4.00153	10.6755	-3.13042	2.91524	8.27321	6.79353	A549_3h
sci-RNA-A-011.TTCGCTGCCT	11.2434	10.1942	5.22591	-4.4597	1.97398	0.269106	2.65949	-1.19082	-6.89666	-1.61665	1.34921	0.675463	7.53619	-4.46992	-2.396	-6.70602	-0.51962	-6.03004	5.76239	23.5819	A549_1h
sci-RNA-A-012.AAGTACGTTA	11.8689	9.94425	2.27202	1.47615	-2.39105	4.06292	-0.280521	-1.04039	-3.80428	0.684002	-0.461488	3.64637	7.97398	-1.89031	-1.98505	14.1685	-2.78555	3.77225	9.51803	-0.249715	A549_3h
sci-RNA-A-012.CATGACTCAA	-6.62087	11.2487	-10.1708	6.86783	0.967181	-5.77093	-10.6957	-1.22721	5.56092	12.2292	0.060684	-12.1296	-9.80551	1.47063	15.3165	7.13924	10.6303	2.86141	-4.36638	8.38161	293T_3T3
sci-RNA-A-012.CCTAAGCGGT	14.2901	10.854	7.14489	-3.05334	0.779561	-1.15491	3.5398	-3.44901	-6.84391	1.80674	0.189483	-0.719611	5.78861	-7.97874	-4.51845	2.50975	-6.24259	-0.740939	8.13099	6.35852	A549_0h
sci-RNA-A-012.CTGGTTGGTT	10.8649	11.4981	2.87107	3.06894	2.25372	-0.994669	2.86322	-2.14314	-5.01624	2.03027	-0.10361	1.60952	8.40836	-4.19015	-3.82926	8.89861	-2.87689	3.89068	4.34291	-10.0488	A549_0h
sci-RNA-A-012.GCCTGATATA	-7.17821	11.0742	-10.4384	5.91156	0.900594	-6.22969	-10.7729	-2.4344	5.37284	12.3968	0.230491	-11.9891	-11.8144	2.59339	15.8176	10.5908	7.83737	0.51662	-6.13883	8.943	293T_3T3
sci-RNA-A-012.TCCGCCGGTC	11.1019	6.83873	0.932016	-2.07611	0.59423	0.620281	5.57206	2.97484	-3.02222	-3.50529	1.01088	-0.0188991	6.86818	-7.53246	-4.77176	9.20563	-7.12992	4.97728	15.3415	21.2777	A549_3h
sci-RNA-A-012.TGCCTAACTT	10.8087	7.90428	0.822624	-1.88262	0.394699	-1.14157	3.1058	1.80524	-3.0467	-3.21511	1.00068	0.256432	6.1499	-7.55013	-3.2089	6.87917	-5.54374	3.94684	11.6041	24.4345	A549_3h
sci-RNA-A-012.TTGATATGAA	14.4256	7.1161	3.43982	-4.14174	-3.96311	-0.466178	7.96181	0.225424	-9.09989	-1.55853	-1.03711	2.15763	8.6777	0.881485	-4.31131	3.36275	2.35718	-7.05222	15.8501	15.2575	A549_0h
sci-RNA-A-013.AAGCATCCTA	13.1729	11.3331	7.2737	-2.67657	-3.51479	3.41285	0.896144	-2.90239	-6.44776	1.91084	-1.00615	2.72425	4.6135	-9.18629	-4.96442	4.40281	-0.765402	-3.10138	6.51675	18.786	A549_0h
sci-RNA-A-013.ACCAGTATAA	11.0866	6.49133	3.87518	1.31701	-3.96124	-1.72786	6.13303	3.69434	-4.39433	-3.50921	0.207254	-0.336432	3.48814	5.90688	3.95045	16.2637	-1.51777	0.120402	9.76945	4.4875	A549_3h
sci-RNA-A-013.ACGCGCTCCT	14.1359	5.99333	1.53896	-2.53555	3.47643	1.10076	7.58455	0.526983	1.02848	-2.79131	1.28512	0.00517861	9.04344	-1.75038	-4.423	1.58635	-4.89893	-4.78814	10.4768	-1.03692	A549_0h
sci-RNA-A-013.ACGCTTCTCT	9.74403	6.7696	4.70169	2.45255	-3.23885	1.77193	5.34392	0.670461	-2.63832	-1.30304	-0.899763	2.78769	6.72565	3.47153	1.28151	15.642	-2.06619	3.22645	13.4973	-7.56227	A549_3h
sci-RNA-A-013.ACGGAGAATA	12.8653	6.60532	0.31346	-2.2527	2.91675	2.8955	3.46845	3.26302	-2.25907	-3.61109	0.24336	1.62872	2.94919	5.78595	-0.350196	12.0858	-1.71253	-0.654215	7.02192	9.29463	A549_1h
sci-RNA-A-013.ACTCCGCCAA	-6.06643	4.98182	-12.124	-3.67807	-3.94104	-0.0810829	-11.6355	4.2234	13.8033	-5.55865	-6.38965	7.02122	-8.70489	-4.08974	13.9779	1.91421	14.1413	5.30648	-3.32814	14.8871	293T_3T3
sci-RNA-A-013.AGCGATCCGC	11.8554	8.85385	2.11512	0.240877	0.0907346	1.30357	0.979032	1.3559	-3.42353	-0.318288	-0.859725	1.45617	7.65773	-5.1888	-3.35064	9.69533	-3.87738	4.31917	17.1574	20.0992	A549_1h
sci-RNA-A-013.ATATGCCATC	12.3306	7.08423	1.25919	-2.18652	0.218821	-4.5965	5.93211	2.36419	-6.31129	-3.38094	-0.0333169	-0.198483	5.00745	5.3319	-2.57817	-1.3492	-4.18947	-4.17389	16.4111	8.32605	A549_3h
sci-RNA-A-013.GCGGCCAATC	11.7365	9.80053	2.8372	5.9889	3.52257	2.6242	3.91831	3.49032	-0.969357	0.137997	1.77525	2.01366	7.76621	2.82213	-1.07248	13.4594	3.63787	-8.55634	15.5133	7.24991	A549_3h
sci-RNA-A-013.TCCGCCGGTC	10.0615	8.63796	5.77116	-4.9483	-2.13501	2.46671	4.47953	1.58122	-6.1309	-1.83642	0.134088	2.99445	6.26253	-6.97019	-4.48867	3.73737	-5.18767	2.98925	12.1684	15.6314	A549_3h
sci-RNA-A-013.TTGCAGCATT	10.9869	7.67877	4.70935	-4.74546	0.219241	1.43354	-1.77383	-7.87491	-6.56101	-2.19771	0.758591	0.477243	8.81571	-2.49257	-4.28172	-0.324251	0.337369	-5.89889	13.5424	3.03112	A549_1h
sci-RNA-A-014.ACGATAGACT	10.4472	8.80042	4.59896	-4.76767	-2.73484	4.00207	4.84682	1.86914	-5.78382	-2.94856	-0.308341	3.51264	8.23099	-2.06008	-4.9644	6.64892	2.3422	-7.8992	10.759	25.4278	A549_3h
sci-RNA-A-014.ACGCTTCTCT	12.4348	7.25585	0.342806	-2.24056	1.04698	0.861437	6.00135	3.49967	-2.83726	-3.59901	2.38903	0.629414	7.90642	1.35446	-5.28256	6.03771	-5.87733	-0.639139	11.9629	24.0899	A549_3h
sci-RNA-A-014.ACGTTGAATG	14.7382	7.50133	3.89425	-4.65987	1.21342	-1.04894	7.53582	-1.51663	-9.32304	-1.03728	1.19983	-0.749687	7.32443	4.27608	-3.05846	-5.278	-0.89437	-7.81783	9.77052	-0.757671	A549_0h
sci-RNA-A-014.ACTCTACTGG	13.7319	10.9469	3.68461	3.23372	-0.293654	-0.956987	6.71374	-1.63091	-7.47513	0.853637	0.741479	0.619788	1.93124	5.36247	-1.44856	14.7468	4.16145	-5.52609	-0.60241	2.06215	A549_1h
sci-RNA-A-014.AGGTCTATGG	-6.71228	5.33951	-9.50686	-7.61083	-3.72408	0.679995	-11.8271	4.16488	13.0439	-6.10652	-5.95572	6.95842	-8.54095	-4.63087	13.1214	-1.27954	15.0242	4.79383	-4.82178	17.1021	293T_3T3
sci-RNA-A-014.ATCCATCAGG	12.5349	9.80548	5.99951	-4.70514	-1.11465	2.06781	2.98429	-0.836778	-6.15251	-0.847016	0.0654287	2.68367	4.11796	-9.62025	-1.33416	14.9567	-3.97219	2.57769	8.02088	17.9789	A549_3h
sci-RNA-A-014.CCTATCATAA	10.0901	7.52501	4.90536	-4.11782	1.68093	3.50433	4.82321	2.50478	-5.80851	-2.8486	1.90144	2.11648	6.51891	-5.94673	-3.61085	1.35893	-1.07439	-3.76596	9.54343	-1.6134	A549_1h
sci-RNA-A-014.CGAAGGCATG	-6.42728	7.68099	-10.4413	3.93469	-0.0983034	-6.85297	-11.4827	2.60575	11.9839	-4.37963	-0.00852922	-10.8813	-9.67614	-0.290754	14.9253	5.43203	12.9897	3.92317	-3.09877	13.1414	293T_3T3
sci-RNA-A-014.CGTATTGAGA	9.38186	7.78363	3.91106	4.82564	-1.20906	-2.71516	6.60664	2.20275	-1.26254	-0.530912	2.03728	-0.736498	2.7839	5.4751	4.7758	16.1153	-5.45249	-1.58202	-0.436239	-3.96788	A549_3h
sci-RNA-A-014.GGATTCTATC	11.6569	4.75888	5.62987	4.54695	1.90783	1.96313	6.99822	3.37719	-0.789768	-1.32078	2.44528	1.32668	1.45234	6.22113	3.412	16.3363	-7.90986	2.71135	14.529	3.87208	A549_1h
sci-RNA-A-015.AATCGAACTC	10.9498	8.09868	4.07839	-1.01159	2.67394	3.03798	5.4151	2.07599	-3.719	-2.62336	1.55241	2.40812	7.68779	3.4301	-5.11175	2.56728	2.98357	-6.10196	15.9537	-0.0789697	A549_1h
sci-RNA-A-015.ACGCGTATCG	-7.20604	9.99477	-10.6938	9.10826	-1.18554	-6.34435	-11.2918	-3.64765	6.37024	10.7135	0.190266	-10.8285	-7.35458	5.02237	13.5982	12.7552	7.3126	1.80443	-3.98419	7.42691	293T_3T3
sci-RNA-A-015.ACTCTACTGG	9.52236	6.5007	4.11073	-5.03579	0.462853	0.540741	7.37871	2.72664	-6.13648	-3.60712	1.32583	1.76657	6.52698	3.45818	3.53825	16.1777	-3.22763	1.8814	9.57122	24.9611	A549_1h
sci-RNA-A-015.ATAACCGTTC	-7.03626	5.59303	-9.79954	-5.13338	-4.68708	-1.26476	-11.1129	2.51726	13.4896	-6.47751	-6.54208	6.6543	-8.33344	-2.71235	13.4386	-0.426167	14.4563	4.92323	-5.08516	17.5956	293T_3T3
sci-RNA-A-015.CGTCTATGAA	13.3878	9.42669	5.44798	-3.20466	-0.271486	3.65284	4.2305	-0.598891	-6.87982	-0.736896	0.868722	3.40208	7.78049	-5.31099	-3.10258	-0.721655	0.622281	-8.13213	7.58207	24.8191	A549_1h
sci-RNA-A-015.CTCGGAGCAA	9.98436	9.53695	4.60348	-2.72587	3.50708	2.33805	3.37092	-0.987261	-5.17444	-2.50056	1.43915	0.164282	7.56948	-3.56012	-4.2516	6.50524	0.529641	-6.04866	6.55004	24.253	A549_3h
sci-RNA-A-015.GCCTGATATA	-8.88522	11.482	-9.74262	5.71293	0.32618	-6.60272	-10.2218	-5.10242	4.68574	11.9583	0.594301	-11.7863	-9.68549	5.4488	14.1621	12.3309	8.37458	0.425617	-3.36788	5.54654	293T_3T3
sci-RNA-A-015.GGCATCTACC	12.7926	11.229	2.38251	5.25558	1.40684	2.62692	4.02479	-3.48485	-1.22278	1.08217	2.30963	2.14441	1.64492	6.31599	-0.988161	12.6814	-6.5256	5.54764	7.621	-10.894	A549_1h
sci-RNA-A-015.GGCTTCTGGA	10.7526	11.2692	1.63788	1.99887	-2.25566	3.03385	0.15444	-1.23654	-3.31378	0.572633	0.773993	3.31929	7.13916	-5.71903	-3.01812	9.92098	-4.20055	3.6795	17.3524	15.1232	A549_1h
sci-RNA-A-015.TCTCTCATCC	13.9867	9.03454	2.88886	-0.552005	-2.23028	2.84234	0.80045	-0.0943003	-6.1531	0.756564	-0.53965	1.74522	5.50995	-8.63524	-3.47198	8.5156	-4.82591	5.35885	14.3772	21.3369	A549_0h
sci-RNA-A-015.TTCGCTGCCT	10.8832	4.46563	0.655279	-3.07615	3.4829	1.6882	8.31136	1.83043	-2.05308	-3.64325	2.78762	1.02624	6.61577	4.2418	-3.17673	-4.80539	-6.59111	-1.26587	10.5933	12.6799	A549_1h
sci-RNA-A-016.AATCCGGTCA	12.5869	11.1184	6.71139	-2.39074	-1.23219	3.44254	1.09111	-2.88182	-5.1829	0.993452	0.234015	2.80288	4.20399	-9.34934	-3.86702	6.92681	1.27073	-5.99248	7.27028	9.68869	A549_1h
sci-RNA-A-016.ATAACCGTTC	-4.20258	5.28025	-7.92235	-9.92887	-3.75793	1.55068	-10.0177	4.31227	11.5195	-6.72023	-5.57805	7.25968	-9.62837	-5.55765	13.902	1.20687	13.5624	4.68817	-2.31411	12.4264	293T_3T3
sci-RNA-A-016.ATATGCCATC	9.84678	9.47537	5.4842	-4.35287	-0.203287	-0.536536	3.47244	0.0539834	-6.42042	-1.97393	0.48472	0.283489	6.30231	-5.85283	-3.51891	2.16628	-5.00953	-4.88135	10.3525	10.8461	A549_3h
sci-RNA-A-016.ATCTAGGTTC	14.6153	7.51945	5.66077	-2.36017	0.972807	-1.36096	6.18751	-0.27842	-8.08954	-0.0248583	-0.252599	-0.256121	6.81291	1.46299	-5.37776	2.03012	-7.958	0.835764	18.7863	17.0427	A549_0h
sci-RNA-A-016.CATGACTCAA	-8.31381	10.5025	-10.1437	9.07377	-0.227832	-7.87	-9.94705	-3.71959	5.61039	10.9968	0.450374	-11.1261	-9.17801	5.81227	15.7158	11.9619	8.2407	1.73077	-4.69634	5.58139	293T_3T3
sci-RNA-A-016.CTATTAACCA	12.3073	11.9588	2.15005	2.09272	-3.21764	3.45994	0.326947	-2.73069	-4.39981	2.00198	-1.22891	4.10523	0.182413	-10.1408	-4.76949	9.0789	-1.75276	2.87662	9.86457	10.7131	A549_1h
sci-RNA-A-016.CTTCATTAGA	11.366	5.82784	2.9875	7.0208	-4.48871	-1.82681	6.66348	1.17304	-0.689251	0.489376	-0.586516	2.50914	-1.30031	6.16551	11.2982	14.1525	2.69938	-7.37165	-0.261524	-3.48174	A549_0h
sci-RNA-A-016.GCGGAGTCGA	10.5969	4.64822	3.13793	5.79707	1.44491	0.71387	3.40498	1.54509	-1.00518	0.444809	2.19359	1.22446	0.31041	6.12432	-1.1765	9.84606	-6.46382	-1.3082	13.0985	15.5332	A549_3h
sci-RNA-A-016.GCGGCCAATC	9.60338	9.40647	4.93423	-3.64403	3.62025	1.49666	3.42829	0.0772607	-5.65232	-2.75357	2.37777	2.27211	9.28856	-2.62193	0.224827	15.2036	-3.68024	2.44932	18.5881	16.388	A549_3h
sci-RNA-A-016.GCGGTTATTG	14.7291	7.89879	3.30812	-3.78583	-4.08245	-1.8114	7.38063	-0.188847	-8.92199	-1.53105	0.572068	1.4394	7.87267	3.13995	-4.65141	3.83791	1.62935	-7.10733	13.2335	-6.66779	A549_0h
sci-RNA-A-016.GGCATCTACC	11.4642	4.68323	5.22594	5.61862	2.24128	-0.0245798	5.83698	4.33246	-0.686246	-1.048	2.41688	1.5105	0.648395	5.99652	4.39792	16.2266	-6.09392	5.65897	15.1752	2.59879	A549_1h
sci-RNA-A-016.GTAGATCGTT	-9.04693	11.3104	-9.70521	8.73112	1.08614	-5.16508	-9.89331	-4.62664	5.95976	10.5717	0.126078	-0.935885	-8.08594	5.04594	14.6731	12.3839	7.46473	0.572797	-6.49504	9.13306	293T_3T3
sci-RNA-A-016.TCTATCGGTA	12.3955	10.5908	6.14307	-4.45743	-1.96847	2.90452	0.378705	-0.354906	-5.34191	-0.189935	0.231887	1.35998	2.42745	-9.98972	-2.84245	-2.62679	-2.85474	-5.18784	18.2186	15.3876	A549_3h
sci-RNA-A-017.ACGCGTATCG	-7.53273	9.53171	-10.9393	8.34004	0.388319	-6.84412	-10.892	-2.10193	5.75979	11.6715	0.821636	-11.415	-10.9406	2.42335	16.0903	8.79968	10.4144	0.968187	-4.45753	10.189	293T_3T3
sci-RNA-A-017.GATCCAGCGT	10.8237	9.39921	5.72728	-3.98402	3.15303	3.00521	2.02738	-0.149314	-5.5924	-1.34147	1.42192	2.74618	3.90987	-9.55794	1.66167	16.0487	-2.89221	5.06513	16.2197	-0.121805	A549_3h
sci-RNA-A-017.TCCTCTCCGT	12.1196	7.40932	1.59774	-1.49247	-2.22949	2.42799	5.11943	2.34037	-2.99408	-2.54227	0.170237	2.64404	8.80702	-0.123293	-1.21952	13.3272	-4.01977	5.33483	13.9054	9.87479	A549_3h
sci-RNA-A-017.TCTATCGGTA	10.8053	10.4098	3.45552	1.88376	-0.302727	3.14856	0.423537	-0.968458	-4.0271	0.744212	0.579728	2.63182	8.83643	-0.976917	-3.63982	7.5131	-3.74029	-0.0480361	10.4231	3.63578	A549_3h
sci-RNA-A-017.TTCTCTACTA	11.9498	12.1373	2.26599	2.57962	-1.52932	2.9881	0.901898	-3.49507	-4.1099	2.25087	0.233937	3.29078	3.45662	-9.54419	-0.358891	14.5749	-1.81168	7.61113	13.3525	2.36606	A549_1h
sci-RNA-A-018.ACCAGTATAA	10.2609	10.7533	6.36963	-1.47149	-2.45046	2.91206	1.71253	-0.906118	-5.63593	-0.00352527	0.41211	2.82487	8.64936	-3.3842	-2.42561	9.57811	-1.4779	5.26348	11.407	-9.93563	A549_3h
sci-RNA-A-018.ACGTTGAATG	14.4083	7.59293	2.90282	-2.53433	3.59741	2.45783	6.6871	0.977867	-8.75858	-1.66851	0.74925	-0.225389	7.59256	4.13951	-4.0386	2.21603	-0.627436	-6.24071	17.9794	19.3497	A549_0h
sci-RNA-A-018.ACTCGACGCC	14.2228	9.30415	5.7195	-0.829449	1.12799	-0.185053	2.93129	-1.77347	-7.44339	0.468494	1.97812	-0.550919	7.10592	-7.26687	-3.95956	1.16091	0.987465	-8.02826	6.33557	24.1461	A549_0h
sci-RNA-A-018.AGCGATCCGC	12.9329	10.4118	5.95493	0.11143	-3.35433	-1.3069	2.85661	-3.62363	-6.60986	0.839533	-0.358039	-0.0607925	5.20088	-9.20085	-2.2516	9.76102	3.69476	-6.0046	11.0797	-5.4555	A549_1h
sci-RNA-A-018.AGGCCGGTAA	-6.72043	7.40481	-10.5015	3.60082	0.196889	-7.77746	-12.1832	4.60175	12.0289	-4.39669	0.248099	-12.073	-9.50999	-2.87749	14.4375	3.33785	12.9047	3.87945	-3.33754	13.7607	293T_3T3
sci-RNA-A-018.AGGTCTATGG	-8.04538	11.4338	-10.6299	7.57525	-0.45015	-5.93002	-10.3751	-2.33807	4.87572	12.205	0.615715	-11.5347	-10.7196	2.30725	16.1188	9.27073	9.26294	0.567774	-4.75107	10.7903	293T_3T3
sci-RNA-A-018.GCGGCCAATC	10.7116	10.5025	1.42471	2.29449	-2.80433	2.85285	0.461981	-0.680408	-2.74778	0.472313	-1.2915	4.06472	7.83744	-2.43789	-3.00043	8.93349	-1.34006	5.59796	9.887	7.60045	A549_3h
sci-RNA-A-018.TAGCCAGCAA	12.5199	10.0667	6.06464	-4.35922	-0.997383	3.99794	1.5632	-0.764007	-5.92487	-0.143354	-0.613846	2.55145	2.87746	-9.67069	-1.40966	12.1501	-3.44506	0.352432	6.96054	8.98077	A549_3h
sci-RNA-A-018.TCTATCGGTA	9.83423	8.61641	5.16814	-4.47187	2.82477	2.87773	3.63388	1.50522	-5.77925	-2.18965	1.36741	3.15743	4.74952	-8.86573	-4.09371	-0.00121689	-3.20757	-1.88075	13.8152	2.92757	A549_3h
sci-RNA-A-019.CTATTAACCA	13.3463	7.6656	0.323661	-2.27241	-1.33474	3.5386	6.10634	-0.250298	-2.96531	-2.69054	0.471258	2.88857	7.02355	-6.82549	-3.51646	8.48855	3.39896	-6.05532	14.6988	15.4101	A549_1h
sci-RNA-A-019.CTCGGAGCAA	10.5646	6.27296	3.23567	6.71828	3.06169	1.91338	5.52929	3.37933	-0.89656	0.042708	2.69701	0.968024	-0.543231	6.45971	-2.50671	10.7922	0.745419	-8.8768	13.3733	2.84651	A549_3h
sci-RNA-A-019.GAATGAGGAG	-5.87611	5.72087	-11.0747	-3.88936	0.739762	-0.0120023	-11.6275	3.61599	13.5637	-5.29193	2.25332	-0.568646	-8.76935	-3.51949	14.115	2.31945	14.0735	4.09458	-4.83189	16.5736	293T_3T3
sci-RNA-A-019.GGCGGTTGAC	10.0664	8.92952	3.75627	-1.62784	-0.944012	3.64201	2.03037	2.47244	-4.74436	-2.42795	0.380387	2.39139	6.13355	-7.28823	-1.77672	11.8558	1.41513	-5.90207	10.1836	4.11822	A549_3h
sci-RNA-A-019.GGCTATTCGA	10.974	8.35893	5.16795	-3.55436	1.9053	1.91208	2.43672	-0.855133	-4.30141	-2.27818	2.66705	1.6507	3.1038	-9.47945	-2.44889	-6.85717	-1.3637	-8.81472	14.3107	21.3998	A549_3h
sci-RNA-A-019.GGCTGCCTTA	10.924	9.20624	2.85431	4.95837	1.17731	-0.121601	2.60001	-1.72354	-2.41592	1.83542	1.04777	-0.00948007	8.1802	-0.26777	-3.25545	-0.610055	-0.586213	-7.51262	8.99616	-11.2574	A549_0h
sci-RNA-A-019.TGAGACTCTA	11.9608	7.1756	2.46873	-1.07942	3.17077	2.09427	4.83719	2.38008	-4.08165	-3.40682	2.57305	0.885914	6.3919	4.17355	-3.39277	-2.69025	0.328482	-7.9262	7.27426	8.13567	A549_3h
sci-RNA-A-019.TGCCTAACTT	11.1635	8.48611	-0.233631	-3.36919	-3.48402	3.76042	0.840379	0.718247	-3.62957	-1.11443	-1.78154	4.23519	2.52093	-10.1714	-1.43835	13.734	-1.36593	5.45315	5.57919	22.5725	A549_3h
sci-RNA-A-019.TTCGCTGCCT	9.25757	6.0148	4.91724	4.05908	2.14123	3.51413	2.0194	2.19693	-1.3688	-1.73953	1.99683	2.73648	6.12324	2.97193	-1.97683	11.8848	-4.87917	2.60598	9.56472	7.7061	A549_1h
sci-RNA-A-019.TTCTATAGAG	13.5392	10.9105	7.05101	-2.28792	-1.24629	1.39874	2.65644	-3.84304	-6.82113	1.73377	-0.59733	1.18162	3.51794	-9.87776	-3.78347	1.90773	-7.02175	1.10863	7.98348	18.0153	A549_1h
sci-RNA-A-020.AAGCATCCTA	13.3798	10.4571	5.56027	0.31247	1.00728	-0.817759	3.45185	-1.85122	-7.30883	1.0591	0.404962	-0.81812	7.92884	3.7185	-3.56975	0.957295	-2.00257	-4.48681	17.0516	20.1711	A549_0h
sci-RNA-A-020.AATACCAGTT	-9.15364	11.2258	-9.86392	5.4215	-0.962219	-7.0355	-10.5983	-4.43002	4.71908	12.1082	0.0775143	-12.0301	-9.56296	3.93273	14.1002	12.9845	9.30057	-1.71697	-1.68108	3.59613	293T_3T3
sci-RNA-A-020.ACGGAGAATA	12.983	12.2365	5.04033	1.31945	-0.389729	-1.11477	1.66507	-4.31976	-4.58202	2.72523	-0.1693	-0.549802	1.97783	-9.61714	-5.73734	4.86347	-0.923032	-3.502	9.58528	25.4108	A549_1h
sci-RNA-A-020.ACTCCGCCAA	-5.84351	5.09372	-11.2513	-5.49079	-4.77364	-1.74137	-11.7547	4.51566	13.628	-5.32021	-6.63512	7.03638	-8.71729	-3.91784	13.499	-0.369647	12.0218	7.32892	-2.71632	15.2565	293T_3T3
sci-RNA-A-020.AGGCCGGTAA	-6.46452	10.9398	-11.7982	10.8852	0.65366	-6.17051	-11.3969	-4.59334	7.25329	9.69287	1.19638	-11.385	-5.98772	4.49485	12.0937	13.5885	6.93985	2.74239	-4.20803	3.28443	293T_3T3
sci-RNA-A-020.AGGTAGAGCT	12.3232	5.45895	0.819099	0.672929	3.16386	3.44701	2.65533	3.38318	-1.99741	-1.20265	1.19214	2.99355	4.66008	4.95822	-5.14223	6.60724	2.99113	-9.09833	11.6262	7.56686	A549_1h
sci-RNA-A-020.ATTAACTTAA	10.7619	5.63337	0.456316	-2.32341	2.65994	2.60587	3.63739	4.3063	-2.54296	-3.71749	0.975304	2.66022	7.42533	-4.58625	-3.29113	6.97273	-2.88282	2.86156	17.7742	15.6384	A549_3h
sci-RNA-A-020.CGTATTGAGA	11.4382	11.0512	3.17824	0.239367	-0.426505	4.09693	1.18248	-1.39174	-4.57653	0.961562	0.637981	2.81478	5.68696	-8.16267	-3.90459	7.77731	0.549787	-4.8821	8.17661	5.62373	A549_3h
sci-RNA-A-020.GCGGTTATTG	13.356	9.04093	-0.275297	-3.35591	-2.75296	1.70252	2.56911	-2.04832	-6.16429	0.678431	0.401264	1.9212	5.11356	-8.99321	-3.74416	8.0304	2.86642	-8.92028	7.78891	10.331	A549_0h
sci-RNA-A-020.GGCTCGAGAT	11.8869	7.73278	4.36074	3.32497	-3.77245	-0.514085	1.70684	1.3824	-2.2418	-1.11174	-1.03403	2.39662	7.29716	-0.696711	-1.86469	10.2528	-1.4947	2.13413	11.8642	-10.0945	A549_3h
sci-RNA-A-020.GGCTGCCTTA	13.916	7.92539	3.97971	-3.47691	-3.81901	-2.13367	7.90915	-1.12201	-9.21735	-1.15823	-1.02001	2.11835	7.92996	-2.48862	-4.20434	6.78532	1.48976	-5.81303	8.79348	-2.88665	A549_0h
sci-RNA-A-020.TCTATCGGTA	11.9526	6.69353	-0.243077	-2.87977	3.65735	2.72773	1.77816	1.64271	-3.06515	-2.31381	1.33094	2.74264	6.96601	-6.66294	-4.1346	3.12828	2.2035	-9.0256	18.7327	18.4445	A549_3h
sci-RNA-A-021.ACGCGTATCG	-9.47041	10.9401	-9.93756	5.95899	-0.230575	-7.6166	-10.4315	-4.21698	4.85313	12.1242	0.18046	-12.0651	-10.6389	4.69619	14.8141	10.4961	9.31614	-0.381417	-2.93067	7.47475	293T_3T3
sci-RNA-A-021.ACTGGTAGAT	13.7234	7.35954	3.42818	5.82331	0.89608	0.0306774	3.25411	-0.591859	0.0166228	0.335669	0.696894	-0.725882	2.10349	5.82146	-4.48442	1.92992	0.0259922	-5.41504	0.866367	-5.98426	A549_0h
sci-RNA-A-021.ATATGCCATC	12.1136	9.18877	5.12738	-1.28221	1.09248	-0.513422	4.20407	0.678325	-6.45896	-2.0209	0.550926	0.944517	8.94258	-1.01714	-3.93797	-0.092157	2.03162	-7.63316	17.569	9.25671	A549_3h
sci-RNA-A-021.CCATCGGACC	13.7343	6.12942	2.42602	-1.84404	0.8374	-1.62842	8.4605	1.30483	1.17876	-1.96458	0.883203	-0.262337	-0.890892	6.34825	-2.60945	-1.89502	-0.178965	-7.81978	2.27866	-8.3588	A549_0h
sci-RNA-A-021.CCTATCATAA	9.37289	7.28762	1.48369	-1.0325	3.84108	2.59285	4.63698	2.83204	-3.15691	-3.06837	0.372237	3.05143	7.59628	-2.24125	-2.26545	9.74227	4.23037	-8.83233	13.9628	2.99465	A549_1h
sci-RNA-A-021.CGTCTATGAA	12.336	6.8501	5.42208	4.72873	3.33345	1.79574	3.30494	-0.223237	-0.825467	-1.61684	2.17815	0.560173	1.49668	6.23628	-3.53152	-2.68788	0.732623	-7.87615	16.7971	2.55372	A549_1h
sci-RNA-A-021.GGACGACGCA	11.3894	5.45118	0.12874	-2.51271	3.29844	3.41305	3.54788	4.18836	-2.41521	-3.43988	1.3106	3.06024	8.12241	-4.70362	-3.45597	-3.07398	0.855497	-7.4016	6.39042	19.6763	A549_1h
sci-RNA-A-021.GTAGATGCGC	10.8381	10.8453	3.02447	3.32922	1.2809	3.74123	3.24955	-2.93657	-2.46663	1.16854	-0.313054	2.15362	6.66807	3.4855	-3.51067	5.74694	-6.23134	1.97811	16.0688	-0.24164	A549_1h
sci-RNA-A-021.TCCGCCGGTC	12.0444	11.2987	7.00035	-2.33078	0.0795839	3.34019	2.39362	-3.80855	-5.42017	1.10198	0.689167	2.5173	0.422521	-10.2104	-3.33983	9.64062	-6.35338	1.7677	10.618	15.5446	A549_3h
sci-RNA-A-022.AATTGAGAGA	-6.972	11.1939	-10.4124	8.75487	0.206869	-7.79658	-11.2498	-4.37673	6.33599	10.7321	-0.303189	-11.0316	-6.92455	4.55604	12.3852	13.4031	7.40824	1.8883	-4.2861	6.08518	293T_3T3
sci-RNA-A-022.ACGCGTATCG	-9.40237	10.5984	-10.0306	7.82247	0.443467	-6.81544	-10.3866	-4.85385	5.11732	11.4195	0.610668	-11.5159	-9.28882	5.10617	14.3605	12.7472	8.36015	1.12683	-5.85906	8.06176	293T_3T3
sci-RNA-A-022.ACGTTGAATG	14.2036	10.5297	6.9158	-2.70398	0.928105	2.37165	1.0005	-2.33354	-6.46492	1.90047	0.159175	1.31289	7.86685	-5.35637	-2.64051	-1.45561	-0.273705	-6.97882	5.99679	19.3367	A549_0h
sci-RNA-A-022.CCTATCATAA	12.8485	9.8594	5.81962	-0.721551	-2.22812	2.90609	3.81238	-1.56381	-7.47723	-0.336018	0.128947	3.01403	6.28428	-7.94771	-3.52161	2.74339	-3.76913	0.487164	8.80974	-3.13655	A549_1h
sci-RNA-A-022.CTTCATTAGA	13.5757	7.93574	3.91995	-3.34695	-0.359372	0.34482	6.66188	-0.449522	-8.6966	-0.920206	0.532668	0.0387726	7.95981	-3.07001	-3.02099	-4.75033	0.0766472	-7.56074	7.35956	24.7086	A549_0h
sci-RNA-A-022.TGAGACTCTA	11.6768	5.71154	0.297052	-0.0384994	3.17573	2.67641	3.01119	3.9356	-2.18375	-1.94757	1.55899	2.57267	8.45663	1.79033	-4.23863	-0.085874	1.81566	-8.35719	16.5329	1.71567	A549_3h
sci-RNA-A-022.TTCTCTACTA	11.103	8.11287	4.25148	-1.14961	1.86579	2.34332	4.84009	1.68938	-4.704	-1.37037	1.99581	2.22578	8.91108	-0.837343	-4.53475	5.68801	-2.76042	-1.74795	7.62906	18.2912	A549_1h
sci-RNA-A-023.AATCGAACTC	10.1169	6.61907	4.35029	-4.80489	3.82836	1.86483	3.9499	1.26407	-5.91311	-3.13849	2.17437	-0.997601	5.94109	-6.26867	-3.1357	-3.7391	-2.33523	-8.10234	9.33848	13.5037	A549_1h
sci-RNA-A-023.ACTCCGCCAA	-9.10386	10.839	-9.58519	7.53511	0.557022	-6.86483	-10.2665	-3.15819	5.20002	11.4341	-0.0758057	-11.8677	-11.0474	4.5807	16.2223	9.2562	9.55012	0.189713	-3.34739	5.96764	293T_3T3
sci-RNA-A-023.AGCGATCCGC	9.31049	6.65845	4.10391	4.07557	-2.53106	2.71184	2.32837	-0.535435	-2.0872	-1.04316	-0.499316	1.80275	3.4349	5.66517	3.58821	16.237	-1.19371	6.33691	11.1862	25.0993	A549_1h
sci-RNA-A-023.ATCCATCAGG	9.91381	10.8883	5.95249	0.292483	-2.3894	2.66704	4.5396	-3.52634	-6.13193	1.35459	-1.29033	3.12704	9.10793	-0.347335	1.58591	15.7403	-2.16302	6.49418	12.3842	-5.4494	A549_3h
sci-RNA-A-023.CCAGGCTCTT	13.1939	11.1222	2.10508	4.86564	-3.41746	0.689241	4.27365	-3.39435	-1.59037	1.84696	-1.11631	2.16472	4.59236	4.45864	-4.92099	1.778	1.27509	-4.59878	11.6417	-10.2192	A549_1h
sci-RNA-A-023.CGTCTATGAA	11.4352	4.98639	4.89074	4.69974	3.54226	2.40907	6.8791	2.93654	-1.05079	-1.19503	1.86076	0.814512	2.46924	5.39377	-2.99185	1.12944	1.37891	-5.9316	10.0826	-0.211376	A549_1h
sci-RNA-A-023.CTGAAGAGAC	11.0326	9.99423	2.01462	0.00652525	-1.28844	3.56381	2.07162	0.262395	-4.64949	-0.214635	0.743151	2.89737	3.91436	-9.23502	-2.66476	5.10177	-3.08359	1.05961	13.4908	-0.615625	A549_1h
sci-RNA-A-023.GAGGCTTATT	-9.00452	11.4906	-10.1534	9.01045	-0.556494	-7.42559	-10.5396	-3.24951	6.17686	10.782	-0.145841	-11.1525	-10.4884	4.65191	15.7125	11.9767	7.48059	0.716892	-6.00281	8.18537	293T_3T3
sci-RNA-A-023.GCGGAGTCGA	12.639	11.4633	2.97306	0.501867	-2.31493	2.75232	0.161017	-1.63188	-4.72854	1.08995	-0.887518	3.28714	5.18746	-9.13253	-0.380558	14.3889	-1.05074	5.95755	11.5412	24.8684	A549_3h
sci-RNA-A-023.TAGAATAGCC	8.79931	6.18264	3.3836	6.64794	3.8519	1.25225	6.63278	1.35535	-0.904661	-0.176716	1.34713	0.618168	1.42826	6.11577	-4.00385	3.41445	-3.8582	-0.184134	-0.258368	-3.43334	A549_1h
sci-RNA-A-024.AAGTACGTTA	12.9397	11.8737	7.27756	-2.81968	-2.92188	4.01024	1.94819	-3.94437	-5.67618	1.4516	-0.669769	3.35512	1.98265	-9.96179	-3.41216	5.9318	-6.72424	0.307063	15.4678	15.4103	A549_3h
sci-RNA-A-024.AATCGAACTC	11.3183	9.85474	5.90144	-4.9959	1.38445	3.0996	2.82081	-0.158821	-6.24675	-0.711482	1.61143	2.46499	7.27175	-5.82381	-1.97814	-8.10429	-2.47701	-9.57755	13.6085	3.04568	A549_1h
sci-RNA-A-024.ACTCTACTGG	10.0666	8.71618	0.81563	0.530761	-1.57237	3.50495	0.472626	-0.081471	-2.41996	-1.50883	-0.974763	2.75568	7.28416	-3.30865	0.346898	15.9324	-4.77826	2.6256	16.0953	-0.226228	A549_1h
sci-RNA-A-024.CGAAGGCATG	-7.15513	7.53574	-10.4578	3.65746	-0.00224578	-7.64786	-11.3936	2.53869	11.9367	-4.33365	0.413817	-12.2487	-9.08901	-2.02447	14.389	3.16837	13.1602	3.83765	-4.58043	16.3104	293T_3T3
sci-RNA-A-024.GCGGTTATTG	13.7281	8.20294	4.18648	4.13448	-0.725599	-1.40402	6.41424	-2.40202	0.209195	0.256273	-0.0199952	-0.627689	6.89629	1.62001	-2.51085	9.51964	-0.680054	-1.6196	7.23787	24.6201	A549_0h
sci-RNA-A-024.TCTAGTCAAG	12.5998	9.35351	5.59388	-2.84789	-3.0289	1.97175	4.71537	-0.582151	-7.73853	0.00705536	-1.06642	3.72303	7.70453	-5.09304	-2.14873	10.7164	-1.31566	3.94164	9.7765	-0.127094	A549_1h
sci-RNA-A-024.TCTATCGGTA	11.6668	7.91341	-0.272357	-3.27656	3.89011	2.25188	2.49425	1.91671	-3.64247	-1.92511	1.85005	1.14458	7.77719	-2.79792	-2.49949	-6.79239	-0.0619757	-6.65409	8.17355	10.9985	A549_3h
sci-RNA-A-024.TTCTCTGAGA	-8.32916	10.9759	-10.0211	5.10204	1.08935	-5.27673	-9.98324	-3.76836	4.92446	12.2948	0.173327	-11.3814	-10.6171	4.77329	14.5037	12.7544	8.32927	0.709485	-3.2837	8.10425	293T_3T3
sci-RNA-A-025.AAGTACGTTA	10.2322	8.17762	4.23717	1.46934	1.84473	2.6259	5.31294	2.63466	-3.88463	-1.49207	1.00401	0.384208	1.63482	5.8573	-0.448283	13.9338	-5.92458	1.47	12.3841	-8.41001	A549_3h
sci-RNA-A-025.AATACCAGTT	-8.15143	10.66	-10.2181	7.01646	-0.675117	-5.37624	-10.8202	-2.33356	5.35907	11.9737	0.367612	-11.9545	-11.0462	2.70089	15.8252	10.2239	9.27324	-1.45467	-2.86819	8.97724	293T_3T3
sci-RNA-A-025.ACTCTACTGG	8.81166	6.72173	3.99731	0.392759	-2.00594	3.42547	6.63255	1.53168	-4.85299	-1.5596	1.04751	3.14297	7.90188	-0.500364	0.951077	15.6531	-4.10509	4.18695	15.3174	2.11839	A549_1h
sci-RNA-A-025.AGGCCGGTAA	-6.68972	10.8835	-11.3991	10.2359	-1.41588	-7.19493	-11.0671	-2.3479	6.84557	9.97408	-0.338674	-11.4461	-8.67631	3.45514	15.0988	11.7196	8.73856	2.34854	-4.2819	9.07072	293T_3T3
sci-RNA-A-025.AGGTCTATGG	-4.46577	5.37556	-12.157	-3.0318	-4.56106	-2.50204	-11.6649	4.10344	12.9536	-4.80086	-7.10068	7.078	-8.8973	-3.33048	14.2884	2.86468	14.1435	5.80951	-3.07885	14.7859	293T_3T3
sci-RNA-A-025.ATATGCCATC	10.1695	7.0411	3.31987	-1.00904	3.89932	1.71761	5.29693	2.70148	-4.52431	-3.16296	1.24269	1.92053	7.07977	-4.39835	-5.1973	5.05149	-0.590305	-2.4246	8.15942	-2.78371	A549_3h
sci-RNA-A-025.ATTAACTTAA	9.01874	7.83782	4.1556	1.2275	-0.686276	4.05979	4.72635	0.934401	-2.71339	-1.28533	1.19228	2.72487	4.38588	5.7532	-0.274419	13.0789	-2.1815	8.00535	6.54977	18.9877	A549_3h
sci-RNA-A-025.GCCATCAACT	-8.23631	9.65225	-10.5851	8.40511	0.141261	-7.43159	-10.4103	-1.90574	5.88028	11.1136	0.188661	-11.107	-10.5442	0.990657	16.3444	8.50746	8.09333	1.36994	-5.26937	10.7564	293T_3T3
sci-RNA-A-025.GGATTCTATC	12.0285	10.2546	6.11247	-2.26275	3.07116	1.45631	3.79846	-1.98409	-6.60841	-0.894426	1.01413	0.469845	7.99721	-5.72129	-1.66655	14.6313	-7.11079	3.83271	13.1645	10.5227	A549_1h
sci-RNA-A-025.GGCTATTCGA	10.9942	8.75479	4.98	-1.25739	1.52385	0.329717	5.85867	2.08105	-6.42256	-2.0902	1.78635	0.767121	8.0412	-2.94358	-2.74825	-2.2984	-2.09422	-6.57717	15.8808	7.78836	A549_3h
sci-RNA-A-025.TTCTATAGAG	12.6661	8.81067	4.22366	-1.92102	-1.21779	2.66424	4.9992	1.38919	-6.06875	-2.49693	0.429814	1.81543	7.54575	2.21352	-1.16583	13.5209	-4.6491	2.75288	17.3582	10.4907	A549_1h
sci-RNA-A-026.AAGTACGTTA	11.148	10.5008	6.51952	-4.31999	2.4597	3.37853	2.82554	-1.95941	-5.881	-0.254811	1.29544	2.36111	4.61235	-9.2004	-4.21027	7.03547	-5.92066	-2.8532	15.3412	7.24782	A549_3h
sci-RNA-A-026.ACGTTGAATG	14.6039	8.50284	5.46502	-3.62387	-4.53028	-1.91468	6.59946	-0.964059	-8.81201	-0.484987	0.293576	2.41662	7.945	-5.10873	-4.64923	6.75232	-1.37634	-0.342142	15.5413	20.6294	A549_0h
sci-RNA-A-026.ACTCGACGCC	14.0815	7.76993	3.94447	-3.60026	1.12279	-0.797925	8.08776	-0.246674	-9.1438	-0.861801	1.8159	-0.968327	7.81212	4.05963	-1.70553	-8.61347	-2.21126	-10.6311	14.1312	4.68404	A549_0h
sci-RNA-A-026.AGCGATCCGC	12.3049	6.28801	0.251673	-1.97675	2.67633	3.20741	2.6241	2.83596	-2.31392	-3.18914	0.868895	2.12961	8.05457	2.81342	-3.68016	5.77645	0.985558	-5.00164	10.6582	12.701	A549_1h
sci-RNA-A-026.CCTAAGCGGT	13.6617	8.85247	5.00157	-2.11562	-1.78835	-0.669057	7.4184	-1.6209	-8.37128	-0.684723	-0.259737	0.0247841	8.05944	-3.68823	-4.74335	5.70279	2.52016	-5.85047	5.75886	23.5561	A549_0h
sci-RNA-A-026.CTCGGAGCAA	9.96854	8.17032	3.53914	0.337692	-4.31496	-1.72508	1.892	1.34421	-4.42254	-1.3771	-1.55399	3.72158	8.66544	-0.201687	-2.34706	11.7347	3.67046	-7.86537	16.4017	15.2469	A549_3h
sci-RNA-A-026.CTTCATTAGA	14.1865	9.43089	5.80004	-2.15991	0.809964	0.0239365	4.72572	-3.07599	-7.98472	0.502759	1.45518	-0.953838	9.30879	-1.4736	-2.45489	-6.85489	-1.55447	-8.71714	12.9268	2.67044	A549_0h
sci-RNA-A-026.GAGGTCGGTT	-7.54461	9.68112	-10.8921	8.11353	-0.0809309	-6.67337	-11.0694	-1.04217	5.83564	11.7421	0.52243	-11.7189	-10.1174	1.74481	15.8532	7.99803	10.6825	0.324522	-4.34687	11.8282	293T_3T3
sci-RNA-A-026.GCCTCAGCAT	-8.19633	10.3309	-10.7531	9.12243	-0.571289	-6.82931	-11.1117	-4.13073	6.4404	10.7246	0.375639	-11.9881	-9.02911	5.53901	14.1345	13.1317	6.77032	1.09636	-4.25239	6.34855	293T_3T3
sci-RNA-A-026.GGCATCTACC	12.8665	11.8909	7.17592	-3.22869	0.214129	3.54651	1.58465	-4.18765	-5.68597	1.76423	2.59223	2.27976	0.225939	-10.0905	-4.03	11.5873	-6.25925	4.53845	9.53386	25.4178	A549_1h
sci-RNA-A-026.TGCCTAACTT	10.6868	5.31931	2.57996	-2.3136	-1.17054	-7.28075	6.06665	3.89184	-3.91936	-3.77744	-0.576612	1.48797	8.40831	1.5167	-2.35099	10.8028	-2.28181	4.65766	11.1328	-5.45793	A549_3h
sci-RNA-A-026.TTGATATGAA	13.6446	6.19673	4.01671	-4.85034	3.40907	1.53207	7.15142	2.30215	-9.36343	-1.44583	2.46581	1.37143	8.89292	1.50404	-4.39563	2.72594	0.0687758	-8.31048	16.0311	7.7208	A549_0h
sci-RNA-A-027.AAGCATCCTA	14.7941	8.74904	4.02987	-4.50446	2.03428	-0.563053	7.6651	-0.808985	-9.2122	-1.22157	1.22817	-0.738636	8.40424	-3.06972	-1.87604	-8.32752	-1.5714	-9.61813	6.02678	19.4055	A549_0h
sci-RNA-A-027.AATACCAGTT	-5.25925	5.72373	-10.1991	-6.57576	-4.65802	-2.22371	-11.9864	4.93214	13.6521	-4.88616	-6.3272	6.79079	-9.56538	-5.78089	13.4991	-0.749525	12.8252	6.61629	-3.03601	14.6839	293T_3T3
sci-RNA-A-027.ACGTTGAATG	14.1687	8.40774	5.2696	-1.19945	0.623051	1.38387	5.61939	-0.756461	-8.46798	-0.687615	1.15921	-0.109925	9.17206	-1.26446	-3.10828	-2.85982	1.20273	-8.39473	12.8876	10.6777	A549_0h
sci-RNA-A-027.ACTCCGCCAA	-7.81723	11.6332	-10.0372	5.16007	-0.0209539	-7.09013	-9.72434	-3.54395	4.71409	12.294	0.148472	-11.4272	-11.4489	3.97891	16.0373	8.6656	9.61215	-0.955685	-3.81277	4.88756	293T_3T3
sci-RNA-A-027.CGTCTATGAA	13.8543	9.79707	2.17414	1.24344	2.91081	-0.236037	2.30038	-2.02517	-3.68889	0.333697	0.970869	0.154141	6.51018	-5.56692	-2.88388	-2.78482	-2.99086	-6.19249	10.0341	25.3739	A549_1h
sci-RNA-A-027.GGCGGTTGAC	10.0119	10.1489	5.61778	-3.64598	-0.473352	4.01969	3.08139	-0.556978	-5.60165	-1.49106	0.00413621	2.87824	3.65256	-9.74831	-4.20477	7.36138	-5.0302	1.19395	10.383	12.9383	A549_3h
sci-RNA-A-027.GGCTGCCTTA	13.7758	5.42575	5.58624	4.52378	-3.59298	-2.11316	8.43053	-1.01649	0.651029	-0.990874	1.55887	1.14483	6.27907	4.75292	-3.8422	-0.81789	2.15161	-7.91878	0.083941	-0.27821	A549_0h
sci-RNA-A-027.TCGGCGTCGT	-8.09982	9.45259	-10.9563	10.2223	-0.572379	-5.17075	-11.3838	-4.06672	6.62406	10.3707	-0.181301	-11.2714	-7.99138	4.63384	12.9582	13.3173	6.85027	2.80332	-3.27892	7.64127	293T_3T3
sci-RNA-A-028.AATCCGGTCA	12.0333	10.4461	3.79839	2.14047	-4.1799	-2.00363	3.75866	-3.41311	-5.13618	1.52515	-1.09687	2.09894	8.2125	-0.676484	-2.12721	10.0238	3.4833	-7.7735	13.118	7.22102	A549_1h
sci-RNA-A-028.ACGATAGACT	10.8847	11.2315	6.81602	-2.40467	0.229514	-0.411817	2.47071	-3.60255	-5.77638	1.39377	1.22063	-0.63751	2.69135	-10.0019	-3.10778	0.841303	-3.82072	-2.69648	5.58194	21.6307	A549_3h
sci-RNA-A-028.ACTCTACTGG	13.6551	7.35994	4.47357	-3.534	4.20929	1.49925	5.16582	2.41419	-6.36793	-3.28836	1.92427	2.2043	7.54115	-5.02175	0.763152	16.1573	-3.49159	3.27594	16.3929	8.37658	A549_1h
sci-RNA-A-028.AGCAAGAACC	-9.30593	10.7495	-9.68966	6.70103	0.594963	-6.8892	-9.81967	-4.5781	4.80833	11.7797	0.914573	-11.2528	-8.80032	4.52019	14.904	8.59969	9.58005	-1.20675	-3.69234	4.10817	293T_3T3
sci-RNA-A-028.AGCGATCCGC	12.1695	5.93618	0.38104	-0.882128	1.6893	3.30274	4.76539	3.97087	-1.9466	-2.8959	-0.520054	2.87958	6.64865	3.01089	-4.05534	6.94443	1.23795	-4.81906	11.3156	24.3881	A549_1h
sci-RNA-A-028.ATCTAGGTTC	14.1787	8.56061	5.26906	-2.07027	-3.36234	1.93013	3.4332	-0.957545	-7.97893	-0.118551	-0.185362	2.48849	4.97656	-9.29596	0.306812	15.1607	0.562048	-1.93174	7.39011	9.04863	A549_0h
sci-RNA-A-028.CGTATTGAGA	11.44	7.81434	4.33664	-3.96221	0.943135	0.800435	5.71982	2.29702	-6.08718	-3.39533	1.4468	0.147312	6.78336	-6.624	-4.58337	1.79022	1.22918	-6.89065	15.21	2.57078	A549_3h
sci-RNA-A-028.TCCGCCGGTC	11.2737	7.95511	3.04514	6.99686	3.793	0.297995	4.58264	0.741277	-0.784537	0.381729	1.94366	0.236822	2.97581	6.25914	-3.62192	8.47071	-7.53022	2.38964	10.9831	-0.214083	A549_3h
sci-RNA-A-028.TCTATCGGTA	10.5907	9.975	6.05294	-3.07361	-2.91891	3.45179	3.58053	-0.0873169	-6.063	-1.20025	-1.53057	4.03085	4.94527	-9.34915	-2.51722	12.4498	-1.58295	1.88271	14.9978	20.9092	A549_3h
sci-RNA-A-028.TCTGACGAGG	-7.362	11.0988	-10.4992	7.30656	0.839566	-6.58408	-10.1301	-2.46004	5.63107	11.5281	-0.0232843	-11.7421	-11.6332	2.65747	15.7975	10.4121	8.80304	1.22902	-5.33443	8.76453	293T_3T3
sci-RNA-A-029.AGGTAGAGCT	12.3029	10.2193	2.76744	5.37076	1.69153	3.08025	3.44723	-1.19684	-1.53466	0.421451	0.783291	3.03375	-0.244568	6.01865	-3.77628	5.74347	-1.77089	-0.843225	9.57429	-11.3578	A549_1h
sci-RNA-A-029.AGGTCTATGG	-6.13972	7.51557	-9.69724	-5.11606	-3.95022	-0.328582	-10.4415	4.54903	13.3407	-5.19951	-0.867979	3.35367	-9.59562	-2.28875	14.9937	5.70596	11.7097	3.61717	-2.30797	12.1101	293T_3T3
sci-RNA-A-029.ATAACCGTTC	-4.2946	5.3849	-12.3358	-3.48564	2.04063	3.80966	-11.2126	4.27832	13.0666	-5.52595	0.543232	1.91206	-9.3142	-2.75243	14.0111	0.842494	13.728	4.40248	-3.89845	14.5903	293T_3T3
sci-RNA-A-029.CCTAAGCGGT	14.2154	8.62237	5.97645	-3.18941	-3.12887	3.08868	2.51799	-1.78033	-7.82112	0.266216	-1.10048	3.10197	2.90993	-9.75922	-3.93088	9.23121	-1.91415	3.21141	13.2522	23.2986	A549_0h
sci-RNA-A-029.CGAATCTCCT	10.2093	8.49853	4.83296	-4.54404	1.94952	-1.29253	6.01469	1.65733	-6.47164	-2.66821	0.798255	-0.826045	7.00675	3.73484	-5.77465	5.14018	2.4038	-6.06677	6.56938	23.571	A549_3h
sci-RNA-A-029.CTTCATTAGA	12.5362	5.14853	5.4543	3.911	2.23182	-0.100559	7.40505	1.96078	-8.36244	-2.42546	1.70611	-0.814676	1.56364	6.53257	-1.94647	-8.18801	-1.49679	-9.06832	0.0213866	0.565382	A549_0h
sci-RNA-A-029.GATCCAGCGT	12.084	8.80396	1.42906	2.3023	-3.70825	0.653694	0.566701	0.0465923	-2.75545	0.205341	-0.506157	0.552487	3.75008	5.08415	-0.714746	14.4157	-1.80443	5.0463	15.906	15.2845	A549_3h
sci-RNA-A-029.GTAGATGCGC	10.3454	4.95054	-0.168389	-0.670238	1.2986	0.737986	5.43371	4.71509	-1.30944	-2.99442	0.365889	1.28674	0.509127	5.78389	-1.79894	11.9759	3.90053	-8.1842	9.67897	4.58626	A549_1h
sci-RNA-A-029.TAGCCAGCAA	12.9928	8.09609	2.86809	0.817757	1.01486	2.20152	1.93539	-0.595045	-2.93768	-1.82116	-0.0956717	0.923548	6.41045	-6.7478	-3.65571	-1.6853	-4.9401	-1.41561	18.6681	18.5615	A549_3h
sci-RNA-A-029.TCCGCCGGTC	12.1587	7.57476	-0.249678	-2.87772	-0.391803	1.85961	4.85082	1.42772	-3.11291	-2.45887	0.869841	2.57727	8.69903	-4.08623	-3.34787	9.92323	-3.72077	4.041	11.0802	11.1083	A549_3h
sci-RNA-A-029.TCGGTAAGGC	12.3036	10.1932	3.75874	2.16106	-3.32685	3.43091	4.09676	-1.996	-4.63004	0.915511	-0.254229	3.44272	7.86303	-1.28286	2.89067	16.2873	-2.24832	6.5533	12.056	-9.95499	A549_3h
sci-RNA-A-029.TCTCTCATCC	13.5597	10.191	5.22745	0.380588	-1.57251	2.74119	3.34052	-2.37538	-7.07862	0.997107	0.160952	1.79721	8.77622	1.06425	0.751317	16.1125	-5.37227	2.07383	13.5075	-7.78766	A549_0h
sci-RNA-A-030.ACTGGTAGAT	9.70498	9.3197	2.21715	0.170371	-3.08561	1.66093	0.610813	0.434393	0.630843	-2.00134	-0.103751	1.46687	6.79407	-4.78992	-2.89319	3.2132	1.23656	-4.61224	1.88147	-7.73155	A549_0h
sci-RNA-A-030.CGTATTGAGA	10.6521	10.8141	3.33982	2.37509	1.77108	3.64981	3.71023	-2.89217	-3.97159	0.701187	0.0816047	2.69292	5.4809	3.6062	-3.41697	11.9308	3.61154	-7.92782	9.44474	-0.145345	A549_3h
sci-RNA-A-030.CTATTAACCA	12.8253	6.57459	4.01468	1.61159	3.27667	2.7892	5.80112	0.621613	-1.44987	-2.4503	0.716458	3.41481	6.4696	2.8371	-4.96316	4.03052	-3.6764	0.116536	12.1588	-6.05849	A549_1h
sci-RNA-A-030.CTGGTTGGTT	14.5101	7.56233	3.01246	-3.10603	1.79374	0.505903	7.54347	-1.07342	-9.15072	-1.39749	1.15603	-0.125665	7.38536	-6.95255	-5.12892	5.77197	-6.26838	1.56957	7.49932	18.3831	A549_0h
sci-RNA-A-030.GATCCAGCGT	8.81702	7.54439	2.41174	5.58513	0.69942	0.0492347	3.80217	-1.61929	-1.29156	0.679682	1.3637	-0.216331	-0.642756	5.8318	-1.68752	13.3364	-6.09149	4.27445	9.97	-1.43256	A549_3h
sci-RNA-A-030.GGATTCTATC	9.8068	9.71701	3.94855	-2.997	0.903339	1.92667	2.2722	1.33156	-5.88993	-2.24575	0.856738	3.27737	8.45366	-2.11767	-0.88599	14.3448	-3.6301	1.75142	17.5379	19.9253	A549_1h
sci-RNA-A-030.GGCTCGAGAT	12.5089	9.23516	5.89955	-4.94847	1.1196	-0.0701998	3.73146	-1.38914	-6.29394	-0.836834	1.69367	0.379595	4.22229	-9.19253	-2.51068	-3.43621	0.247852	-7.99267	11.0037	25.2992	A549_3h
sci-RNA-A-030.GGTTGGCGAC	-7.31949	11.638	-10.2438	9.11081	-0.392457	-5.79797	-10.7799	-2.31205	6.21189	10.4817	0.591287	-11.1782	-9.00433	4.37571	15.5823	9.50738	9.50953	1.73746	-3.03442	10.0093	293T_3T3
sci-RNA-A-030.GTAGATCGTT	-8.61683	10.7482	-9.73713	8.2642	-0.642995	-5.93848	-10.0514	-4.0697	5.78438	10.8072	-0.0873857	-10.9864	-10.0319	5.35065	15.2003	11.857	6.99422	0.898025	-6.02799	8.29642	293T_3T3
sci-RNA-A-030.TAGAATAGCC	8.91953	6.06952	0.674242	-3.02871	2.74646	1.58579	5.85416	4.36708	-2.18906	-3.74705	2.46566	0.255226	3.03306	7.00231	-2.19845	-7.55294	-4.34778	-1.34934	-0.435388	-4.45375	A549_1h
sci-RNA-A-031.AAGTACGTTA	10.0431	10.3391	5.55593	-0.510045	-0.984703	2.03085	4.59552	-2.42981	-6.35629	-1.07669	-0.121011	-0.123934	8.22515	-5.14392	0.580056	14.9945	-5.46143	1.88557	6.51759	24.268	A549_3h
sci-RNA-A-031.AATCGAACTC	11.9062	6.47021	3.16888	6.96098	2.38616	2.47563	6.81466	1.02202	-0.706787	0.265555	2.51392	2.1583	-1.09467	6.29007	-2.99162	-5.30065	-0.633114	-7.49446	12.9155	10.6769	A549_1h
sci-RNA-A-031.ACCAGTATAA	10.0108	8.73965	4.30506	-1.67897	-0.979034	-7.25234	3.05954	1.83564	-5.23177	-2.63851	0.15217	0.0423038	8.16972	-1.29717	-1.06917	12.656	-2.24336	8.21433	8.4185	7.1353	A549_3h
sci-RNA-A-031.ACGCTTCTCT	10.7906	7.83578	4.11754	-1.6713	4.23208	1.0462	5.23431	1.69489	-5.74778	-2.97102	1.66593	0.494703	8.62046	0.434426	-2.15847	10.5886	-1.49533	5.55959	17.9843	19.3475	A549_3h
sci-RNA-A-031.ACTCGACGCC	14.1804	8.04846	0.367216	-3.64279	0.775633	-0.0256997	6.95549	-0.505056	0.550635	-2.78334	1.00706	0.902582	9.09581	-2.16063	-2.52178	-4.31373	0.106877	-6.83438	9.37296	13.4953	A549_0h
sci-RNA-A-031.ATTAACTTAA	9.92712	6.74611	1.07514	-2.70626	-3.80718	0.158528	5.81513	3.52701	-2.96954	-4.05596	-0.188702	3.40301	7.66329	0.796386	-3.37246	5.12873	4.1047	-8.11112	6.67419	23.687	A549_3h
sci-RNA-A-031.GAGGTCGGTT	-9.09067	11.546	-9.61629	8.04752	0.961757	-5.93418	-9.79677	-3.50955	5.10446	11.4361	0.902068	-11.1305	-10.9958	3.22579	15.6234	10.4826	9.25754	0.569565	-4.76169	9.66691	293T_3T3
sci-RNA-A-031.GGTTGGCGAC	-5.30168	5.90029	-11.0461	-5.50253	-4.50017	-2.50666	-12.1845	4.74884	13.2269	-5.28343	-6.5252	7.0582	-9.44809	-4.54943	13.2811	-1.11194	14.4196	4.98156	-2.26039	13.8377	293T_3T3
sci-RNA-A-032.ACGGAGAATA	10.0579	6.16926	3.10155	-3.65275	2.26552	2.2655	5.03118	4.78466	-5.6075	-3.68984	1.28971	1.29993	6.08813	3.54329	-5.14935	2.83647	-3.78346	-0.694411	10.3766	7.47943	A549_1h
sci-RNA-A-032.ATATGCCATC	13.0818	11.4647	2.44904	3.5175	-0.705404	1.90544	2.56436	-3.86921	-3.81541	1.62569	-0.512866	2.4022	7.36489	2.97744	-3.07854	-3.02699	-3.2563	-1.55468	10.4287	-10.9495	A549_3h
sci-RNA-A-032.CGCCAGGCAT	-8.18891	11.0543	-9.88881	5.386	-0.0188051	-6.22727	-9.92186	-3.32215	4.84277	12.2632	0.194947	-11.0033	-8.16055	3.79284	16.2939	11.1444	8.24661	1.8965	-3.49507	7.51302	293T_3T3
sci-RNA-A-032.GACCAATGCG	14.3638	7.19982	3.60171	-4.49065	-3.25003	-1.36625	7.85383	0.244221	-9.28029	-1.47044	-0.207984	1.18569	6.85865	3.31446	-3.67437	-2.12691	0.50614	-5.97222	16.3258	7.57744	A549_0h
sci-RNA-A-032.GGCTATTCGA	10.9907	8.57528	3.38571	3.85884	1.01089	-0.516902	5.52239	-1.54585	-3.9708	-0.169027	0.893604	-0.454353	2.45921	5.56651	-3.00504	-5.11091	0.355525	-7.15215	10.3517	-5.85476	A549_3h
sci-RNA-A-032.TCGGTAAGGC	9.77217	8.77678	4.92752	-3.51155	0.885618	-5.74897	3.59699	1.53321	-5.32433	-2.42862	0.242416	2.23889	3.71161	-9.61677	2.00783	16.1651	-1.94199	3.22143	6.05916	20.7752	A549_3h
sci-RNA-A-033.ACGCTTCTCT	12.9077	8.21772	3.55006	5.86572	1.97356	-1.30529	7.01268	0.699755	-1.09748	-0.437147	1.29236	-0.0154917	-0.778024	5.8822	3.47549	16.3553	0.790229	-2.19577	0.0901309	-0.229157	A549_3h
sci-RNA-A-033.CGCCAGGCAT	-8.19882	10.9536	-9.81044	6.78779	-0.400108	-7.73706	-10.5403	-2.46644	5.41141	11.8469	-0.334512	-11.8277	-10.427	3.37944	16.3883	10.9729	9.37183	1.78596	-3.01573	9.95833	293T_3T3
sci-RNA-A-033.CGTATTGAGA	12.1134	4.43847	0.0262852	-0.449711	3.84065	1.97348	4.88865	4.46174	-1.268	-2.56378	1.02847	0.328989	6.39164	3.22727	-4.226	1.23132	-5.02873	-4.5257	9.79762	7.58004	A549_3h
sci-RNA-A-033.CTCGGAGCAA	12.2429	6.40911	4.34876	4.09192	0.665009	1.5498	4.65075	3.83373	-1.95098	-1.04921	2.80072	0.853926	4.55799	4.83967	-4.88619	6.59674	-3.84686	-5.87043	15.6929	15.2728	A549_3h
sci-RNA-A-033.GATCCAGCGT	12.252	11.2895	3.53034	1.10782	1.25741	2.9647	2.26333	-2.48014	-4.51131	1.23427	0.72253	3.51445	5.65694	-7.90836	-3.6774	7.64132	-6.95017	2.59621	11.0462	7.0777	A549_3h
sci-RNA-A-033.GCCTGATATA	-9.12776	11.5748	-10.0399	6.21504	-0.769044	-7.38818	-10.7968	-3.53662	4.77893	12.1493	-0.0897449	-10.9436	-11.0319	5.00856	14.651	12.6511	8.24023	-0.586656	-6.03116	9.69327	293T_3T3
sci-RNA-A-033.GCTCGAATCA	10.1838	10.0649	5.96955	-2.09559	0.881441	-1.42375	6.52193	-0.876012	-6.88123	-2.05849	1.51278	1.08279	8.03063	3.63585	2.16469	16.1317	-3.11613	4.17952	4.00112	-9.78463	A549_3h
sci-RNA-A-033.TAGCCAGCAA	11.8054	6.03223	0.247959	-1.61074	-0.385501	3.24221	6.29171	3.38113	-2.25755	-3.35171	1.25273	2.6178	8.51669	1.51522	-1.14283	11.2724	-3.45714	-0.0961868	8.37346	-11.0177	A549_3h
sci-RNA-A-034.ACGTTGAATG	14.5923	9.38358	5.37957	-1.87541	0.337086	0.386501	3.89389	-0.597943	-8.09484	-0.346251	0.610772	1.9729	8.94033	1.17187	-4.78869	4.28821	1.20487	-6.89534	6.89967	18.4481	A549_0h
sci-RNA-A-034.ACTCGACGCC	13.5509	10.5436	5.90304	-2.02718	-3.60524	1.64953	5.97148	-1.82596	-8.40576	0.11483	-1.25558	2.75419	6.66472	3.16323	-1.01622	14.0062	-1.40115	-0.298574	8.33468	-3.52376	A549_0h
sci-RNA-A-034.CTGAAGAGAC	11.4616	8.07668	2.71676	4.76669	-1.65618	3.20323	4.41373	-1.29781	-1.89181	0.891252	-0.123236	2.18841	5.95653	3.15296	1.09101	15.6138	-3.1165	3.55817	11.8675	24.2189	A549_1h
sci-RNA-A-034.GACCAATGCG	14.1919	6.18466	2.82094	-0.739875	2.96849	0.0158978	8.01233	0.907655	-8.32406	-2.31547	-0.237732	0.65203	3.2965	5.79206	-1.30937	12.2848	-2.16396	-1.87265	6.86966	18.4851	A549_0h
sci-RNA-A-034.TCTATCGGTA	12.2959	7.16767	2.21308	-1.02215	1.60206	1.58378	3.08914	1.48961	-2.10888	-2.77974	0.749051	2.05461	8.92932	1.22538	-3.76655	0.612121	-4.51381	-1.58539	10.6368	3.70248	A549_3h
sci-RNA-A-035.AGCAAGAACC	-4.5714	5.34974	-8.37962	-8.98667	-4.48857	-1.57668	-11.0937	4.81853	12.9626	-4.74719	-6.66894	6.95078	-10.6977	-6.07489	13.5564	-0.456751	12.5654	7.34806	-0.636659	11.8033	293T_3T3
sci-RNA-A-035.AGGTCTATGG	-6.6505	10.7986	-10.9197	9.22458	-1.16662	-7.12128	-10.9362	-2.90282	6.53497	10.4675	-0.420947	-11.2655	-9.48358	4.84675	14.5752	12.7182	7.84475	1.2579	-5.22265	8.58698	293T_3T3
sci-RNA-A-035.ATTAACTTAA	12.6306	10.6454	3.61077	0.730859	-2.21818	1.96533	1.25073	-1.922	-4.55472	0.924615	-0.13125	0.379987	6.03539	-7.40452	-3.6564	8.11588	3.69199	-8.75157	11.619	11.3595	A549_3h
sci-RNA-A-035.GCGGTTATTG	13.5644	8.07423	4.55138	2.43359	0.703683	-0.494311	6.43732	-2.2993	0.450674	-0.180769	1.29589	-0.487773	6.95941	3.86618	-3.42261	-2.20989	1.17609	-8.28003	14.3536	4.7241	A549_0h
sci-RNA-A-035.GGACGACGCA	13.0171	8.26137	6.01084	-4.19875	0.342388	1.43129	2.00024	-1.14152	-6.234	-0.624744	0.502677	1.08899	7.41297	-6.0581	-2.49308	-3.40695	-1.86552	-4.85719	7.69228	10.1778	A549_1h
sci-RNA-A-035.TAGCCAGCAA	11.2521	10.5398	6.45238	-1.71524	-2.14381	2.90442	3.21182	-0.904477	-5.9577	-0.0390714	0.280029	0.296103	4.22377	-9.26413	-3.67767	11.702	-4.92046	3.6064	13.0674	23.9352	A549_3h
sci-RNA-A-035.TCTGACGAGG	-6.66026	7.19863	-10.6117	3.35221	-1.09453	-6.95895	-9.65279	4.38457	11.6288	-6.14736	-0.0573918	-11.449	-9.93093	-5.63658	13.3306	-0.986427	12.5937	6.05026	-1.80427	12.8517	293T_3T3
sci-RNA-A-035.TGAGACTCTA	11.0185	11.3611	3.17711	4.5046	-3.3764	3.73745	1.17196	0.476944	-2.76686	0.688596	-2.02371	4.61348	8.24702	-2.01131	-1.11345	13.2552	-0.967128	7.12643	8.44824	-4.54297	A549_3h
sci-RNA-A-035.TTCGCTGCCT	9.77307	7.63546	-0.0914214	-3.37546	3.17013	2.7583	2.5779	2.69034	-3.2651	-2.47643	1.97441	3.00158	3.68287	-9.17988	-4.27672	3.7114	-6.51819	2.40627	8.04536	11.0737	A549_1h
sci-RNA-A-036.AATTGAGAGA	-8.37962	9.73186	-10.2904	5.98063	-0.0968285	-6.98293	-11.0184	-0.857226	5.55466	12.1566	-0.193165	-11.1944	-9.69999	0.243965	14.9876	5.72896	11.0942	2.96894	-4.59694	16.0777	293T_3T3
sci-RNA-A-036.ACGCGTATCG	-6.76671	7.16687	-10.4743	3.6861	-0.56671	-6.43809	-11.5041	4.26142	12.4295	-4.56741	0.259402	-11.0822	-9.43529	-2.12195	13.9799	1.87555	13.0317	3.69895	-4.12332	15.1457	293T_3T3
sci-RNA-A-036.ACTGGTAGAT	13.9602	9.71165	5.19475	-2.61711	-2.28072	3.43221	2.71666	-2.04603	-6.60802	0.793103	-0.715245	2.88745	3.22443	-9.22015	-3.27635	10.1744	-3.34221	2.46409	8.7178	25.4564	A549_0h
sci-RNA-A-036.AGGTAGAGCT	11.8332	10.2947	2.45845	0.228013	1.79188	3.7347	2.13445	-3.30434	-4.83944	-0.0529663	1.39544	3.19381	7.67789	-3.06878	-3.7101	0.713042	2.8861	-6.22257	16.6145	7.9609	A549_1h
sci-RNA-A-036.ATCCATCAGG	10.5374	5.74951	0.68693	-3.58458	-0.404776	3.92798	5.30411	3.60086	-2.8198	-3.87855	0.0370811	3.10401	8.14251	-2.44068	-3.36969	10.2071	-1.53052	0.0882185	6.98398	18.6993	A549_3h
sci-RNA-A-036.CATGACTCAA	-6.74127	7.11296	-10.4984	3.58161	-1.30869	-7.32342	-11.7915	4.75906	13.4836	-4.70319	-0.541211	-11.445	-9.69583	-4.33098	13.6238	0.227939	13.3755	3.84515	-3.09211	14.5828	293T_3T3
sci-RNA-A-036.CGTCTATGAA	10.3245	9.59157	6.46842	-4.23029	1.61897	0.762437	2.78906	-0.676446	-6.15745	-0.120339	1.30775	2.05248	7.52603	-4.27528	-2.78115	-4.21022	-3.82292	-5.17787	7.55877	10.0847	A549_1h
sci-RNA-A-036.GACCAATGCG	14.0822	9.11769	5.30493	-5.28011	0.589896	-0.0318794	6.22977	-0.694616	-9.02158	-0.489701	0.324086	-0.163583	8.15659	-4.24179	-3.07635	-4.98718	0.18824	-8.12561	14.4971	-0.363713	A549_0h
sci-RNA-A-036.TGAGACTCTA	11.5469	7.16598	0.157812	-1.68522	1.89219	2.8655	6.78785	2.61644	-2.8488	-3.83439	1.94608	0.93882	5.19245	5.09917	-2.86277	-2.76835	-3.12505	-4.03817	-0.0320236	-4.02703	A549_3h
sci-RNA-A-036.TTCTATAGAG	11.5516	6.46553	0.321071	-2.90352	-2.55829	2.17757	4.01013	2.94956	-2.70384	-3.52836	-1.43459	4.1352	6.00887	-7.48875	0.268465	15.3719	-1.60549	2.90031	18.2246	18.3905	A549_1h
sci-RNA-A-037.AATCCGGTCA	11.6399	9.86526	5.65275	-0.239463	-1.74199	2.01817	6.09804	-2.39942	-7.4702	-0.571096	0.081888	1.93699	8.01934	-4.28373	-3.08175	-0.787048	-2.02826	-1.86144	15.4958	0.0808368	A549_1h
sci-RNA-A-037.AATCGAACTC	9.79974	10.3331	5.23513	0.0898299	-1.13394	-7.05476	1.49595	-0.433896	-6.19464	-0.571417	-0.941868	3.84131	5.53196	-8.0899	1.09408	15.5625	-2.45192	6.30869	12.8786	10.6826	A549_1h
sci-RNA-A-037.ACGTTGAATG	14.3483	8.19939	5.37992	-0.798143	-1.85925	2.20132	7.03373	-1.45941	-7.153	0.509835	-1.11152	2.83881	9.13476	-2.19453	-3.88043	7.39275	3.65125	-5.96545	7.71089	10.2398	A549_0h
sci-RNA-A-037.ACTCTACTGG	10.5974	5.76247	4.97595	5.70193	-1.25087	-2.72434	2.02692	2.3877	-0.520194	-1.33879	1.92191	2.70394	6.58277	2.40265	4.56942	16.1517	-3.17564	2.01637	12.2505	7.73637	A549_1h
sci-RNA-A-037.CCTAAGCGGT	11.2762	9.81735	2.54688	4.66181	-3.37473	1.37847	2.14184	-1.70792	-2.51197	1.73777	-0.391359	0.157219	5.9776	5.07121	1.33603	16.1592	3.77534	-8.79353	8.41654	4.99547	A549_0h
sci-RNA-A-037.CTCGGAGCAA	12.7562	11.2706	5.40247	0.786765	1.20535	2.22457	2.76714	-2.79342	-4.93575	1.78501	1.06627	0.981102	7.62491	-1.55594	-2.72875	-1.30653	0.978931	-6.90188	8.19438	5.54655	A549_3h
sci-RNA-A-037.GCCATCAACT	-9.32886	11.5407	-9.59412	7.46599	0.774994	-1.46625	-10.2637	-5.01731	5.06322	11.4701	0.915316	-1.82205	-10.7675	4.91307	14.8471	11.2977	7.46601	1.92913	-6.65408	9.00676	293T_3T3
sci-RNA-A-037.GCCTCAGCAT	-9.02311	9.8974	-10.0341	6.13351	-1.43369	-6.99404	-10.1293	-4.02938	4.90238	12.0202	0.757854	-10.6937	-8.91157	3.82097	14.6918	10.8327	8.52525	0.0972227	-2.11871	8.35207	293T_3T3
sci-RNA-A-037.TGAGACTCTA	11.0254	7.32346	3.93496	-1.91466	1.81197	1.31533	4.49285	3.90006	-4.11057	-2.70223	1.43452	-0.0305739	7.7207	-4.34315	-2.51537	-6.77418	-0.342552	-7.86375	9.22433	-11.1408	A549_3h
sci-RNA-A-038.AAGCATCCTA	13.6445	11.0455	7.04159	-2.30639	-3.25345	3.19395	2.60836	-2.27628	-6.83147	1.72603	-1.35771	3.49214	3.36214	-9.78743	-4.33203	11.559	3.05477	-7.79358	17.6187	9.43647	A549_0h
sci-RNA-A-038.AAGTACGTTA	9.76537	10.2321	4.87604	0.271119	-2.27326	3.77625	1.62434	-1.6369	-5.11747	-0.12483	-0.465246	3.47589	8.92533	-0.627949	-1.79368	14.5303	0.276377	-2.34857	6.27025	18.9967	A549_3h
sci-RNA-A-038.AGGCCGGTAA	-6.36082	11.2873	-11.4878	10.6409	0.148721	-6.92925	-11.1552	-4.38698	7.2013	9.78144	0.35032	-11.1021	-6.0066	4.60383	12.3856	13.3483	6.70896	2.92892	-4.05449	3.35808	293T_3T3
sci-RNA-A-038.CTCGGAGCAA	9.87022	8.20534	4.80796	-1.5381	-0.427227	-1.03314	6.54073	1.84798	-6.22994	-2.91247	0.54462	-0.776111	8.5113	0.390346	-4.9643	6.64689	-6.11875	-2.91684	8.25088	-3.21982	A549_3h
sci-RNA-A-038.GGCTCGAGAT	13.0187	10.8281	5.58318	0.699843	-3.08227	3.39049	3.24056	-0.254826	-5.87528	0.196752	-1.4258	3.4279	6.64089	-5.89767	-3.88609	8.78316	-1.61685	3.77009	3.87075	-9.75115	A549_3h
sci-RNA-A-038.TCTATCGGTA	10.7643	10.3199	6.23556	-2.4595	-1.99897	3.17925	2.57747	-2.47496	-5.88055	0.16766	0.0943547	1.95146	5.66153	-8.29277	-4.38073	6.66903	1.33497	-6.73003	11.1619	-10.1518	A549_3h
sci-RNA-A-038.TGAGACTCTA	12.0933	9.67328	5.66185	-3.92546	0.812713	0.341306	5.49183	-0.686703	-6.93074	-1.28995	1.81107	-0.205771	8.48074	-1.20484	-2.584	-6.43715	-2.24413	-7.54844	18.7191	18.4578	A549_3h
sci-RNA-A-039.AATCCGGTCA	13.068	11.6932	5.35646	1.03576	-0.298999	-1.09283	2.81149	-4.12873	-6.17024	2.12885	0.265403	-0.526845	8.9486	-1.08405	-5.72948	5.36404	-6.45796	-4.26898	4.85513	-10.2242	A549_1h
sci-RNA-A-039.ACGCGTATCG	-8.50752	11.9157	-9.95138	5.98817	-0.498229	-5.68606	-10.3121	-4.35971	4.70907	12.1529	-0.127621	-11.7472	-9.05792	5.00484	14.922	10.5217	9.69969	0.168048	-2.39356	8.69376	293T_3T3
sci-RNA-A-039.ACGTTGAATG	14.7883	8.8202	5.52886	-0.125892	2.06313	-0.399451	6.99668	-1.20692	-8.50083	-0.647894	1.24416	-1.16466	1.53528	6.59596	-1.86279	-8.34948	-1.67393	-9.77869	-1.54955	3.49089	A549_0h
sci-RNA-A-039.AGCGATCCGC	12.9569	12.1331	1.93096	3.18697	-2.491	3.37337	1.07166	-3.88766	-3.69315	2.74853	-0.223626	2.02174	7.79307	0.560878	-3.12317	12.4996	-4.52391	3.34519	13.4484	-7.84048	A549_1h
sci-RNA-A-039.CCATCGGACC	14.3207	8.07101	2.99226	-1.03993	1.45097	-0.932354	8.06321	-0.58618	-8.5114	-1.02083	0.18523	-0.317002	7.28532	3.2487	-3.83298	-1.10272	-3.57829	-6.13098	8.42957	-3.86598	A549_0h
sci-RNA-A-039.CCTGCATCAA	-7.79127	10.8664	-10.4767	5.52384	0.262994	-5.31608	-10.3778	-1.98142	5.14754	12.3649	-0.327958	-11.7189	-11.1546	2.59233	16.058	9.42985	9.70895	3.19239	-2.28326	9.16484	293T_3T3
sci-RNA-A-039.CGAATCTCCT	10.8576	5.56821	0.542274	-2.6197	-4.02759	-2.30797	5.66355	3.31656	-2.78957	-3.85478	-0.153713	2.97108	7.23799	0.561629	-4.00771	7.17607	-0.678329	-1.76802	7.61239	24.1122	A549_3h
sci-RNA-A-039.CGTCTATGAA	11.7473	5.56732	0.162978	-2.37284	0.466198	2.58632	4.52004	3.18605	-2.32615	-3.6079	1.14496	2.53744	8.45762	-4.08907	-4.92944	6.58632	2.42151	-7.9171	9.51138	13.4304	A549_1h
sci-RNA-A-039.CTGAAGAGAC	9.35394	8.06531	4.46953	-0.192657	-2.42831	3.137	5.02348	0.197303	-6.43298	-2.20165	-0.502517	1.34735	8.03586	-3.60034	-3.21328	6.99292	-3.03011	2.2521	6.32061	20.6213	A549_1h
sci-RNA-A-039.GATTCCGGAA	13.8855	9.61242	5.55281	-3.66698	0.642329	-0.888889	6.30043	-2.17854	-8.90508	-0.44043	0.397296	-0.94985	8.21198	-4.84563	2.62576	16.1749	-4.84571	5.66447	9.40487	7.78244	A549_0h
sci-RNA-A-039.GCGGTTATTG	14.1995	6.99013	2.9182	-1.28096	1.02584	-1.61508	6.9941	0.281035	1.15847	-2.16188	0.844727	-1.02011	3.37005	6.1017	-1.15636	9.80783	2.68526	-6.72084	12.6978	-9.18616	A549_0h
sci-RNA-A-039.TTCGCTGCCT	10.2622	7.39101	4.28402	-3.96531	1.58843	2.25253	7.81946	-0.00362577	-6.93291	-2.73628	2.24009	0.650888	8.13305	-1.26433	-3.08269	8.88075	-3.75615	5.34672	6.87129	18.5435	A549_1h
sci-RNA-A-040.AAGTACGTTA	12.4573	10.4093	5.05294	0.0273841	-3.29984	2.74278	1.47537	-1.17425	-5.4047	0.183571	-0.758854	3.51268	2.95967	-9.92247	-2.03692	13.8673	-2.87873	3.78326	9.92443	3.77928	A549_3h
sci-RNA-A-040.AGCAAGAACC	-6.20229	10.6072	-11.2109	9.14288	-3.74174	-1.30334	-12.0459	-4.45701	7.73783	8.4656	-0.486379	-10.9781	-7.37092	3.90574	11.5247	14.0083	6.7448	2.12571	-4.56103	5.45541	293T_3T3
sci-RNA-A-040.CTCGGAGCAA	11.0591	7.98594	4.56456	-2.9043	-2.11707	3.39659	3.22063	3.004	-5.68117	-2.52808	-0.319837	3.29621	7.19608	-5.40306	-4.73758	6.75608	-5.99151	0.678102	15.9548	20.7843	A549_3h
sci-RNA-A-040.GAGGCTTATT	-8.85395	10.418	-10.2019	7.02162	0.514367	-6.71712	-10.0116	-2.24316	5.79955	11.5615	0.728977	-11.8259	-7.67209	4.00889	15.9713	9.34636	9.75283	0.691697	-2.28133	8.76909	293T_3T3
sci-RNA-A-040.GCGGCCAATC	9.53348	6.06361	2.84022	-2.80854	3.74379	1.71879	5.88196	3.34985	-4.73423	-3.72275	2.14071	1.53382	-0.861026	6.4051	3.28424	16.3746	3.32993	-9.19499	14.2062	7.17075	A549_3h
sci-RNA-A-040.TGCCTAACTT	12.3044	9.75587	3.48608	-0.52748	-3.41629	0.874893	3.63913	-1.43171	-5.35837	0.177718	-0.951573	2.31381	4.13529	-9.66169	-3.86039	8.5273	-2.78409	7.68195	18.7613	18.4337	A549_3h
sci-RNA-A-040.TTCTATAGAG	12.134	5.42454	3.76953	6.46445	2.31456	2.45598	4.24021	2.8672	-0.922966	-0.827335	2.42221	2.009	-0.596589	6.52516	-1.36179	9.42271	-8.4028	-1.37106	8.5115	6.7493	A549_1h
sci-RNA-A-041.AATTGAGAGA	-8.50742	10.5299	-10.9444	8.58899	1.02337	-5.9007	-10.031	-2.50169	5.64996	11.4152	-0.136223	-11.2888	-10.826	2.10054	14.1696	10.6127	8.53817	2.13501	-5.48288	3.28656	293T_3T3
sci-RNA-A-041.CCAGGCTCTT	10.8582	7.28249	3.5739	-3.62263	0.284239	-0.427067	6.77096	1.9242	-6.64754	-3.1223	0.899641	1.2928	9.4352	0.451011	-3.50631	0.128571	-4.2725	-0.614533	9.36357	4.18111	A549_1h
sci-RNA-A-041.CTGAAGAGAC	9.45281	6.04703	4.60016	5.1651	-3.4444	-1.44368	4.59482	1.93297	-0.867041	-0.704477	-0.272768	2.00549	7.28323	2.89373	-2.48385	12.8031	-2.24198	1.9279	6.97171	-10.8422	A549_1h
sci-RNA-A-041.GAATGAGGAG	-5.60334	5.73712	-11.7892	-5.35479	-3.89942	-0.00135777	-11.3347	4.14641	12.9348	-5.16544	-6.26315	6.80895	-9.47634	-5.75162	14.0857	2.23761	12.6333	6.8897	-1.22329	12.0244	293T_3T3
sci-RNA-A-041.GGCTCGAGAT	11.3489	11.5703	2.58361	3.08025	0.993681	1.96011	0.484833	-0.773653	-3.65349	1.13814	2.73421	1.75292	4.52816	-9.31755	-3.18023	6.70688	-7.72405	-1.31483	9.90955	-11.3216	A549_3h
sci-RNA-A-041.GGCTGCCTTA	14.4147	7.63343	5.25089	-2.80066	1.38339	-0.518754	8.02349	-1.33591	-8.66235	-0.387756	0.587609	-0.836775	8.11945	-2.6267	-1.7069	-8.60634	-1.84305	-7.81504	11.2431	25.0957	A549_0h
sci-RNA-A-041.GTAGTTGGAT	-6.98234	11.329	-10.2951	8.60596	-0.369893	-7.84789	-10.6129	-2.27901	5.68764	11.2758	0.159811	-11.9625	-9.58295	3.31034	14.7844	10.738	8.36097	1.38553	-3.79252	10.6623	293T_3T3
sci-RNA-A-041.TCTCTCATCC	13.7166	7.42851	1.02646	-2.79198	-0.128932	0.575274	6.34717	0.580974	0.886074	-2.98774	0.188184	-0.782594	8.34738	2.78496	-4.09818	5.66963	-6.26572	-0.863922	14.5283	0.63746	A549_0h
sci-RNA-A-042.AATTGAGAGA	-6.4682	7.89368	-10.4401	3.97995	-0.604468	-5.15912	-10.5139	-1.58228	11.8753	-4.26993	-0.117994	-10.8933	-10.0338	0.139448	15.3786	7.20753	9.73004	2.57096	-3.317	9.33804	293T_3T3
sci-RNA-A-042.ACGGAGAATA	13.5625	9.0318	4.33888	2.03695	0.744378	-1.74966	3.04223	-2.75508	0.672795	-2.55021	0.0904676	-0.665428	4.03648	5.84325	4.06635	16.2746	-5.84169	4.02971	-1.55637	3.4936	A549_1h
sci-RNA-A-042.ATAACCGTTC	-7.47378	12.0682	-9.47152	7.03202	0.911077	-6.08725	-10.4045	-4.92975	5.17644	11.4748	0.737825	-11.9606	-9.19364	4.88674	13.9967	10.7597	9.61775	-1.2184	-3.60438	6.18581	293T_3T3
sci-RNA-A-042.CCATCGGACC	13.4585	10.5308	6.08393	-4.87072	-3.49413	3.87382	3.45929	-3.16904	-7.98609	0.422223	-2.01117	4.61749	2.7171	-10.0808	-4.25307	11.7933	0.564051	-1.96792	13.5493	2.28301	A549_0h
sci-RNA-A-042.GAGGCTTATT	-7.20101	10.1141	-10.8616	8.04097	-0.112408	-5.98875	-10.6181	-0.951321	5.62133	12.1505	0.890914	-12.0173	-9.90972	1.68444	15.2588	6.98324	10.605	0.244902	-4.25947	11.5218	293T_3T3
sci-RNA-A-042.GCGGTTATTG	11.4447	11.5799	2.53108	2.81431	-1.54142	2.16426	-0.0227348	-1.63433	-3.36372	1.72256	0.48737	1.3174	5.97306	-6.8076	-4.12257	11.6193	-3.19446	3.31027	7.21763	24.5986	A549_0h
sci-RNA-A-042.GGATTCTATC	12.0133	9.21859	5.76661	-2.1013	-0.44296	1.5278	5.38104	-0.6951	-7.50069	-0.261998	0.0150092	1.32706	7.64071	-4.18593	-2.49164	2.20583	-7.82411	2.1533	17.3806	10.6209	A549_1h
sci-RNA-A-042.GTAGTTGGAT	-7.74431	9.13161	-10.9897	9.69319	0.250096	-6.95564	-11.0022	-0.378063	6.79664	10.1025	0.756688	-11.4077	-9.32227	2.05973	15.3388	8.50623	10.9514	2.57906	-2.87477	10.3554	293T_3T3
sci-RNA-A-042.TCCGCCGGTC	11.3849	11.7323	2.21411	1.79744	-2.80374	3.31072	-0.142149	-0.723148	-4.60138	1.57381	-0.649764	3.42909	0.221228	-10.1645	-4.17589	11.2748	-3.66479	4.22881	11.0603	12.5574	A549_3h
sci-RNA-A-042.TCTGACGAGG	-7.55001	8.71061	-10.2792	8.77573	0.91898	-6.41822	-10.9639	-0.238035	6.27434	10.5804	-0.116562	-11.7245	-10.0305	0.316133	15.3815	7.2357	10.3064	2.31396	-4.31105	11.7355	293T_3T3
sci-RNA-A-042.TTCTATAGAG	10.4971	7.64387	5.08905	-1.99233	0.876053	0.698437	4.50346	0.606251	-6.67548	-2.43183	1.70295	2.4257	7.93714	-3.92091	-2.86045	-2.81553	-5.26286	-4.90092	14.1507	9.31436	A549_1h
sci-RNA-A-043.AATTGAGAGA	-7.10565	11.9515	-9.63692	7.25659	-0.234047	-6.46192	-10.9138	-3.95976	5.09463	11.5558	-0.0865034	-11.0684	-10.6793	4.92582	12.9907	12.8459	7.30841	0.824653	-0.55308	1.94233	293T_3T3
sci-RNA-A-043.CCGCGCAGGT	10.1581	8.52624	0.621608	-3.68625	1.5386	3.36662	4.56783	-1.40501	-6.78331	-0.669557	1.88212	1.34905	4.0518	-9.13315	-2.44329	-3.8646	1.81751	-8.52626	12.8865	15.6138	A549_1h
sci-RNA-A-043.CCTGCATCAA	-8.12194	9.70113	-10.4418	6.88844	0.00775602	-6.94961	-11.0182	-1.0275	5.63502	12.3654	0.840898	-11.0749	-9.49624	1.42397	15.7768	8.08256	10.6867	2.81564	-4.19242	13.782	293T_3T3
sci-RNA-A-043.GACCAATGCG	14.5532	7.349	3.19802	-2.80034	1.29186	-0.632964	7.61242	0.64853	-8.90244	-1.58977	1.41926	-0.634198	6.00771	5.10233	-1.22076	9.56892	1.4962	-8.18582	0.957752	-6.2174	A549_0h
sci-RNA-A-043.GAGGCTTATT	-7.62268	9.62954	-10.658	7.14177	-0.0948066	-6.75373	-10.5867	-1.13954	5.6991	11.9661	0.181945	-11.5404	-10.1982	0.792276	15.3692	8.03007	10.7862	2.00038	-5.00965	10.7117	293T_3T3
sci-RNA-A-043.GCCATCAACT	-5.8155	5.62907	-9.42721	-7.76247	-4.30198	-2.42864	-11.5356	4.91174	12.8616	-4.88148	-6.33253	6.90172	-9.39048	-5.59928	13.9812	1.90253	12.1451	7.30339	-2.46812	13.4858	293T_3T3
sci-RNA-A-043.TAGAATAGCC	9.11432	6.25801	0.843188	-2.83175	1.23695	-0.299091	7.57185	2.50801	-2.77108	-3.98858	1.19423	-0.781649	4.18789	7.07404	-2.14202	-7.69983	-7.28893	-3.31921	0.33982	-5.61991	A549_1h
sci-RNA-A-043.TTCTCTGAGA	-7.60128	10.8262	-10.527	8.65087	0.185914	-6.24161	-10.2443	-3.30624	5.69373	11.258	-0.312725	-11.4556	-9.69456	3.64246	14.8448	10.3269	8.11977	2.57671	-4.92588	8.83248	293T_3T3
sci-RNA-A-044.AATCGAACTC	12.8418	8.19703	2.20537	1.10613	1.30806	-0.251377	3.12177	-2.81202	-2.53669	1.61881	0.179792	0.0544439	8.98631	-1.51622	-2.66854	-1.37929	-1.30506	-5.41205	-0.363041	-4.02179	A549_1h
sci-RNA-A-044.ACGATAGACT	11.4384	9.0627	1.32332	0.882599	-1.37554	3.16612	2.36798	0.724477	-2.99596	-0.283982	0.887114	3.45942	7.72784	1.42765	-2.69994	5.00212	-0.18756	-2.00632	18.7313	16.0478	A549_3h
sci-RNA-A-044.ACGCGCTCCT	14.2593	9.19201	3.76259	2.21267	-3.45959	-1.66048	2.8605	-2.94621	-6.33711	1.36674	0.341593	1.12992	7.50537	-1.6008	-4.6469	3.92705	-3.79562	-0.112902	9.82088	-0.108303	A549_0h
sci-RNA-A-044.ACGCGTATCG	-6.55878	10.946	-11.1769	10.362	-0.436209	-5.97177	-11.3589	-4.37547	6.85224	10.0754	0.462643	-12.2731	-6.89542	4.96949	12.047	13.6291	6.85519	1.83575	-2.07722	3.86136	293T_3T3
sci-RNA-A-044.CCTAAGCGGT	14.4314	6.8581	4.47561	-4.71161	-1.36294	2.69633	7.16915	-0.0327992	-9.00973	-1.0739	0.906037	2.77447	7.92038	-2.70903	-4.09448	6.65395	-0.365793	-2.38039	8.75352	4.93494	A549_0h
sci-RNA-A-044.CGTCTATGAA	11.0477	8.734	4.74025	-3.52936	2.29143	2.89456	4.42832	0.0562275	-5.93922	-3.00999	2.71857	2.05436	7.03563	-5.66519	-2.51639	-4.17042	0.51663	-7.00926	17.8989	19.6431	A549_1h
sci-RNA-A-044.CTGGTTGGTT	13.6952	7.6523	3.28639	5.35605	-1.09087	-7.48755	0.512462	-0.156134	-0.213284	0.58873	-0.521533	-0.185169	7.00624	2.77761	-1.48888	12.8456	-1.40165	5.32945	0.109471	-0.858969	A549_0h
sci-RNA-A-044.GAGGCTTATT	-6.07145	5.76667	-9.91606	-6.3256	-3.9228	-1.96363	-12.4258	4.77102	13.8838	-5.4092	-0.522107	-10.9988	-9.35098	-4.77499	14.0723	2.31378	14.3931	5.34335	-4.07209	15.4438	293T_3T3
sci-RNA-A-044.GATTCCGGAA	14.4857	7.56635	4.97935	-1.98726	-0.376394	2.93981	6.13407	-0.236122	-8.34663	-0.886534	1.9545	0.333595	7.3886	-3.71701	-3.67176	3.88931	-8.51162	0.801718	9.49062	7.66091	A549_0h
sci-RNA-A-044.GCGGTTATTG	13.1056	8.63401	2.47734	5.25859	4.32456	1.68083	2.69737	-1.94249	-1.50357	1.40779	0.11456	-0.35725	2.70796	5.76021	-1.27995	11.2229	3.47259	-8.72478	8.00273	-2.52172	A549_0h
sci-RNA-A-044.TCCGCCGGTC	11.5268	6.09199	0.12461	-2.45197	1.64461	3.9696	2.70142	2.90091	-2.83326	-2.59378	1.00379	2.81459	5.73906	-7.11665	-2.40863	2.945	0.604223	-2.17511	12.4769	24.095	A549_3h
sci-RNA-A-044.TCGGCGTCGT	-6.7605	10.0215	-11.0403	9.20437	0.393378	-7.57536	-10.9319	-2.51783	6.15197	11.3043	0.93126	-11.3176	-11.0147	3.26499	14.5946	9.6843	10.048	2.1316	-6.34557	9.84592	293T_3T3
sci-RNA-A-044.TCTCTCATCC	13.8564	6.70517	3.69956	-4.43047	3.30655	0.306328	7.10555	0.625874	-9.20822	-1.23362	-0.877979	2.08942	9.10934	-2.30822	-5.28791	5.14973	1.40007	-5.69616	17.1817	9.8051	A549_0h
sci-RNA-A-045.AATACCAGTT	-4.55483	5.26638	-12.1708	-2.67403	-4.47811	-0.879103	-10.5561	3.36583	13.1664	-5.53987	-6.90767	6.71377	-8.33874	-2.99293	14.3648	3.06148	12.0495	7.61771	-4.33418	15.2932	293T_3T3
sci-RNA-A-045.ATATGCCATC	10.6048	7.79616	5.12796	-3.46442	-1.77376	2.53479	2.94815	1.26713	-4.59573	-2.30528	0.386157	2.83171	9.12464	-2.83731	-3.70791	2.34706	2.29154	-7.94	11.4682	12.1567	A549_3h
sci-RNA-A-045.CTGGTTGGTT	13.9369	6.83659	0.674043	-3.56785	2.32828	0.361827	7.2556	0.337869	0.784814	-2.93823	1.32066	0.806991	8.14091	-5.5803	-3.93474	2.08231	-5.60491	1.80287	10.2302	-5.47622	A549_0h
sci-RNA-A-045.GAGGTCGGTT	-7.08108	11.7826	-12.4352	11.1435	-3.4927	2.15764	-10.5921	-4.00313	7.68131	9.47074	-6.40044	7.86381	-7.32517	3.69433	12.8158	12.9733	6.76513	3.57629	-3.03852	6.52607	293T_3T3
sci-RNA-A-045.GATCCAGCGT	10.3379	7.38434	4.62061	-2.95723	1.40918	3.90586	3.07676	3.25381	-5.32179	-2.73875	0.448453	2.55348	8.42664	-0.168549	-3.3482	6.75795	-0.172725	-2.80385	16.6459	20.3581	A549_3h
sci-RNA-A-045.GCGGAGTCGA	11.2712	6.97546	5.16217	5.16032	0.42457	-0.554265	8.05446	2.08284	-1.09435	-1.81515	2.15278	0.830468	4.71577	4.62182	-4.79995	3.81264	-2.26493	-1.14297	9.62709	-10.8332	A549_3h
sci-RNA-A-045.GGTTGGCGAC	-4.40004	5.36104	-8.54859	-10.1468	-4.65254	-2.6216	-9.61977	4.00074	11.6807	-6.85392	-6.46557	6.50835	-10.935	-6.30915	14.1749	2.43701	14.1311	5.49837	-1.58535	12.3307	293T_3T3
sci-RNA-A-045.TCCTCTCCGT	11.9396	11.7305	2.18411	1.94416	-0.752562	3.9789	-0.306974	-1.57387	-4.4715	1.70679	-1.0032	3.82984	0.832657	-10.1575	-4.82689	9.22127	1.27835	-4.58933	10.4592	15.5298	A549_3h
sci-RNA-A-045.TGCCTAACTT	11.3077	11.7727	2.40875	1.77816	1.72478	3.87935	-0.203555	-1.29439	-4.48701	1.5652	0.0461056	3.17129	1.5877	-10.1087	-2.02632	14.1391	-2.24793	5.34958	12.7217	10.7984	A549_3h
sci-RNA-A-046.AATCGAACTC	11.6265	5.4973	0.554571	-3.55027	2.85192	1.36346	4.36071	2.59241	-2.97019	-3.73578	1.61419	-1.97978	8.61633	-1.7741	-1.73721	-8.57315	-2.27073	-10.7794	11.1067	11.2821	A549_1h
sci-RNA-A-046.ACGGAGAATA	11.6186	9.39848	1.37635	0.699103	-0.765036	3.31631	0.644136	1.0477	-3.11803	-0.210244	0.0655759	3.76294	7.15711	-6.69888	-3.04365	11.9489	-0.926431	-1.61604	9.00696	-4.56579	A549_1h
sci-RNA-A-046.ACTCCGCCAA	-5.65123	5.85637	-9.79183	-7.35679	-4.92976	-2.4181	-12.3373	4.30246	13.7762	-4.99192	-6.53588	6.84443	-9.22216	-4.74861	13.8977	0.67616	12.9568	6.56906	-2.11399	13.7609	293T_3T3
sci-RNA-A-046.AGCAAGAACC	-4.53168	5.43732	-9.06912	-9.14589	-4.34991	-1.92698	-10.3592	4.73523	11.8633	-5.65461	-6.84342	7.0347	-10.6971	-5.95007	14.0176	1.98662	12.8082	7.35606	-1.64868	12.1975	293T_3T3
sci-RNA-A-046.ATCTAGGTTC	14.6648	7.63436	5.63768	-5.2082	-3.00317	3.43164	3.96315	-0.845504	-8.79669	-0.439801	-0.492203	2.9687	5.12764	-8.11799	-2.58557	5.45	-4.63359	6.19022	13.4624	22.4731	A549_0h
sci-RNA-A-046.CCAGGCTCTT	13.0641	8.49682	3.85502	3.60618	0.265679	-0.29368	4.28801	-2.83507	-0.758227	0.857528	2.16893	-0.0452469	3.16212	6.12116	-3.14576	-4.1972	-6.31821	-4.07938	17.5676	9.35082	A549_1h
sci-RNA-A-046.CGAAGGCATG	-6.17813	10.5142	-12.2146	10.9777	-3.88054	-1.67075	-11.7549	-4.14125	7.64415	8.96454	-0.240641	-11.0406	-7.03143	4.36748	12.1809	13.5193	4.08691	-8.0999	-3.57921	5.29552	293T_3T3
sci-RNA-A-046.CGCCAGGCAT	-7.16939	9.83303	-10.8688	8.08623	0.311725	-6.3616	-11.1852	1.13144	5.89051	11.7569	1.0997	-11.7194	-9.56381	0.177713	15.2751	7.01791	11.4186	3.31186	-3.43933	12.9324	293T_3T3
sci-RNA-A-046.CGTATTGAGA	12.3632	5.62214	5.23628	4.43148	2.48041	1.44078	6.1288	1.88269	-1.29332	-1.6417	2.33163	1.33628	0.44806	6.16227	-4.20508	7.1426	-3.81938	-0.751522	11.0534	4.09849	A549_3h
sci-RNA-A-046.GAGGCTTATT	-7.92346	10.9808	-10.0266	6.03853	0.340441	-7.53506	-10.1204	-3.47968	4.85381	12.1504	0.179353	-11.255	-10.6068	4.29008	14.8763	10.2182	9.45026	-1.45692	-6.36773	10.2098	293T_3T3
sci-RNA-A-046.GGCTATTCGA	11.5923	8.83994	4.66174	-2.01467	0.632232	-1.67969	4.64987	-0.119547	-6.36738	-2.79692	0.156379	-0.631309	8.11025	-5.40054	-2.4851	-6.45756	-1.45726	-6.52907	11.1605	-0.405341	A549_3h
sci-RNA-A-046.GGTTGGCGAC	-6.31805	5.41015	-11.9859	-2.69691	-4.40337	-1.94702	-10.8288	3.82798	13.964	-5.55909	-7.03401	6.63248	-8.95187	-2.20873	14.3526	3.00138	12.2413	7.54809	-4.27282	15.6973	293T_3T3
sci-RNA-A-047.AATCCGGTCA	9.68571	9.14983	4.21922	-1.62153	4.35208	1.70527	4.78701	-1.65939	-5.0958	-2.15234	-0.656172	3.07326	6.85747	2.80187	0.609472	14.6306	-1.51827	4.59041	17.2703	10.0865	A549_1h
sci-RNA-A-047.ACGGAGAATA	11.8792	5.06848	1.15637	-2.69357	1.91576	3.30291	5.47612	4.20501	-2.54888	-3.9205	2.49053	1.79064	6.93943	2.87293	-3.63157	-1.37678	3.03156	-6.54395	15.2716	0.219116	A549_1h
sci-RNA-A-047.ATTAACTTAA	11.3339	9.39052	0.72357	-0.713185	-4.02572	-1.39871	1.05811	1.55888	-2.46869	-1.86651	1.21513	1.42007	6.99321	2.45634	-2.56183	3.48331	3.93531	-8.0546	13.1446	7.23233	A549_3h
sci-RNA-A-047.CATGACTCAA	-6.91515	7.15906	-10.4935	3.58912	-0.690012	-5.3395	-11.6881	3.58558	12.8368	-4.8819	-0.0502593	-11.3519	-9.13282	-4.60588	13.9651	1.23003	13.8652	3.78583	-1.95116	13.383	293T_3T3
sci-RNA-A-047.CCTAAGCGGT	14.063	8.27334	2.90467	-0.906424	1.94069	0.361123	7.31464	-1.8173	0.69694	-2.25434	0.57696	0.339595	8.08958	-0.0130102	-3.20295	0.881678	-7.2664	-3.37559	17.4793	9.15273	A549_0h
sci-RNA-A-047.CCTGCATCAA	-8.04628	11.5723	-9.8286	6.71407	-0.88533	-6.27748	-9.92058	-3.93459	5.06645	11.9272	-0.445328	-11.0339	-8.11128	3.53227	12.8966	12.9162	8.5754	2.172	-4.21772	7.5428	293T_3T3
sci-RNA-A-047.CGAATCTCCT	10.1691	6.85647	3.3463	-3.0353	1.18671	0.0487791	6.98115	2.65934	-5.09011	-3.58919	0.982138	0.304461	3.57751	5.7033	0.474127	14.9914	-1.10478	6.52558	5.9962	20.162	A549_3h
sci-RNA-A-047.GGCTTCTGGA	9.54521	6.81093	3.56699	-4.26751	0.858441	2.48678	3.73215	3.57334	-6.18128	-3.47899	0.998987	1.07471	7.37287	3.17789	-5.77446	4.98819	-6.48229	-1.0434	15.4189	15.207	A549_1h
sci-RNA-A-047.GGTTGGCGAC	-7.3938	11.1824	-10.8887	10.2493	-0.447054	-7.85918	-11.0256	-4.03632	6.76318	10.1157	0.138044	-11.3311	-8.30568	4.967	13.1642	13.3794	6.79337	1.29563	-3.95615	6.16144	293T_3T3
sci-RNA-A-047.TAGCCAGCAA	11.4673	8.03877	1.9091	-1.02951	-1.54198	3.38734	4.44867	2.35406	-3.31659	-1.99222	0.527466	3.38753	8.92301	-1.32435	-4.49682	9.31747	-6.21126	4.48929	6.07561	22.0666	A549_3h
sci-RNA-A-047.TGAGACTCTA	12.3304	8.74758	1.44396	0.449301	3.27706	2.53832	1.69983	0.840717	-3.46489	-0.528701	2.28604	2.49581	4.7611	-8.29602	-2.40498	-6.2357	0.681335	-6.92524	7.64171	10.2016	A549_3h
sci-RNA-A-047.TTGCAGCATT	10.7301	6.23852	3.01841	-3.16671	2.33789	0.693649	-1.87445	-8.07667	-6.75536	-3.32083	1.68393	0.276011	7.20062	4.43881	-4.12821	5.51927	-6.50293	-1.82881	14.4124	5.96978	A549_1h
sci-RNA-A-048.AATCCGGTCA	11.4105	11.487	6.87439	-3.55844	-0.825195	3.07851	-0.0518213	-1.27139	-5.21376	1.21016	0.556086	3.4528	1.20204	-10.1315	-2.4141	-5.47672	-1.52002	-5.65431	13.9983	15.5612	A549_1h
sci-RNA-A-048.AATCGAACTC	10.4141	5.976	4.03886	-4.7639	1.92666	2.12237	6.80143	3.06791	-6.09503	-3.59768	2.46313	2.44115	4.51585	5.36745	-2.17513	-7.56546	-2.5829	-7.34472	14.0783	9.23853	A549_1h
sci-RNA-A-048.ACGCGTATCG	-6.90534	5.86665	-10.0992	-6.22513	-4.53031	-2.25902	-11.1047	3.35098	13.4111	-5.75427	-6.70862	7.14536	-8.59411	-4.31752	13.5223	-0.386574	13.3862	6.1727	-2.84706	15.5514	293T_3T3
sci-RNA-A-048.AGCGATCCGC	12.9231	11.3373	6.9998	-2.19178	-3.17043	-0.478673	1.9346	-3.35715	-5.92083	1.3934	0.379737	0.837205	2.66915	-9.87179	-4.83977	9.23056	-2.04054	0.133382	15.6391	15.3836	A549_1h
sci-RNA-A-048.CCAGGCTCTT	12.4165	4.54134	-0.235822	-0.597428	2.90939	2.50744	5.26101	4.56055	-1.34223	-2.76785	2.84674	1.02974	6.82848	4.09257	-3.3267	-2.37542	-0.258349	-2.29138	12.1228	24.2533	A549_1h
sci-RNA-A-048.CCTAAGCGGT	13.9892	9.54247	5.86708	-1.27699	-3.58927	3.49635	6.07427	-2.50618	-7.82029	0.729536	-1.1676	3.7112	5.99418	-7.50779	-3.88267	8.78201	-1.76679	0.790568	18.7704	18.3169	A549_0h
sci-RNA-A-048.GAGGCTTATT	-8.11582	11.015	-10.4553	6.92425	-0.72958	-7.01171	-10.1982	-2.15429	5.48914	11.9307	0.818677	-11.408	-11.2025	2.89087	14.5419	10.7146	8.84186	0.413983	-5.82785	11.6808	293T_3T3
sci-RNA-A-048.GGACGACGCA	13.2658	9.41614	3.70515	1.92442	-0.560902	1.0957	1.27823	-2.34339	-4.92076	1.52479	-0.210412	0.587703	8.72272	0.066048	-4.70602	3.82791	-3.73892	-0.211064	16.9968	11.1979	A549_1h
sci-RNA-A-048.GGTTGGCGAC	-8.04314	11.1448	-10.1891	5.80261	-0.0931611	-6.3979	-10.3076	-3.25009	4.79776	12.1946	0.938286	-11.9203	-9.80073	3.10893	14.4906	11.1279	8.63611	0.0753187	-6.07478	11.2644	293T_3T3
sci-RNA-A-048.GTAGATGCGC	10.9444	6.48735	0.704039	-0.919928	-3.17016	-1.48856	5.23721	3.13931	-2.33305	-2.19936	-0.130642	2.36156	4.08294	5.03473	-3.52155	8.6616	-1.57445	0.415922	11.4049	12.193	A549_1h
sci-RNA-A-048.TAGAATAGCC	11.7904	6.95635	2.89378	-1.94645	1.56061	-0.114511	6.69048	1.06601	-3.60413	-3.61507	1.24191	0.0388235	4.27373	7.11923	-2.16526	-7.60417	-5.54998	4.0205	-0.0732092	-5.24719	A549_1h
sci-RNA-A-048.TCCTCTCCGT	10.5446	10.7345	6.2559	-4.4704	-3.0294	3.64929	0.379107	-0.468401	-5.36202	-0.0994655	-1.63869	4.34103	0.71667	-9.96594	-2.34007	13.4231	-0.938163	5.55197	18.0107	15.298	A549_3h
sci-RNA-A-048.TGCCTAACTT	11.1331	11.1016	6.25952	-4.41895	-3.29796	2.8438	1.25115	-2.05481	-5.96407	-0.0138899	-0.965514	3.6593	0.613811	-10.1493	-2.57837	5.26308	4.18625	-8.37817	7.15012	9.52238	A549_3h
sci-RNA-A-048.TTCTCTACTA	10.7741	5.69886	5.46867	3.80511	3.39922	2.00081	7.54867	1.98011	-1.29295	-1.3229	2.04136	1.16018	3.66438	5.20328	-2.39618	-5.43601	-4.09673	-6.08169	13.7302	8.70959	A549_1h
sci-RNA-A-049.AGCGATCCGC	11.7595	10.8273	1.53826	1.62564	3.42357	1.31123	0.0344423	-0.187374	-3.31542	0.17758	2.76424	1.19294	7.76365	-4.2767	-3.44145	0.167054	-7.23161	3.23457	13.522	2.30709	A549_1h
sci-RNA-A-049.AGGCCGGTAA	-7.05671	7.13127	-10.5244	3.54852	-0.0907518	-6.56586	-11.133	3.17274	12.0827	-4.54845	0.653395	-11.9401	-9.54967	-0.689223	14.2363	2.58255	13.4332	3.75618	-2.82371	15.4403	293T_3T3
sci-RNA-A-049.CCATCGGACC	12.8472	10.5043	5.75779	0.343064	-3.42093	3.2286	4.04782	-2.83166	-7.51947	1.02826	1.5296	1.17778	7.53162	-3.55573	-3.19699	5.32297	-1.46761	7.83371	5.81524	19.9972	A549_0h
sci-RNA-A-049.CGAATCTCCT	9.64682	7.13478	3.42754	-2.62757	0.96298	1.01725	6.52212	2.57613	-5.81038	-3.69755	1.68536	-0.0255651	4.60089	5.86939	-5.50505	5.7885	-8.35869	-0.97294	10.3928	3.95379	A549_3h
sci-RNA-A-049.CTGGTTGGTT	13.9386	7.49898	4.66814	-5.14824	3.22287	0.361956	7.191	0.476771	-9.02666	-0.761188	1.98765	0.91779	7.5533	-6.56686	-2.54269	3.69572	-3.59243	3.96742	17.3218	15.2273	A549_0h
sci-RNA-A-049.TGAGACTCTA	10.4826	10.4722	2.83753	3.33443	1.53125	3.41598	1.50281	-1.18152	-3.23341	0.838478	1.87964	2.3113	7.57005	-1.84557	-2.94424	0.874196	-7.1503	-3.24346	6.0152	-10.6243	A549_3h
sci-RNA-A-050.AAGCATCCTA	13.5317	9.48208	1.9203	0.1218	0.876616	-0.430551	1.3253	0.111764	-5.93367	0.92075	0.537531	0.21509	9.16315	-2.31867	-2.69241	-4.37338	0.75455	-6.85055	9.45991	15.0231	A549_0h
sci-RNA-A-050.ACGTTGAATG	14.5506	6.84499	2.47495	-1.84877	-3.96725	-2.16613	8.52713	-0.259766	1.19389	-2.29266	-0.393557	0.814397	7.31269	2.9362	-3.74577	6.12778	2.08829	-7.17495	8.03481	-11.0591	A549_0h
sci-RNA-A-050.ACTCCGCCAA	-5.36938	5.92148	-11.5832	-5.4697	-4.37894	-2.25464	-11.6643	5.26216	13.7916	-5.43828	-6.82	6.59615	-9.99375	-4.85965	14.2938	2.7983	12.4402	7.60333	-3.26169	13.1908	293T_3T3
sci-RNA-A-050.ATCCATCAGG	11.1573	8.97978	5.48379	-4.11802	-2.27725	2.79878	3.16567	0.823369	-5.93849	-1.57089	-0.479328	2.00142	6.81927	-6.31875	-4.15336	11.6723	-2.98281	3.39739	5.57088	21.598	A549_3h
sci-RNA-A-050.CCGCGCAGGT	10.0187	10.5103	5.65942	-3.11903	-3.62098	2.72894	2.5627	0.642582	-5.28269	-1.0108	-6.05807	7.70868	5.83147	-7.3504	1.7683	16.0104	-1.18961	7.94208	16.4563	20.5158	A549_1h
sci-RNA-A-050.CCTATCATAA	10.7117	11.4523	3.20586	1.05222	0.55986	3.4344	1.08359	-1.78535	-4.95829	1.469	1.21973	3.42025	2.88959	-9.61055	-3.02175	0.843148	-4.20049	-0.549418	10.4131	10.8608	A549_1h
sci-RNA-A-050.CTGAAGAGAC	12.5208	6.16819	3.02682	5.01054	2.45281	1.12427	2.64763	-0.614119	-1.3411	0.0864942	2.10237	0.128071	-0.122869	6.42364	-3.30468	-0.0147909	-6.40118	-1.33804	11.6675	24.2991	A549_1h
sci-RNA-A-050.GATCCAGCGT	11.8622	10.2686	1.53449	1.93074	-4.35253	-1.84616	1.01116	1.02213	-2.93949	-0.0130982	-0.899822	2.8914	6.63188	3.46354	-0.107653	15.6646	1.16706	-4.54668	13.2726	2.42032	A549_3h
sci-RNA-A-050.TAGCCAGCAA	10.1309	9.70416	5.002	-0.466163	-1.3527	3.65389	3.49885	-0.973831	-4.8201	-1.59333	0.732136	3.26846	6.86288	3.53315	1.68144	16.3211	-5.44981	2.93755	8.38287	-10.9838	A549_3h
sci-RNA-A-050.TGCCTAACTT	11.2052	9.12031	4.14798	-1.36279	1.88901	3.04328	2.60252	1.0777	-4.97938	-2.00179	0.709803	3.37986	5.11963	-9.103	-4.39367	11.5729	-3.72168	4.94905	14.1393	8.57581	A549_3h
sci-RNA-A-051.ACGCGCTCCT	12.9219	8.01101	2.35911	-1.0181	-2.93392	2.29921	6.94187	-2.23662	0.759934	-2.3129	-0.135822	1.65246	6.33906	5.07587	-2.54978	3.84135	3.8187	-8.32253	13.085	-6.5522	A549_0h
sci-RNA-A-051.ACGTTGAATG	13.4392	5.87604	-0.0964367	-0.557323	2.22276	0.78514	7.85974	0.460859	0.93649	-1.75684	1.6544	1.70909	6.36829	4.46264	-3.9389	1.02467	-2.00109	-1.48029	0.25413	-2.58044	A549_0h
sci-RNA-A-051.CCTAAGCGGT	14.4294	9.76189	3.55212	3.30441	0.228517	-0.216069	4.44946	-3.41909	-1.00282	1.56127	-0.192651	0.089074	5.37109	-7.51538	-3.01278	-5.29456	1.3314	-6.07908	16.5673	7.90986	A549_0h
sci-RNA-A-051.CGAAGGCATG	-6.25107	6.10713	-10.7682	-4.88483	-0.6685	1.31914	-11.4304	3.96663	13.6003	-5.06872	-6.71415	6.29867	-9.3958	-2.82153	14.3871	3.1566	13.5989	4.00181	-3.87837	15.5438	293T_3T3
sci-RNA-A-051.CGTCTATGAA	12.9898	7.49551	3.72046	2.38412	1.65193	0.894183	2.23646	1.41403	-2.66616	-1.51802	1.0507	0.295074	7.78305	1.05264	-2.61734	-4.2061	0.923854	-8.19301	12.5665	-9.42889	A549_1h
sci-RNA-A-051.GATTCCGGAA	14.447	6.51608	2.79188	-0.541827	0.999113	1.41353	7.55377	-0.033279	0.801859	-0.703973	1.95695	0.527329	8.63677	-0.0791292	-3.73202	1.04276	-2.0292	-1.61808	12.0199	-9.98917	A549_0h
sci-RNA-A-051.GCCATCAACT	-7.7637	9.46289	-10.7253	8.9074	0.663974	-6.10481	-11.1409	0.531337	6.03078	11.1213	0.636982	-10.9447	-9.58927	0.520209	15.2806	7.04647	11.1395	2.95836	-4.2748	13.9818	293T_3T3
sci-RNA-A-051.TCGGTAAGGC	10.5043	8.91279	4.99006	-2.08925	1.74373	3.31968	2.11306	0.216581	-5.14213	-1.30384	-0.274096	2.9544	7.64102	-6.53608	-1.91442	13.9467	-2.35627	2.34959	7.38892	8.62312	A549_3h
sci-RNA-A-052.AGGCCGGTAA	-9.25475	10.0973	-12.2693	11.2246	-0.421667	-7.66577	-10.5329	-4.23909	7.60307	9.53754	0.619687	-12.1529	-7.21652	4.43457	11.8464	13.7672	6.60585	3.41008	-3.52298	3.98747	293T_3T3
sci-RNA-A-052.ATAACCGTTC	-3.97663	5.3696	-8.23932	-10.4648	-4.87531	-2.15841	-9.0159	4.54396	11.5607	-6.31956	-6.46927	6.71023	-10.7702	-6.32754	14.461	3.4142	12.4634	7.5668	-3.90954	12.1579	293T_3T3
sci-RNA-A-052.GCTCGAATCA	11.1612	11.738	6.59334	-3.70366	-3.25066	3.63113	3.50369	-3.14215	-6.11095	0.0814275	-0.990954	3.83824	5.06253	-8.19776	-3.43692	5.84578	-1.88864	7.69243	18.7803	17.3684	A549_3h
sci-RNA-A-052.GGCTTCTGGA	12.0195	9.22226	5.90605	-5.0408	-2.34371	3.98309	1.86215	-0.902624	-6.15662	-0.639384	0.768462	3.37664	3.24516	-9.75129	-2.30411	11.635	-3.8917	0.958396	18.6074	17.6724	A549_1h
sci-RNA-A-052.TCTCTCATCC	14.5198	6.09068	2.80134	-0.680236	2.82376	0.324625	7.35189	1.36692	-8.49632	-2.35874	2.21388	-0.298923	1.81447	6.39214	-2.49309	-4.05221	-2.84743	-5.0469	14.6911	-0.814923	A549_0h
sci-RNA-A-052.TGAGACTCTA	12.263	7.27227	1.21321	-0.0764364	-0.131547	-3.99649	3.48989	1.68773	-2.77918	-2.25412	-0.362711	1.88338	7.96396	-3.67677	-3.46509	-2.27927	1.17593	-6.92374	10.7443	15.4948	A549_3h
sci-RNA-A-052.TTCGCTGCCT	11.7126	10.5352	5.19778	-2.9484	0.91754	0.469634	4.46387	-1.99887	-7.3071	-0.510727	0.419954	0.981638	5.61475	-8.08006	-2.36956	2.38064	-6.27933	4.43392	14.212	6.92282	A549_1h
sci-RNA-A-053.AAGCATCCTA	13.7416	10.3312	6.03344	-4.32432	-1.84605	1.93383	1.77817	-2.55671	-6.34027	0.845996	-0.865719	2.16545	5.53131	-8.41188	-3.70678	0.767243	-1.73747	-2.01532	10.1207	10.7491	A549_0h
sci-RNA-A-053.ACGCGCTCCT	12.1155	9.41591	3.17375	2.45021	-3.35641	0.2127	1.2726	0.920324	-2.63363	1.69784	0.389871	0.260266	7.55347	-2.02729	-2.51866	3.43759	-0.930387	-1.43152	9.82298	3.88224	A549_0h
sci-RNA-A-053.ATTAACTTAA	9.90188	10.4341	2.94677	1.57445	-3.98015	-1.89827	0.188995	-1.20994	-3.75712	1.16553	1.37232	-0.944701	5.54585	-6.90501	-0.552804	14.2666	3.949	-9.0078	15.7472	7.2404	A549_3h
sci-RNA-A-053.CATGACTCAA	-8.47594	9.93773	-11.5973	10.3475	-0.817718	-7.61194	-10.3919	-2.88786	7.2876	9.70131	0.609312	-11.7035	-6.19357	4.50958	13.6884	11.8928	8.63899	0.00362713	-5.77402	10.9203	293T_3T3
sci-RNA-A-053.CTATTAACCA	9.17232	9.22159	3.90052	0.388877	-3.94602	-1.48166	2.12596	-0.108473	-4.02625	-1.69993	0.865383	2.38598	7.48426	-6.09542	-1.55502	14.7023	3.76802	-7.98501	5.52622	22.3705	A549_1h
sci-RNA-A-053.GATCCAGCGT	12.7479	10.0839	5.16926	-0.0926452	-3.80319	-2.11772	3.40741	-2.28613	-5.53968	0.0731714	0.225358	1.78782	4.27858	-8.78709	-3.06083	0.884291	-2.02313	-0.567268	18.1818	18.3633	A549_3h
sci-RNA-A-053.GATTCCGGAA	11.9008	12.1005	1.83955	3.01626	0.248002	-2.01354	-0.271526	-1.50787	-3.60105	1.91231	1.26565	2.69121	2.18018	-9.70383	-3.08116	3.95468	-1.6256	5.22023	18.4202	19.1118	A549_0h
sci-RNA-A-053.GCGGAGTCGA	11.935	9.2236	5.25394	-1.23774	0.213828	-4.34282	5.70002	-0.99336	-7.96342	-0.648856	0.221981	-1.0291	7.875	-3.60386	-5.18564	1.85349	-7.63888	-0.776047	13.3865	-7.94759	A549_3h
sci-RNA-A-053.TAGCCAGCAA	9.97213	8.16786	3.95353	4.2628	-0.974545	1.21053	2.64046	-1.07579	-2.12547	-0.984261	0.157016	0.14647	7.01432	3.84179	-1.40334	9.36201	-5.89755	0.736184	15.0554	2.47752	A549_3h
sci-RNA-A-053.TTCGCTGCCT	13.955	8.3112	5.41219	-5.22503	2.43254	1.96034	7.0105	-1.84103	-6.86938	-1.74737	2.77149	1.21918	8.21137	-3.39291	-2.45379	-5.45841	-5.06757	-6.09361	16.6341	20.359	A549_1h
sci-RNA-A-054.ACGCGTATCG	-9.02189	10.6532	-9.8829	5.85903	-0.346686	-5.87239	-10.3231	-4.16368	4.69461	12.098	0.919799	-11.9659	-9.44946	5.43297	14.196	10.5722	9.45078	-0.071505	-3.75094	5.16353	293T_3T3
sci-RNA-A-054.ACTCGACGCC	14.2968	9.72567	3.04891	2.83797	-1.25112	-0.387082	0.955217	-3.56802	-4.77361	2.28292	0.151737	0.84415	5.35706	-8.62482	-2.46064	-2.20373	0.0772029	-7.01519	13.5156	-7.81081	A549_0h
sci-RNA-A-054.ATCTAGGTTC	13.9481	6.78875	0.396952	-1.90706	1.54386	-0.0323038	7.68487	0.645898	1.14154	-2.58673	2.1858	0.760837	7.8438	-0.897195	-2.58055	3.51264	-5.7468	4.50525	14.2209	6.86797	A549_0h
sci-RNA-A-054.CGCCAGGCAT	-4.45888	5.44424	-9.49832	-9.56822	-4.44552	-0.871147	-9.67531	4.72289	11.2252	-5.91043	-6.13898	7.51591	-11.0372	-6.38181	13.8422	0.641714	14.6044	5.52435	-1.64019	12.0834	293T_3T3
sci-RNA-A-054.CGTCTATGAA	9.59674	8.28659	5.01228	4.60045	2.51767	0.673475	2.18192	1.46771	-2.06722	-0.847488	1.17166	2.33545	1.98491	5.64645	-3.44399	3.79399	-4.42164	1.85838	12.9484	-7.99151	A549_1h
sci-RNA-A-054.GCGGTTATTG	13.9898	9.72013	3.95479	4.19976	3.02972	0.122462	2.10862	-1.32952	-0.120223	0.46159	1.20138	0.0224779	0.0717194	6.23039	-1.72812	9.92257	-7.59628	0.0047316	12.416	-8.01555	A549_0h
sci-RNA-A-054.GTAGATCGTT	-7.52289	10.4007	-10.497	9.32444	-0.585241	-7.82131	-9.90322	-2.796	6.4309	10.3327	-0.282718	-11.7012	-10.9112	3.59677	15.0391	11.4954	6.57676	1.90384	-6.21751	8.31982	293T_3T3
sci-RNA-A-054.TCTAGTCAAG	13.1796	6.52662	3.41352	6.75405	3.55972	1.81239	1.99002	1.9901	-0.576357	-0.213039	2.45206	0.36897	2.38302	6.11224	-4.38774	4.80633	-5.51468	-4.4776	8.59987	-4.9726	A549_1h
sci-RNA-A-054.TTGCAGCATT	10.4369	6.66696	4.55948	-1.93497	2.73827	0.293821	-1.74328	-7.8607	-6.07268	-2.65089	1.57496	0.605823	8.47711	2.81698	-4.66999	3.91539	-5.56495	-1.7941	13.1169	23.836	A549_1h
sci-RNA-A-055.AATCCGGTCA	11.1006	9.54038	5.52824	-2.95745	1.25237	3.91217	3.68627	1.45576	-5.44434	-1.44658	2.09977	2.6487	8.07705	-3.12238	-4.72584	6.43896	-1.8122	-1.98356	13.4494	10.2311	A549_1h
sci-RNA-A-055.AGGTCTATGG	-9.2029	11.0068	-10.4577	9.8502	0.519691	-5.92021	-10.5475	-4.07662	6.31916	10.4399	0.631568	-11.1114	-8.53593	5.10933	14.5128	10.6732	9.12821	0.801544	-3.77644	3.77418	293T_3T3
sci-RNA-A-055.CATGACTCAA	-7.16088	10.9516	-10.1409	5.04024	-0.465628	-6.97863	-10.236	-2.12835	5.15999	12.4937	0.748657	-12.0369	-11.4243	1.81291	15.8281	8.07566	9.83427	1.01996	-3.18071	9.23976	293T_3T3
sci-RNA-A-055.CGCCAGGCAT	-8.45847	11.7568	-9.97405	5.12764	-1.42985	-6.96616	-10.5504	-4.60717	4.77164	12.0436	-0.351361	-10.9735	-9.42348	5.71551	13.2883	13.2485	7.05724	0.782552	-2.2508	4.0503	293T_3T3
sci-RNA-A-055.CGTCTATGAA	13.4034	10.1472	5.75559	-0.437554	0.486567	-0.245573	5.12824	-1.36327	-7.43513	-0.320536	1.25003	0.298023	8.66736	-0.941778	-3.09995	-2.73081	-3.74766	-6.56054	14.3104	5.7197	A549_1h
sci-RNA-A-055.GAATGAGGAG	-8.60468	9.74979	-11.4002	10.0402	-0.518995	-7.80183	-10.6992	-2.93419	6.70282	10.3317	0.0705598	-11.3687	-10.4921	3.04713	15.1253	9.27093	7.8872	1.80433	-3.54334	7.22015	293T_3T3
sci-RNA-A-055.GAGGTCGGTT	-7.09416	10.8476	-12.2587	11.1448	-0.00848542	-6.81631	-10.7646	-5.42294	7.48704	9.4629	0.816626	-11.5719	-6.12103	4.4305	11.4914	14.0307	-6.68809	5.53346	-3.59326	3.60353	293T_3T3
sci-RNA-A-055.GGCGGTTGAC	10.2416	6.51184	4.34198	-4.92237	1.97038	3.90789	5.63214	3.43289	-5.55694	-3.58911	1.54218	2.46717	6.66051	4.3046	-3.03696	0.635728	-2.95372	-4.24755	11.3151	12.3128	A549_3h
sci-RNA-A-055.TGCCTAACTT	10.888	5.18418	0.625236	-3.12602	3.73656	1.52615	5.18827	4.89953	-2.49137	-3.79718	1.8412	2.92325	7.26853	3.3991	-4.55684	9.81626	-3.19017	5.4244	9.44901	4.84878	A549_3h
sci-RNA-A-055.TTCTATAGAG	9.29541	6.66368	2.7263	-2.9612	-3.80611	-1.20261	6.15881	2.59708	-4.59033	-3.84145	1.09586	3.00612	7.71656	2.35135	-1.04675	14.5232	2.22902	-6.92009	10.1188	7.41296	A549_1h
sci-RNA-A-056.AATCGAACTC	12.2928	8.40372	5.6196	-4.32097	-3.02134	1.96649	5.48083	-0.528344	-7.39209	-0.229058	-0.458138	0.918514	8.80049	-2.69805	-3.83867	8.88978	4.23269	-8.35199	18.4193	18.0691	A549_1h
sci-RNA-A-056.ACTCTACTGG	10.4924	7.96852	-0.187866	-3.32714	1.36716	1.03373	4.44901	0.803519	-7.11914	-0.191525	0.996425	-0.86279	7.69091	-2.60613	-3.46006	10.5912	4.02909	-5.61935	10.2009	24.7072	A549_1h
sci-RNA-A-056.AGGCCGGTAA	-9.18017	10.6748	-9.97452	6.00086	0.621753	-6.74224	-11.1425	-4.03895	5.02422	12.1028	0.285314	-11.5168	-10.3183	4.5567	14.8064	10.4876	9.26244	1.29965	-4.66475	3.45639	293T_3T3
sci-RNA-A-056.ATTAACTTAA	10.236	10.2788	6.67168	-2.20852	-0.367454	3.84613	0.235704	-1.39412	-4.99998	0.781264	0.45711	3.45532	4.1546	-9.05658	-4.25122	11.7589	-5.94244	6.14502	9.09685	14.7332	A549_3h
sci-RNA-A-056.CCTGAGAGCA	9.27585	8.62258	4.94715	-1.86912	-2.54807	3.64105	3.60726	0.174657	-6.29438	-1.54495	1.79904	1.52917	8.39575	0.7965	-0.922909	12.7104	-3.82975	7.897	18.091	15.3936	A549_1h
sci-RNA-A-056.CTATTAACCA	10.2015	6.6238	5.03445	-4.81824	1.93827	3.57905	5.50047	1.92786	-6.36755	-2.99172	2.13836	2.82786	8.26662	-2.34728	-3.72241	0.862256	1.92261	-7.42502	11.3444	7.68388	A549_1h
sci-RNA-A-056.GATTCCGGAA	14.7007	6.98969	4.05368	-4.78746	2.80401	0.233232	7.58101	0.201986	-9.26925	-1.24564	0.491942	-0.69297	7.46026	2.85435	-5.05693	1.61962	-0.696736	-3.28025	11.3555	-9.96934	A549_0h
sci-RNA-A-056.GCCATCAACT	-8.57241	11.1222	-9.68722	8.34316	0.788479	-5.66208	-9.72436	-3.44863	5.32699	11.3857	1.02211	-11.8296	-11.0346	5.03131	15.2987	9.23691	8.66677	-0.485759	-4.62968	5.5063	293T_3T3
sci-RNA-A-056.GCGGAGTCGA	11.7027	10.8941	2.84194	2.92319	-0.528994	3.80335	0.14943	-0.850427	-2.73798	0.334197	0.959642	2.77278	7.00213	2.47031	0.956565	15.9826	-3.04027	7.55533	9.25129	-0.21092	A549_3h
sci-RNA-A-056.GGCTATTCGA	11.1173	10.9653	2.7844	0.41878	-1.67018	3.58547	0.401799	-1.11294	-4.7017	0.132826	0.151846	3.27568	2.20806	-10.1029	-4.61734	9.03188	-6.47534	4.77765	2.71918	-8.86959	A549_3h
sci-RNA-A-056.TAGAATAGCC	10.1165	5.85614	4.12566	-5.07299	4.00182	1.56942	6.47199	3.16948	-6.15593	-3.61486	1.09665	1.66338	3.92115	7.27838	-2.40907	-5.81257	0.153453	-5.58126	-0.267496	-4.99207	A549_1h
sci-RNA-A-056.TCCGCCGGTC	10.2748	7.73918	4.01484	-4.1028	1.64182	1.33785	6.98726	2.25079	-6.07536	-3.46907	2.33531	0.734778	4.46852	5.89035	-0.5556	13.8167	-7.42525	1.92952	17.2759	10.3186	A549_3h
sci-RNA-A-057.AAGCATCCTA	13.7523	6.79337	3.13932	6.67199	-0.0342362	-2.50904	5.80891	-0.180491	-0.606137	0.419831	-0.00871155	-0.673107	-1.04377	6.13868	3.59749	16.3291	3.51705	-5.65462	5.06398	-10.362	A549_0h
sci-RNA-A-057.AATCGAACTC	11.0545	6.01362	3.82211	-2.81701	2.48247	2.60283	6.25964	3.41208	-4.13365	-3.84874	1.74073	1.97495	6.90155	-6.01031	-2.94836	-5.04001	-1.12761	-6.33542	13.7775	22.5949	A549_1h
sci-RNA-A-057.ACGATAGACT	10.4151	8.96568	4.15304	0.765996	-3.8973	-0.145388	4.82074	-0.011839	-4.89127	-1.09948	-1.43908	3.34778	1.81628	6.02522	0.575846	14.7795	4.13179	-6.00984	8.08193	-2.65195	A549_3h
sci-RNA-A-057.ACTCCGCCAA	-5.57295	5.73754	-10.1088	-6.2507	-4.93634	-2.07604	-11.9714	3.87054	13.7778	-5.07656	-7.0745	7.14571	-8.9884	-4.12675	13.6591	-0.0750359	14.1658	5.90618	-2.77862	15.392	293T_3T3
sci-RNA-A-057.ACTCTACTGG	9.71176	6.91461	3.81312	-3.7667	-3.7537	0.0804212	7.47984	2.40685	-5.98454	-3.47866	-1.2062	2.27907	8.56683	-1.19698	0.651013	14.4275	-0.96774	6.09583	9.98559	7.32962	A549_1h
sci-RNA-A-057.AGGTCTATGG	-7.6137	11.6465	-9.47673	6.97245	-0.196056	-7.09447	-10.3278	-3.85811	5.50312	11.5314	-0.205096	-11.5844	-10.9692	5.19344	14.2894	12.2864	8.53214	0.323035	-2.89869	7.67609	293T_3T3
sci-RNA-A-057.ATTAACTTAA	11.4785	8.43121	4.44699	-0.719497	1.47363	2.05403	6.23185	1.71938	-5.07547	-3.22683	1.85999	0.00238886	5.92821	4.65394	-2.62344	3.16969	-7.38098	2.92608	9.24345	-11.3349	A549_3h
sci-RNA-A-057.GAATGAGGAG	-6.75416	7.51238	-9.65415	-5.08155	-0.857801	-7.05064	-10.5078	3.50242	12.1693	-4.5082	0.434937	-11.5227	-9.55737	-1.25123	14.4562	3.41604	12.4102	5.47682	-3.51295	14.0111	293T_3T3
sci-RNA-A-057.TCGGTAAGGC	11.9418	7.01304	1.51537	-0.272122	-3.66567	-2.11766	3.11866	3.44996	-3.15594	-2.47218	0.0499979	3.2204	7.85746	1.1505	-2.41137	11.4628	-1.24527	4.33812	16.0273	15.2629	A549_3h
sci-RNA-A-057.TTGCAGCATT	13.2657	7.91727	3.74667	-2.38274	-2.59027	3.74317	-1.7529	-7.86279	-8.7896	-1.19015	-1.1603	4.17176	8.57577	-3.28672	-3.94371	11.5331	-3.15968	7.14051	12.7637	10.7607	A549_1h
sci-RNA-A-058.AAGCATCCTA	13.1892	6.56881	0.721293	-1.34314	-0.0315011	-0.177572	6.64418	0.832118	1.1286	-2.52157	0.109165	1.38421	8.23436	-0.79671	-3.71025	0.735135	1.42296	-8.1738	16.2751	20.6204	A549_0h
sci-RNA-A-058.ACGCGCTCCT	14.3657	6.02327	4.12454	-5.05261	2.88353	0.923121	8.34661	1.48156	-9.37674	-1.40406	1.29355	0.175448	8.38446	2.28421	-3.06174	-4.73453	-1.43057	-4.9897	9.68641	4.67551	A549_0h
sci-RNA-A-058.ACTCCGCCAA	-9.52341	10.6956	-9.44865	7.058	0.404833	-7.07168	-11.2933	-4.22741	4.94546	11.6301	0.232714	-11.2289	-8.93121	5.36974	13.291	12.119	9.6336	-1.20672	-2.73931	4.11775	293T_3T3
sci-RNA-A-058.AGGTCTATGG	-5.45042	5.30936	-10.3825	-6.68285	-4.77089	-2.6971	-12.0789	4.93109	13.3779	-6.02858	-6.40953	6.94588	-9.42494	-5.63692	13.5818	0.297985	12.2234	7.26038	-2.85794	15.0869	293T_3T3
sci-RNA-A-058.ATTAACTTAA	10.5135	10.9499	2.67515	1.9978	-2.69288	2.30602	-0.0924198	-1.64264	-3.93869	1.52823	-0.582258	3.84463	5.27258	-8.9446	-4.16486	11.5751	-1.47744	4.10248	12.403	24.5433	A549_3h
sci-RNA-A-058.CATGACTCAA	-8.26657	11.6913	-9.84383	8.5895	-0.135946	-6.9729	-10.7421	-3.77465	5.9115	10.6384	-0.363747	-11.5692	-8.68613	5.57899	15.0244	11.9712	8.08903	-0.6461	-1.72735	3.6564	293T_3T3
sci-RNA-A-058.CGCCAGGCAT	-7.08299	10.276	-10.8648	8.01747	-1.09493	-6.73162	-10.9984	-0.858611	5.83365	11.8594	-0.217311	-11.1658	-9.87458	0.542311	15.5159	8.00204	10.2577	2.21298	-3.70803	11.086	293T_3T3
sci-RNA-A-058.CGTCTATGAA	12.2829	5.2688	0.349124	-0.275774	3.93073	1.55519	5.21703	3.66537	-2.29899	-2.73703	2.97997	0.955742	7.27131	3.53499	-4.1053	1.46828	-1.13629	-4.7379	17.4317	19.8149	A549_1h
sci-RNA-A-058.TCTCTCATCC	12.1167	12.0689	1.65432	2.64055	1.21177	3.201	-0.212052	-1.59888	-3.29823	1.90012	1.43173	2.06748	3.00472	-9.43274	-3.56414	7.80792	-2.75301	1.58982	13.3818	-6.78358	A549_0h
sci-RNA-A-058.TTCTCTACTA	8.8034	6.87441	3.77676	6.36996	-2.50624	3.05085	4.33184	3.53889	-1.06203	-0.189926	-0.697938	3.52023	-1.73123	5.96777	11.3205	14.1374	-2.24383	5.00074	-0.218259	-4.74035	A549_1h
sci-RNA-A-059.CATGACTCAA	-6.24631	5.56029	-10.7893	-4.28635	-4.65545	-1.1673	-11.2836	2.74683	13.3704	-6.06786	-5.8269	7.10152	-8.37457	-2.7639	13.1965	-1.21897	14.6261	5.36177	-4.98319	17.4728	293T_3T3
sci-RNA-A-059.CCTAAGCGGT	14.1669	9.37058	3.69169	1.7346	3.31603	0.377322	2.48416	-1.73111	-6.13175	1.25879	1.11963	0.467042	7.98521	2.01497	-1.43932	11.5644	-3.53914	-0.57773	13.2904	2.39375	A549_0h
sci-RNA-A-059.GAATGAGGAG	-8.03845	9.56952	-10.9466	8.40432	-0.534886	-6.06035	-10.9976	-2.09267	5.91975	11.3638	0.202809	-12.0744	-10.6954	1.95342	15.2366	9.15212	10.5224	0.475636	-4.23945	11.7984	293T_3T3
sci-RNA-A-059.GACCAATGCG	10.5655	9.37017	4.64448	1.49031	-0.815719	1.16735	4.39472	0.399039	-7.9871	-1.2346	-0.118325	0.375709	6.98324	2.49031	-0.49185	13.84	-2.05862	7.94643	10.2403	-5.87212	A549_0h
sci-RNA-A-059.GCGGAGTCGA	12.4997	11.5338	2.15406	2.25932	-2.83821	3.94682	0.703809	-3.38331	-4.34018	2.42145	-0.92964	3.84938	0.627799	-10.0212	-2.84208	13.2357	-1.88446	2.91507	8.09274	11.0339	A549_3h
sci-RNA-A-059.GCGGTTATTG	13.8979	11.3272	3.1712	3.45263	-0.943101	-0.257571	4.23602	-3.46236	-5.04468	2.40022	-0.18522	-0.328572	6.55512	2.74118	-5.3438	5.28498	-2.06853	-1.96817	15.5545	-0.578548	A549_0h
sci-RNA-A-059.TCGGTAAGGC	10.5894	7.1648	2.84281	-0.93418	-2.90251	-1.59515	5.5707	3.41151	-4.4046	-3.53175	0.0624053	-0.411953	8.237	2.6581	-2.76268	5.07794	-3.7641	3.8545	6.15113	22.2347	A549_3h
sci-RNA-A-059.TGAGACTCTA	12.2116	9.81796	5.39703	-4.11887	1.61645	-0.745905	2.69536	-0.691923	-6.02922	-0.997819	1.39249	1.18372	6.20331	-8.03094	-2.4567	-6.6689	-1.11319	-7.91571	7.51733	7.92207	A549_3h
sci-RNA-A-059.TTCTATAGAG	12.0264	7.3971	5.81449	-4.43303	3.48477	1.75591	1.51837	1.06178	-5.39271	-1.35523	2.24473	2.43702	4.77748	-8.19839	-2.86224	-0.910258	-4.81232	-4.64409	10.3826	12.902	A549_1h
sci-RNA-A-060.AATCGAACTC	9.88495	9.89949	6.39551	-4.18497	1.42894	3.38437	2.26085	-1.01167	-6.64389	-0.830971	2.21354	2.56489	5.36969	-8.88981	-3.44707	2.1846	-5.0322	-5.28524	16.779	10.8062	A549_1h
sci-RNA-A-060.ACGGAGAATA	10.4733	8.80446	4.93994	-3.34505	2.22289	1.61297	3.96738	2.25391	-5.96443	-2.05608	2.34144	0.888493	8.00031	-1.38775	-5.13675	5.21735	-7.78299	-1.17347	14.9092	2.86884	A549_1h
sci-RNA-A-060.ATATGCCATC	11.5676	7.97214	4.34969	-3.27706	1.05426	2.75709	4.48145	3.10245	-5.66592	-2.96782	-0.0366397	2.49083	8.9416	-0.226721	-2.91103	-2.63067	-4.50713	-0.46072	9.69139	-0.85983	A549_3h
sci-RNA-A-060.CCTATCATAA	10.5697	10.8135	2.52394	2.83607	2.60961	1.8572	0.114177	-0.757217	-3.48426	1.24633	2.18753	1.43993	8.45832	-3.75306	-4.24484	3.19256	-5.64774	-3.48772	16.789	0.921764	A549_1h
sci-RNA-A-060.CTATTAACCA	9.83125	7.70859	3.11224	-3.1314	3.3696	1.51289	6.50754	2.52509	-6.09417	-3.62069	1.5357	0.0166629	7.52941	4.07472	-4.21776	2.70899	0.663832	-7.43675	13.7525	3.05549	A549_1h
sci-RNA-A-060.CTCGGAGCAA	12.878	9.90892	3.73079	-0.946119	-2.71448	3.26221	4.54586	-1.50024	-6.46445	-1.16246	-0.675466	0.858902	7.39298	-1.90971	-2.94121	5.29587	-4.22178	7.25388	18.7609	17.0852	A549_3h
sci-RNA-A-060.CTTCATTAGA	14.0696	10.7009	6.00707	-2.47243	1.02957	-0.548489	5.17988	-2.49854	-8.06717	0.468651	0.966935	-0.32161	6.44872	-6.80868	-2.7379	-1.29826	0.283619	-7.34639	9.86986	3.81296	A549_0h
sci-RNA-A-060.GGCGGTTGAC	12.9296	8.47996	2.26813	0.388666	0.976096	-0.807576	3.97716	-1.18182	-3.59032	-1.02999	1.61928	-0.541729	8.12021	2.48927	-4.02042	0.113746	-6.53595	-3.65276	6.88394	8.65245	A549_3h
sci-RNA-A-060.TAGAATAGCC	8.30765	6.72139	4.43772	-0.341957	0.12928	3.30824	5.53879	-1.51823	-7.85645	-0.416942	-0.288043	1.12802	7.31024	1.43314	-2.26627	2.29252	-3.21934	4.97492	-0.128871	-5.20233	A549_1h
sci-RNA-A-060.TCTAGTCAAG	12.0518	10.7724	2.44411	4.63219	2.07094	2.9985	1.81032	-0.517224	-2.28397	1.17401	2.6296	2.05217	1.69342	6.31651	-5.04905	2.6938	-5.76568	-5.58692	15.86	7.31224	A549_1h
sci-RNA-A-060.TGCCTAACTT	9.39905	8.48248	5.47007	-5.25914	-2.71625	2.20179	3.18978	0.891003	-6.2375	-2.00198	-0.448952	2.20323	7.7165	-5.37429	-2.58762	5.41488	3.6386	-8.81679	10.9119	7.66788	A549_3h
sci-RNA-A-060.TTCTATAGAG	9.93362	8.36811	-0.0526539	-3.34997	-1.13298	3.23481	3.37767	1.40676	-3.77107	-2.23149	0.312104	2.97995	8.10053	-5.45588	-3.88444	-0.10781	-8.35587	-1.31658	16.1334	1.59884	A549_1h
sci-RNA-A-061.AATCGAACTC	12.7354	5.95528	0.155908	-2.34045	2.52504	3.3102	3.36985	3.47639	-2.15143	-3.53139	1.88824	2.52745	7.18231	-4.36119	-2.88489	-4.07194	-1.44378	-5.70661	12.9806	10.6226	A549_1h
sci-RNA-A-061.ACGGAGAATA	12.0113	12.0961	1.73031	3.14204	3.11904	2.38316	-0.392259	-1.37873	-3.26418	1.94096	1.41432	1.15718	6.90061	-6.75292	-3.31295	0.197714	1.22629	-6.02795	11.5379	-0.335419	A549_1h
sci-RNA-A-061.ACTGGTAGAT	13.7259	6.79932	0.200016	-1.7006	-0.427082	-5.29386	3.08144	3.44378	1.10677	-2.69278	0.721702	-0.576875	7.7788	2.10561	-3.58864	-2.67799	-1.22329	-4.03816	15.7114	-0.50453	A549_0h
sci-RNA-A-061.CGAAGGCATG	-5.8564	5.04086	-9.4091	-7.81211	-4.60777	-2.20227	-10.9133	4.57571	12.4663	-5.50255	-6.13769	6.89304	-9.21365	-4.7153	13.4826	-0.834607	14.922	5.23498	-3.14721	15.8886	293T_3T3
sci-RNA-A-061.CGTATTGAGA	12.3614	8.28856	5.87932	-4.34928	0.822735	-0.568882	3.94116	1.02962	-5.96388	-1.59926	1.84379	-0.634083	9.04412	-2.28548	-3.29199	-2.36982	-4.15988	-6.76898	16.5808	15.144	A549_3h
sci-RNA-A-061.GCCTGATATA	-5.834	5.06064	-9.29713	-9.21087	-4.31788	-2.1112	-10.3483	4.07736	11.7665	-6.77354	-6.10094	6.62828	-10.9006	-6.28631	13.7095	-0.439679	14.7439	5.51779	-0.618641	11.8205	293T_3T3
sci-RNA-A-061.TAGAATAGCC	8.55781	6.2936	1.53117	-2.5995	-2.26386	3.46155	3.66739	3.98968	-2.946	-4.01156	-1.69629	4.42856	3.92587	7.21442	-2.34048	-5.5416	-1.69388	8.04055	-0.331609	-4.76396	A549_1h
sci-RNA-A-061.TAGCCAGCAA	11.9878	9.57938	5.99238	-4.72825	-0.220922	3.19049	3.48106	-0.621871	-6.11975	-0.953425	1.24924	3.1103	5.86757	-7.71522	-3.70022	6.19261	3.59365	-6.03184	13.8196	21.9852	A549_3h
sci-RNA-A-061.TCTGACGAGG	-7.37089	11.419	-9.72327	7.49282	-0.769153	-7.00851	-10.7934	-3.70259	5.14578	11.5895	0.220242	-11.0373	-8.84857	4.91595	13.937	12.0049	7.55488	1.1778	-3.94357	3.68524	293T_3T3
sci-RNA-A-062.AATACCAGTT	-7.06407	11.58	-10.6098	9.64662	0.332607	-6.2383	-10.0345	-3.68279	6.67578	10.2247	0.624132	-11.7177	-9.44655	5.15241	14.2826	10.1088	9.56769	-1.15886	-3.0426	7.88481	293T_3T3
sci-RNA-A-062.AGCGATCCGC	11.467	11.2637	6.37254	-2.8068	-2.46511	3.3181	1.56095	-2.97623	-5.19463	0.449083	-0.324469	3.26993	7.31253	-6.47239	-0.41683	14.0389	-2.11248	0.125013	9.17243	10.6892	A549_1h
sci-RNA-A-062.CATGACTCAA	-6.68049	10.4027	-11.7617	10.701	0.717452	-6.63001	-11.6224	-4.0921	7.45522	9.27495	0.570922	-11.4605	-6.95858	4.70447	13.0422	12.5357	9.36843	0.885108	-3.63872	3.42479	293T_3T3
sci-RNA-A-062.CGTCTATGAA	11.8179	11.2266	3.06958	3.21777	-1.90175	3.79185	1.44041	-1.75867	-2.29727	1.03059	0.238166	3.26497	4.72467	4.22619	0.139861	15.6165	-2.50785	2.14154	11.9631	7.03372	A549_1h
sci-RNA-A-062.GATTCCGGAA	13.8349	7.74665	4.46727	-4.59086	-0.24165	1.5877	7.6069	-1.4017	-9.25338	-0.981143	1.26742	0.509371	7.77955	-5.66283	-4.12982	5.5476	-0.457076	-2.59876	5.7539	20.592	A549_0h
sci-RNA-A-062.GCGGTTATTG	13.6856	9.15362	3.18748	5.71092	1.38123	-1.17463	5.9856	-1.90874	-0.12533	0.505603	0.78652	-1.2189	1.70657	6.67347	-2.6228	-6.38359	-1.7515	-9.03592	2.91531	-9.1061	A549_0h
sci-RNA-A-062.GGCGGTTGAC	10.8768	9.85955	5.59709	-3.07611	-0.908709	1.4498	3.40608	-0.79625	-6.11123	-0.982554	0.361601	1.03339	6.34941	-7.21163	-4.56389	2.77756	-5.65142	-1.54398	8.2304	6.77058	A549_3h
sci-RNA-A-062.TCCGCCGGTC	10.2733	8.53205	5.46386	-5.09867	0.394644	3.32682	3.92924	1.17508	-5.76867	-2.48461	0.5475	2.48674	7.86319	-4.87813	-4.32868	2.99144	-8.28188	0.898849	9.9883	13.0451	A549_3h
sci-RNA-A-062.TCTAGTCAAG	11.5614	9.16159	-0.166291	-3.41014	1.76951	4.02838	1.28072	1.79075	-3.33853	-2.48277	-0.296983	3.93041	6.03903	-6.58247	-4.47728	10.2803	-2.74233	3.35763	14.3004	21.4273	A549_1h
sci-RNA-A-062.TCTGACGAGG	-5.96158	6.11766	-9.78681	-6.61214	-3.8934	0.407765	-12.0462	4.22909	13.4652	-5.01842	-6.84689	6.6321	-10.0341	-6.01613	13.7754	0.146561	12.1817	6.2954	-2.7577	13.9566	293T_3T3
sci-RNA-A-062.TTCTCTACTA	13.5007	10.6683	5.24232	0.246211	1.66109	2.95922	2.95364	-1.44566	-5.53533	-0.236983	0.500276	3.47733	7.48171	-4.09983	-4.43668	1.81752	-1.99973	-1.77685	16.5362	20.4182	A549_1h
sci-RNA-A-062.TTGATATGAA	13.9318	10.0824	6.07113	-4.33704	1.42456	-0.424027	2.99302	-2.49777	-6.57658	0.742636	1.6711	-0.946608	6.03947	-8.12823	-2.01812	-8.00161	-1.67951	-9.36596	11.9214	15.621	A549_0h
sci-RNA-A-062.TTGCAGCATT	12.1993	11.8001	2.16464	2.00097	-3.56192	3.03048	-1.38723	-7.37322	-4.16833	2.10319	-6.13827	7.4485	1.32174	-10.0609	-2.74789	11.5042	-1.17799	4.50197	7.98686	10.6488	A549_1h
sci-RNA-A-063.AATCGAACTC	10.2827	9.05663	5.44254	-5.21787	1.98559	1.17292	3.38389	1.88075	-6.331	-1.86667	1.63245	2.26602	5.27583	-7.8271	-2.82331	-5.50695	-3.30802	-5.99846	12.9042	15.5108	A549_1h
sci-RNA-A-063.ACGCGCTCCT	13.8272	8.14134	4.69986	-2.07658	-3.06344	0.145393	2.9552	-0.690798	-8.35077	-0.39179	1.04869	2.01957	4.66249	-8.23358	-2.96757	12.8536	-0.000186187	-2.11285	17.4279	9.08374	A549_0h
sci-RNA-A-063.ACGCTTCTCT	11.7597	6.81246	0.546311	-1.62525	3.03773	2.10753	3.50524	2.65804	-2.61324	-3.32019	2.14549	1.56106	7.21019	-4.59659	-4.66926	9.57365	-2.9011	2.07584	11.02	11.2714	A549_3h
sci-RNA-A-063.CCAGGCTCTT	12.9904	7.86691	4.30562	-1.32151	0.00646708	-2.29401	6.54489	-1.77001	-8.03273	-0.528176	0.0945609	-0.367246	8.66943	1.81662	-3.19388	1.03629	2.09642	-7.65803	9.06987	13.8716	A549_1h
sci-RNA-A-063.CCATCGGACC	13.5929	10.8422	6.52482	-4.23237	-3.45905	3.21043	2.1362	-2.85733	-6.81278	1.68441	-1.55427	4.09609	0.925182	-10.1487	-2.74247	11.882	-0.966943	6.29525	5.90025	23.7366	A549_0h
sci-RNA-A-063.CCGCGCAGGT	12.8667	12.324	2.36309	2.34201	-3.16879	1.06721	1.57438	-4.03544	-4.35247	2.60471	1.59976	1.15011	5.04808	-9.11707	-3.6679	11.5944	-2.13152	0.714362	18.113	15.2934	A549_1h
sci-RNA-A-063.CGTATTGAGA	11.9797	4.59733	-0.264036	-0.675294	2.62605	0.607401	5.73728	4.57399	-1.56953	-2.98981	1.32237	0.666177	4.44636	5.18984	-4.13889	5.64446	-6.98506	-2.82165	13.9817	22.3729	A549_3h
sci-RNA-A-063.GGCATCTACC	10.8736	5.7819	0.162174	-2.32679	1.83305	3.2723	4.94727	4.58716	-2.1252	-3.62126	0.988933	3.2731	7.91951	2.83446	-2.97547	-0.747465	-3.64241	-2.55127	9.60364	7.06523	A549_1h
sci-RNA-A-063.GTAGATCGTT	-6.77411	11.6175	-10.8951	10.2431	0.385171	-7.69337	-10.9229	-4.32894	6.88122	10.0549	0.0377934	-11.9581	-7.98046	4.47986	12.5899	13.3691	6.67792	2.5616	-2.98962	7.86154	293T_3T3
sci-RNA-A-063.TCTCTCATCC	13.4636	6.34589	0.680113	-3.48998	-0.923733	3.99497	8.04934	0.802223	0.874419	-2.95436	-0.342627	3.298	8.26285	-3.69194	-3.31477	8.79554	-1.31062	3.95337	14.0306	9.71595	A549_0h
sci-RNA-A-063.TCTGACGAGG	-8.52103	10.6618	-10.4639	5.82063	-0.103056	-5.92292	-10.3139	-3.55958	5.29873	12.2109	0.815294	-11.1259	-10.7068	4.86544	14.1632	10.6289	9.03998	-0.409454	-6.55033	9.43147	293T_3T3
sci-RNA-A-064.AGCAAGAACC	-6.70562	10.1158	-12.3106	11.1161	-1.41525	-7.20878	-12.0767	-4.52207	7.52237	9.45645	-0.241027	-11.2503	-6.09504	4.46404	4.65815	16.105	9.19286	-1.61688	-3.17342	4.36783	293T_3T3
sci-RNA-A-064.ATATGCCATC	11.4816	10.4696	5.96832	-5.01392	0.902159	3.17828	1.11658	0.0354737	-5.87403	-0.406252	-0.175002	3.64092	4.79294	-8.7107	-2.43545	-3.60904	-0.195876	-6.81128	8.97264	10.6815	A549_3h
sci-RNA-A-064.CCAGGCTCTT	11.3638	4.46099	0.194575	-0.341451	1.99781	1.93337	6.6464	2.30053	0.902767	-1.94594	1.26906	0.476536	5.17586	4.82927	-2.90807	-2.6265	-8.41913	-1.33441	16.9429	9.07503	A549_1h
sci-RNA-A-064.CCATCGGACC	14.0841	6.17166	3.04614	6.93405	1.46053	0.165743	8.16434	-0.3767	-0.312184	0.384586	0.0384669	-0.250747	0.378713	6.509	2.85444	16.3989	2.84158	-9.26581	-1.16189	3.05593	A549_0h
sci-RNA-A-064.CTCGGAGCAA	11.8865	9.7382	3.28819	0.384282	1.56422	3.43846	1.77981	-0.708805	-4.88311	-0.510926	1.8635	2.42299	7.73266	-6.15452	-5.54448	4.49389	-1.94831	-2.71713	10.3814	15.5199	A549_3h
sci-RNA-A-064.CTGGTTGGTT	11.6221	7.42787	3.75734	2.41645	-3.80442	1.29785	1.7794	0.0391197	0.208126	-0.0704292	-0.976911	2.43997	9.3464	-0.0661861	-2.12318	11.9485	4.18891	-5.64433	9.29848	-4.70007	A549_0h
sci-RNA-A-064.GAATGAGGAG	-6.82908	10.458	-10.9442	9.10179	-0.0418495	-6.37643	-10.6372	-2.13734	5.96852	11.2621	0.0867703	-11.4628	-11.1668	3.47623	15.5267	10.4102	9.29942	-1.44667	-5.70463	10.9447	293T_3T3
sci-RNA-A-064.GCGGAGTCGA	11.6395	11.7267	2.04345	1.59198	-1.95279	3.73254	1.47297	-2.82059	-3.4786	0.441264	-0.669588	3.77393	5.17546	-8.2681	-2.35389	11.584	-5.60967	1.56956	11.3484	-9.91784	A549_3h
sci-RNA-A-064.GTAGATGCGC	9.69696	8.24357	4.94356	-2.11315	-2.12427	1.49552	6.08708	1.05903	-6.96659	-2.6519	0.1567	3.20324	7.72996	-1.17956	-2.09104	10.565	0.709552	-1.96144	10.8102	-5.64226	A549_1h
sci-RNA-A-064.GTAGTTGGAT	-6.86713	10.4401	-12.2817	11.3049	-0.934775	-5.78185	-10.8882	-4.37465	7.5976	9.51198	0.011728	-12.0557	-7.3414	3.89881	12.5136	13.3803	6.84421	3.4737	-4.14976	6.59374	293T_3T3
sci-RNA-A-064.TCGGTAAGGC	12.4887	11.9471	2.75183	2.56465	-2.34233	2.73247	2.44913	-4.04622	-4.89944	2.45321	-0.49579	2.22513	5.65742	-8.50684	-2.89852	4.24346	-3.05378	6.20207	7.98739	24.9727	A549_3h
sci-RNA-A-064.TTCTATAGAG	12.6871	10.6103	5.80249	-0.975536	1.00701	0.00919177	4.31889	-2.49654	-7.23618	0.0960818	1.35387	1.46524	7.19256	-4.67993	-4.15601	1.70245	1.38571	-8.51905	7.63873	24.8177	A549_1h
sci-RNA-A-065.ACTCTACTGG	11.8175	5.00062	5.23036	5.61295	4.22958	1.58187	6.50165	1.80368	-0.936418	-1.12851	2.38981	1.58043	2.9473	5.30362	0.938611	16.224	-2.8784	4.78262	13.4065	-7.20878	A549_1h
sci-RNA-A-065.CCATCGGACC	13.4581	7.49951	-0.0205042	-3.30037	-1.78151	3.06263	6.36135	-0.123418	0.531261	-2.72597	-0.205736	3.00568	5.249	-8.39491	-3.27991	1.05306	-2.4157	-1.16401	13.819	22.5687	A549_0h
sci-RNA-A-065.CCTGCATCAA	-9.25087	10.5736	-10.5619	5.89552	-3.51551	-1.40072	-10.9025	-2.53855	5.40922	12.2946	-0.4091	-11.5979	-11.4466	2.45375	15.8424	10.4068	8.27272	-0.50882	-5.4823	11.9402	293T_3T3
sci-RNA-A-065.CTCGGAGCAA	12.8174	10.773	7.22314	-2.62202	-3.44189	3.7644	1.83409	-3.99188	-5.43296	1.61521	-1.82775	4.28719	0.498605	-10.0621	-2.67668	13.3544	-2.92295	3.95833	6.82817	24.4038	A549_3h
sci-RNA-A-065.GAGGCTTATT	-7.61922	11.7062	-10.1909	9.60197	-1.43012	-7.04037	-10.6287	-4.05813	6.50299	10.3179	-0.222999	-11.0806	-9.36054	5.50087	13.6655	13.0944	8.10433	-0.650308	-4.14042	3.38671	293T_3T3
sci-RNA-A-065.GAGGTCGGTT	-5.11969	5.60911	-7.75731	-10.1195	-4.77456	-2.56741	-9.39054	4.36583	11.2923	-5.88266	-6.57667	6.93199	-10.2565	-6.149	13.9943	1.15061	12.8423	7.38852	-1.95539	12.7465	293T_3T3
sci-RNA-A-065.GCCATCAACT	-5.73066	5.14925	-10.7722	-4.71753	-4.78973	-2.48286	-12.1274	4.48799	14.0903	-5.28906	-6.54813	7.03103	-8.88109	-4.71911	14.0787	2.18764	13.9103	5.35178	-2.97626	14.583	293T_3T3
sci-RNA-A-065.GCGGAGTCGA	10.1366	9.70233	5.41176	-3.78498	1.8175	3.3795	2.99647	0.797743	-5.45629	-1.05606	1.36165	1.0569	3.13592	-9.77146	-1.67976	10.0692	-1.96928	-0.119881	7.91049	18.0661	A549_3h
sci-RNA-A-065.GGATTCTATC	13.6171	10.9989	6.01384	-2.04094	-1.55708	1.48676	6.02377	-1.31087	-8.19408	0.529723	1.50855	-0.684813	8.20337	-5.11737	-2.09679	10.6737	-1.85107	5.29998	3.5733	-9.59081	A549_1h
sci-RNA-A-065.TAGCCAGCAA	9.77383	9.10496	1.2167	-0.271919	-0.198923	2.33372	2.66278	1.21987	-2.94668	-1.88987	-0.330603	2.64239	7.48243	-1.63395	-4.66819	7.08636	-2.70203	2.53827	13.7545	8.90659	A549_3h
sci-RNA-A-065.TCTAGTCAAG	13.0089	9.55513	5.58502	-0.0421448	0.939963	1.03585	4.18238	-1.71961	-6.93781	0.99322	1.51251	2.83084	6.36491	-8.02931	-4.68042	9.57451	-4.75879	5.0715	11.4345	11.8605	A549_1h
sci-RNA-A-065.TTCTATAGAG	12.8629	7.20667	5.32636	4.77622	-0.395572	1.93831	3.11806	3.86591	-1.69729	-1.12017	0.997205	1.9423	8.79764	1.33371	-3.24208	0.577461	-5.23938	-1.62316	8.47946	-4.2395	A549_1h
sci-RNA-A-065.TTCTCTACTA	13.0625	9.96773	5.83849	0.193938	-2.52787	2.77111	5.00189	-2.24817	-7.21343	0.617688	1.65357	2.06475	7.60952	-4.08937	-4.53622	9.75011	-3.82426	3.97677	6.22786	24.0509	A549_1h
sci-RNA-A-066.ACGCGCTCCT	14.1622	10.5758	6.43754	-3.05882	2.29892	1.22124	4.27651	-3.16899	-7.6299	0.440645	0.627072	0.555611	2.92017	-9.477	-1.85075	13.6786	-2.4579	1.27544	12.3457	24.4722	A549_0h
sci-RNA-A-066.AGCAAGAACC	-6.92932	7.09597	-9.67958	-5.34634	-1.24975	-6.87569	-11.0067	3.05741	12.9569	-4.83486	0.996543	-11.4482	-8.85117	-3.27651	13.814	1.02432	12.8008	6.12017	-2.89457	15.5769	293T_3T3
sci-RNA-A-066.CCTGAGAGCA	11.3768	6.77073	1.17909	-0.15612	-2.31471	4.03667	2.28063	1.95977	-2.74611	-1.87418	-1.57177	4.2814	6.56479	4.86867	4.17186	16.2944	-1.22318	4.97133	6.23747	20.6987	A549_1h
sci-RNA-A-066.CCTGCATCAA	-8.69805	9.78628	-10.5286	5.73941	-0.61476	-7.02117	-10.6062	-1.45195	5.51804	12.3334	0.489925	-10.8265	-10.3436	1.76531	16.0412	10.1633	9.11894	2.92974	-3.74292	10.9146	293T_3T3
sci-RNA-A-066.CGTCTATGAA	11.7478	6.05935	0.305564	-2.85322	2.00624	1.7676	4.73533	3.5386	-2.54487	-3.5464	2.40525	0.74032	8.70875	-0.911469	-2.99866	-0.955282	0.895124	-7.32263	10.0226	13.0291	A549_1h
sci-RNA-A-066.CTTCATTAGA	13.3335	8.83467	4.78213	-1.52281	-1.26904	-2.7616	4.18972	-1.67453	-8.29349	-0.398456	0.65855	0.663133	6.00929	-8.6457	3.01401	16.435	-3.27268	3.61166	14.3457	5.81916	A549_0h
sci-RNA-A-066.GAGGTCGGTT	-6.49797	6.2912	-11.9996	-2.66907	-1.20393	-2.53804	-10.8275	3.04273	13.4205	-6.50768	1.92778	-1.27943	-8.83262	-2.44445	13.9623	1.8088	13.7457	4.19862	-2.39289	14.1645	293T_3T3
sci-RNA-A-066.GCGGAGTCGA	10.7562	7.91683	4.26085	-3.59842	-0.14879	-0.255886	5.01845	3.19268	-5.5777	-3.32244	-0.411429	1.31456	8.61987	-2.29818	-2.13178	10.5547	-1.99027	8.22488	14.1743	-0.425238	A549_3h
sci-RNA-A-066.GGCTCGAGAT	10.1714	11.1174	2.9039	3.0643	-3.103	0.689906	1.26608	-0.977484	-3.66337	1.33471	1.04818	2.1049	6.33136	-6.66166	-4.01442	11.3987	-1.85424	2.46676	11.5078	-5.52741	A549_3h
sci-RNA-A-066.TAGAATAGCC	8.53635	6.30721	0.455317	-2.92442	0.896605	0.648023	6.19249	3.66083	-2.81443	-3.94291	2.13186	2.73187	4.38587	7.0573	-2.22555	-6.99649	-2.59453	2.17291	0.406435	-5.6838	A549_1h
sci-RNA-A-066.TAGCCAGCAA	11.4431	5.86052	0.30702	-1.77657	3.27492	3.3774	2.92899	3.61521	-2.38758	-2.69169	-0.0064446	3.14357	9.21189	-0.251298	-4.33744	1.67038	2.89848	-6.17105	11.0376	11.2205	A549_3h
sci-RNA-A-067.ACTGGTAGAT	13.5633	9.30124	5.8057	-4.98395	0.24039	0.236052	2.80002	-0.538481	-8.48697	-0.149359	1.05706	-0.110279	3.08023	-9.73024	-2.48206	-3.54576	0.458156	-6.88755	13.9953	21.8342	A549_0h
sci-RNA-A-067.AGCAAGAACC	-9.35406	10.5447	-10.7717	10.1933	0.369795	-7.12406	-10.9149	-4.88457	6.46925	10.445	-0.0973643	-11.0167	-7.19144	4.75472	12.8594	12.7327	9.48976	-1.43089	-4.42502	3.173	293T_3T3
sci-RNA-A-067.ATAACCGTTC	-7.81502	10.9248	-9.98348	6.48484	-0.434721	-7.18127	-9.90115	-2.13624	5.44896	11.9867	0.883234	-11.6229	-11.4964	3.85414	15.9618	8.10307	9.91134	0.409868	-4.9107	8.68142	293T_3T3
sci-RNA-A-067.ATCCATCAGG	12.1211	8.32755	5.08453	-4.42502	-1.92487	3.96216	6.32988	-0.124902	-6.53755	-2.07275	1.0341	2.25616	8.14464	-4.6394	-4.29299	3.12017	-4.00486	1.72526	5.6031	21.5752	A549_3h
sci-RNA-A-067.CCTGAGAGCA	12.5027	10.6152	2.82397	3.29579	2.96076	2.78602	1.2986	-2.77555	-3.16798	1.32569	0.254612	2.77179	7.376	-6.34111	-2.54931	11.1382	0.169008	-2.53386	6.81927	18.4958	A549_1h
sci-RNA-A-067.CGCCAGGCAT	-7.81612	11.0147	-9.99315	6.21091	1.07299	-5.35302	-9.74687	-3.9252	4.81455	12.1553	0.328745	-11.7864	-10.3496	4.67574	14.9552	11.5491	8.2236	2.08118	-3.48913	7.78701	293T_3T3
sci-RNA-A-067.TGCCTAACTT	10.1848	8.55577	5.00561	-4.16806	0.972629	2.98997	3.0284	2.89754	-5.99316	-2.94083	-0.486896	3.42495	6.18842	-8.37101	-3.24243	10.5407	-1.83118	6.37588	18.0467	15.2826	A549_3h
sci-RNA-A-068.AAGCATCCTA	13.3064	9.45673	6.03785	-4.16112	-0.0879109	0.518906	3.8342	-1.48589	-7.91195	0.264164	0.630616	0.500829	6.30248	-7.37314	-4.73537	6.63501	-8.07692	1.95953	10.4697	25.4386	A549_0h
sci-RNA-A-068.AGCGATCCGC	13.0222	9.73482	5.75845	0.511632	-3.66894	-2.06892	4.1016	-2.04597	-6.83214	0.460805	2.25035	0.979011	5.43645	-8.03839	-2.58378	4.19686	-0.161802	-2.0783	5.5404	22.501	A549_1h
sci-RNA-A-068.AGGTAGAGCT	11.2229	11.4675	2.39699	3.25887	-2.64317	3.543	0.95018	-3.1732	-3.28176	1.26199	-0.0632429	3.42914	8.09853	-1.41653	-1.5986	13.8616	-2.34322	6.79007	5.5139	-10.459	A549_1h
sci-RNA-A-068.CCAGGCTCTT	12.897	10.4155	6.7199	-2.34254	-2.96692	2.4922	3.14058	-2.35218	-6.10775	0.823891	-1.24038	3.12048	1.28269	-10.2043	-4.69033	10.1021	-1.96651	0.117447	18.7569	17.6169	A549_1h
sci-RNA-A-068.CTATTAACCA	11.4705	9.17829	5.02777	-2.6122	0.501463	3.81265	4.08743	0.215182	-6.17802	-2.11181	1.10815	2.86823	6.073	-8.05094	-4.6841	10.2252	-7.19534	3.80492	16.6537	15.149	A549_1h
sci-RNA-A-068.GATTCCGGAA	13.0624	7.93157	0.94042	-1.02443	3.33324	0.365667	7.01391	0.627844	0.664276	-2.63754	1.74326	0.0101734	9.0038	-1.31846	-3.35183	0.375573	1.87484	-7.48794	14.7775	-0.720347	A549_0h
sci-RNA-A-068.GCCATCAACT	-9.18798	11.019	-9.85232	6.2861	-0.571555	-5.66983	-10.4537	-3.18756	5.47037	11.8043	0.783274	-11.4796	-11.238	4.23726	15.9921	9.55151	8.99912	-0.531039	-5.92898	9.74324	293T_3T3
sci-RNA-A-068.GTAGTTGGAT	-9.29817	11.0789	-9.64286	8.47358	0.787311	-5.7008	-10.8699	-3.96755	5.71185	10.7947	1.02237	-11.4251	-8.30286	4.78847	14.063	12.4665	8.7751	0.529271	-2.38527	6.40083	293T_3T3
sci-RNA-A-068.TCTATCGGTA	12.3338	9.84003	3.45312	0.495779	-0.633857	3.90284	0.125169	-0.119581	-3.88044	-0.537962	0.262818	3.44114	8.42858	0.166813	-2.48197	12.152	2.776	-6.13432	8.31349	6.10516	A549_3h
sci-RNA-A-068.TTGCAGCATT	9.23029	7.52458	4.20214	-4.48766	2.35528	3.59757	-1.83004	-7.90449	-6.23037	-2.92751	0.982595	1.49659	8.26665	-0.672135	-4.22777	-0.402507	2.78575	-5.88442	9.00515	7.41749	A549_1h
sci-RNA-A-069.AATACCAGTT	-4.58571	5.5418	-8.24718	-9.22491	-4.87593	-2.35897	-10.0892	4.22185	11.826	-6.30716	-7.08419	7.12769	-10.5303	-5.80157	14.141	2.43951	12.7923	7.37454	-0.236707	11.7597	293T_3T3
sci-RNA-A-069.AATCCGGTCA	12.8054	11.7389	7.21879	-3.02371	1.08665	-0.037983	1.388	-3.32433	-5.2987	1.86384	1.86711	0.756491	1.38596	-10.1316	-2.61642	-1.1587	1.037	-7.51947	11.4062	12.3546	A549_1h
sci-RNA-A-069.AATTGAGAGA	-7.3457	11.728	-10.3675	8.88502	0.071682	-7.1512	-10.8977	-3.60211	5.62287	10.9096	-0.218459	-11.2575	-9.53702	4.88777	13.2231	13.4081	6.94207	1.76096	-5.77004	11.7815	293T_3T3
sci-RNA-A-069.ACGCTTCTCT	10.9345	6.31755	3.97078	-4.26176	0.352156	-0.1857	5.90137	2.7486	-6.04406	-3.5263	0.559665	1.26985	7.58344	2.799	-1.01145	14.5474	-3.33775	7.93615	7.47792	24.7418	A549_3h
sci-RNA-A-069.ACTCCGCCAA	-5.76051	5.78582	-9.46001	-7.64391	-4.69719	-2.44674	-11.7117	4.63298	13.0013	-4.85354	-6.74037	7.00944	-9.65381	-5.66206	13.6321	0.35138	12.9227	6.57523	-1.81434	13.0536	293T_3T3
sci-RNA-A-069.AGCGATCCGC	13.1246	8.45666	-0.245671	-3.39178	-2.10871	2.70966	5.58004	-0.698997	-7.17265	-0.132748	-0.362077	1.72783	7.49972	-5.24301	-3.36404	1.01712	-6.66825	2.77282	8.93698	10.6458	A549_1h
sci-RNA-A-069.AGGCCGGTAA	-8.63362	11.3552	-10.2547	7.05202	-0.633963	-7.63797	-10.5298	-3.73193	5.1147	11.7295	0.470408	-12.1963	-10.2601	4.69355	14.0537	13.0939	8.5381	0.933912	-5.18343	7.65353	293T_3T3
sci-RNA-A-069.ATCTAGGTTC	14.715	6.99575	2.76129	-1.51218	2.20996	0.435942	6.99749	1.31886	-8.92756	-2.1505	-0.0723085	1.19379	5.84813	3.10972	-5.03141	5.81961	-3.24935	3.6729	13.8794	-0.748871	A549_0h
sci-RNA-A-069.CCTGAGAGCA	12.0533	5.67918	0.843506	-0.175128	3.60046	1.99518	3.6292	2.58373	-2.3929	-2.4307	2.61599	1.21059	8.01084	2.94111	-4.65438	2.47509	-6.16901	-0.0432728	5.74653	22.7215	A549_1h
sci-RNA-A-069.CGAAGGCATG	-8.49723	10.1172	-10.8581	9.01713	0.189376	-7.85042	-10.9778	-2.33611	5.99978	10.982	0.0201576	-12.0541	-8.43365	3.74213	15.9661	11.1584	9.68399	2.62941	-5.29965	11.3059	293T_3T3
sci-RNA-A-069.TTCGCTGCCT	9.3635	8.83334	5.67014	-5.07082	-2.90377	1.33992	4.62739	-1.89473	-7.68517	0.19104	0.371321	2.68128	4.21749	-9.19033	-3.18198	5.36316	-1.5973	2.8659	18.7474	17.7392	A549_1h
sci-RNA-A-070.AATACCAGTT	-7.48054	10.0401	-10.6304	7.06894	0.145853	-6.38114	-10.0224	-1.97961	5.56919	12.0393	1.02643	-11.3814	-10.7809	1.20491	15.126	9.54578	10.387	1.06739	-5.20899	10.683	293T_3T3
sci-RNA-A-070.ACGATAGACT	10.7465	6.33816	0.479017	-1.35574	-1.60344	1.58094	5.4954	3.20362	-2.82363	-3.14502	0.756385	2.69425	6.41973	4.05052	-1.03668	11.0359	0.553189	-4.77885	17.0961	15.3099	A549_3h
sci-RNA-A-070.CGAAGGCATG	-6.61487	7.69895	-10.6185	3.34791	0.781639	-6.59321	-9.35347	4.4006	11.2587	-6.64645	-0.459503	-11.1426	-9.59826	-1.65088	14.9289	5.41028	11.872	3.52222	-2.02361	11.9934	293T_3T3
sci-RNA-A-070.CGTCTATGAA	12.6509	10.0994	5.70515	-0.0120916	-4.05396	-1.48724	3.49932	-2.77931	-6.5117	-0.895346	-0.357108	0.876752	7.62818	3.12659	-5.10628	1.72497	1.53662	-6.74898	18.7803	18.3279	A549_1h
sci-RNA-A-070.GGCATCTACC	12.0124	8.40543	2.30546	-0.932399	-0.878935	2.96746	3.67806	-0.881393	-2.98491	-2.52351	-0.168475	1.98446	7.48444	-2.93288	1.17731	16.1415	-4.72933	5.83687	16.5109	0.873378	A549_1h
sci-RNA-A-070.TAGCCAGCAA	11.6918	11.7106	2.11216	2.02659	-2.7327	4.11815	0.962132	-3.8074	-3.98275	1.89247	-1.46049	4.23301	1.15578	-9.87617	-4.56479	9.53533	-2.07357	3.11347	9.61192	13.2645	A549_3h
sci-RNA-A-070.TCTCTCATCC	13.6505	10.6204	6.01113	-2.68737	-3.32616	2.49057	4.44274	-1.62602	-7.97229	0.259294	-1.12153	3.45859	5.81726	-8.49141	-1.3017	12.8975	-0.14129	-1.93821	15.4524	-0.635543	A549_0h
sci-RNA-A-070.TTCGCTGCCT	9.48551	5.75001	0.855571	-2.88047	3.96107	1.68257	8.13249	2.04953	-2.83473	-4.05053	2.33296	2.61525	8.39323	1.8518	-2.79805	-4.6084	-7.93003	0.0389175	13.5244	22.8986	A549_1h
sci-RNA-A-070.TTCTCTGAGA	-5.31642	5.41135	-10.815	-6.41055	-4.34389	-2.18825	-12.3215	4.74956	13.8813	-5.44496	-1.37954	2.77984	-9.94126	-4.93274	13.9351	1.78099	14.6602	5.53915	-4.2693	15.0449	293T_3T3
sci-RNA-A-070.TTGCAGCATT	11.1274	4.36452	4.83728	5.76247	0.966256	0.16823	-1.75428	-7.94937	-0.173237	-0.674556	1.85012	-0.548258	7.67415	3.63147	-3.39437	11.9638	-6.10761	5.08249	1.10319	-6.40157	A549_1h
sci-RNA-A-071.CTGAAGAGAC	11.3202	10.9618	5.69646	-1.55843	1.86798	2.02183	4.47661	-0.338639	-5.94158	-0.386995	2.74539	1.89128	7.35282	-6.01978	-2.48637	-2.9429	0.786457	-6.17851	13.2253	23.7263	A549_1h
sci-RNA-A-071.GAGGCTTATT	-6.2367	11.0031	-11.9492	10.6702	-0.303409	-6.70006	-11.6907	-4.61515	7.24383	9.67235	0.361556	-11.2388	-6.10461	4.46415	11.9851	13.6698	7.24202	3.76295	-3.77708	4.02259	293T_3T3
sci-RNA-A-071.GCGGAGTCGA	10.4549	9.58033	1.37056	0.302719	-2.32029	3.8276	0.805134	1.42485	-3.438	-1.37855	-1.11788	4.1191	8.01808	-5.27962	-0.282929	15.3754	-1.80288	4.06704	18.3167	16.0118	A549_3h
sci-RNA-A-071.GCGGCCAATC	11.5521	8.91813	3.65021	0.616953	-2.65859	3.71007	2.38877	-1.77318	-4.24896	-0.10036	-0.515925	3.26327	2.9562	-9.1669	-2.502	2.55889	-2.81852	3.04711	11.238	11.5783	A549_3h
sci-RNA-A-071.GGCTCGAGAT	11.5295	12.0228	2.14409	2.18311	-1.67188	1.6156	0.87194	-3.82234	-3.97653	2.15166	-0.695963	2.10993	2.00121	-9.89151	-2.9825	5.86691	3.93242	-5.74723	15.7427	20.5233	A549_3h
sci-RNA-A-071.GGCTTCTGGA	11.8023	6.35073	0.164297	-2.35021	-1.88883	4.08801	4.49906	3.34422	-2.26523	-3.58673	-0.975603	3.7676	7.54237	-5.51858	-3.36955	10.8146	-2.01508	2.96478	9.32317	13.6291	A549_1h
sci-RNA-A-071.TTGCAGCATT	10.1255	5.01522	0.309008	0.278546	1.30451	3.87637	-1.86215	-8.00821	-0.80476	-1.27609	-0.0137345	2.81937	7.24275	3.92773	-3.0316	5.35551	-2.58048	5.59894	9.98982	-0.928446	A549_1h
sci-RNA-A-072.CCAGGCTCTT	12.6884	9.56903	4.37854	-0.210699	-1.22706	2.6409	4.19379	-1.67234	-6.34623	-0.806948	0.75601	2.97931	9.46739	0.465258	-4.15901	2.49306	-4.72491	3.34691	6.01372	23.866	A549_1h
sci-RNA-A-072.CGTATTGAGA	11.6606	9.88939	6.17121	-4.52577	-0.919228	0.634559	1.77365	-0.634994	-5.69987	-0.327064	0.606544	0.441514	2.72662	-9.49131	-3.33072	0.109396	0.241211	-5.2236	18.1831	15.3841	A549_3h
sci-RNA-A-072.CTATTAACCA	10.8208	9.18915	4.35333	-1.22834	2.12165	0.285698	2.90612	-0.990483	-5.35912	-1.8415	0.369821	1.42914	7.06064	-6.48746	-3.02706	-0.675502	-3.58364	-0.390037	8.96784	4.97825	A549_1h
sci-RNA-A-072.CTCGGAGCAA	11.7315	5.83729	-0.145306	-2.83859	3.0664	2.67886	3.09419	3.75896	-2.86011	-2.57787	1.10524	2.95969	7.88893	-5.13991	-2.46828	-3.50715	-2.18521	-2.04974	6.35518	20.5657	A549_3h
sci-RNA-A-072.GAATGAGGAG	-6.31001	7.53588	-9.68725	-5.09474	-0.838988	-7.47525	-11.2481	4.24823	13.0539	-4.87977	0.31732	-11.1584	-9.64745	-1.0987	14.9382	5.4752	11.8443	3.58235	-3.41419	13.136	293T_3T3
sci-RNA-A-072.GAGGCTTATT	-5.69444	5.24029	-9.83786	-6.59109	-3.61254	3.84167	-12.2808	4.0931	13.2719	-5.94392	-6.59055	6.24171	-9.319	-4.42346	13.8029	1.10818	14.3551	4.07201	-2.81194	14.9112	293T_3T3
sci-RNA-A-072.GTAGTTGGAT	-8.67006	9.86951	-10.219	6.34998	0.267414	-7.1719	-10.8872	-2.26531	5.3006	12.0679	-0.197082	-11.7302	-10.7177	2.03755	14.9429	10.3319	10.3306	2.66715	-5.76514	3.50854	293T_3T3
sci-RNA-A-072.TCCTCTCCGT	10.1472	10.3885	6.47349	-4.31422	1.3981	1.09742	2.93623	-1.58733	-5.88626	-0.970129	1.05263	1.1251	4.81766	-8.99245	-3.26881	11.9581	-3.21926	5.15081	13.6839	22.1642	A549_3h
sci-RNA-A-072.TCTATCGGTA	11.195	8.2792	4.65005	2.55185	-3.28597	2.03208	5.07707	2.99058	-2.93369	-1.24801	-6.28782	7.44257	8.03099	0.576181	1.16044	15.5094	-0.938952	7.4127	0.00785773	-3.8182	A549_3h
sci-RNA-A-073.AAGCATCCTA	14.7701	9.04515	4.94307	-4.44945	-2.01758	2.32961	1.76519	0.44867	-7.51381	-0.388497	0.0451669	0.885864	5.10649	-9.28457	-3.39801	8.38486	0.596407	-4.84205	6.50002	18.7899	A549_0h
sci-RNA-A-073.AAGTACGTTA	12.3006	7.15208	2.94695	1.14748	-0.35927	-1.06675	1.289	1.97167	-2.56065	-1.56109	-0.435081	1.45447	7.20337	2.57137	-1.33323	9.63952	-4.35794	1.38052	14.3073	5.40326	A549_3h
sci-RNA-A-073.AGGCCGGTAA	-6.1056	5.53687	-11.4881	-3.88585	-4.64868	-2.51231	-11.119	3.1202	13.4772	-6.32263	-6.80548	6.84559	-8.33799	-2.83462	13.8774	0.267104	12.1609	6.40494	-5.17562	17.7517	293T_3T3
sci-RNA-A-073.ATAACCGTTC	-7.11198	5.72168	-11.4417	-3.66146	-3.83684	0.151506	-11.1932	2.72468	13.8157	-5.49428	-6.37579	6.68496	-8.31634	-2.68563	13.641	-0.385397	13.1002	6.18827	-4.91877	17.358	293T_3T3
sci-RNA-A-073.ATATGCCATC	11.4859	11.7008	2.18032	1.86626	-2.09425	4.00972	-0.0846979	-1.6714	-4.61078	1.61203	-0.41477	3.92337	0.541874	-10.0978	-4.10898	2.95307	0.415608	-4.92016	16.8932	20.2413	A549_3h
sci-RNA-A-073.CATGACTCAA	-6.9026	11.7338	-9.72885	6.89157	0.763633	-6.99408	-10.377	-3.22394	5.22875	11.6908	-0.281942	-11.4863	-10.3671	4.59824	14.4074	11.3239	8.20972	1.9362	-5.96573	9.46286	293T_3T3
sci-RNA-A-073.CCTATCATAA	9.76419	10.224	5.577	-3.9703	1.50377	0.0492984	4.2337	-1.68691	-6.91736	-1.66743	1.55724	1.20464	6.62422	-6.13871	-2.94714	6.30077	-2.87166	3.8169	17.5758	10.5427	A549_1h
sci-RNA-A-073.GGACGACGCA	11.6729	8.40336	4.03192	4.26065	-1.22271	3.1636	2.60558	1.63864	-1.48156	-0.698187	0.35472	3.45018	5.65714	5.44017	-1.57143	14.4111	-3.32399	2.8812	3.60663	-9.61268	A549_1h
sci-RNA-A-073.GGCTCGAGAT	11.1618	7.23347	4.9969	-3.44446	3.16995	2.74108	4.56669	2.55591	-5.20601	-2.492	1.21685	1.5638	5.29054	-8.61571	-4.08818	11.3401	-5.50277	1.95232	6.90747	8.78059	A549_3h
sci-RNA-A-073.TCGGTAAGGC	12.0319	6.33564	-0.144749	-2.77378	0.0509874	3.95602	3.2518	3.75219	-2.93114	-2.57665	-0.411887	3.56708	9.12722	-2.06491	-1.70698	13.0014	-1.81268	5.24741	9.96084	13.0732	A549_3h
sci-RNA-A-073.TCTAGTCAAG	10.6011	6.59035	3.53044	-4.22847	-3.17424	2.58686	6.57019	2.82048	-6.46432	-3.27011	-1.18722	3.16537	8.82984	0.900457	0.0168076	14.4026	-1.45455	2.57927	11.0687	7.64191	A549_1h
sci-RNA-A-074.ACGGAGAATA	12.1784	12.2402	2.64879	2.27654	-0.55851	-7.91908	0.300582	-1.48967	-4.05129	2.20555	-1.00283	2.69842	4.05831	-9.59193	-0.19798	15.3148	-1.53519	2.27176	14.2833	21.4573	A549_1h
sci-RNA-A-074.ACGTTGAATG	12.1811	11.728	2.61624	1.85652	-4.18409	-2.00213	-0.0438447	-1.61485	-4.67663	2.41781	-1.1232	1.67062	0.755381	-10.0323	-0.205667	14.5553	3.21377	-7.6661	8.18627	6.53831	A549_0h
sci-RNA-A-074.ACTCGACGCC	14.7672	8.36653	4.79217	-3.96563	-3.96697	-0.129615	3.25489	-1.13693	-7.04886	-0.293131	-1.48886	3.45683	6.30518	-8.24968	-0.956505	13.2949	-1.39009	-0.451264	13.9015	22.0013	A549_0h
sci-RNA-A-074.ATAACCGTTC	-7.75247	12.0176	-9.4557	6.94756	-0.542978	-6.83559	-10.5411	-4.92893	4.84361	11.9356	0.565672	-11.6453	-8.79695	5.17048	14.0486	10.6346	9.33964	0.863628	-3.42975	5.49107	293T_3T3
sci-RNA-A-074.ATATGCCATC	12.0998	10.984	6.76052	-3.75059	-0.996338	3.19207	2.58793	-1.68986	-5.61975	0.437878	0.207868	2.79417	6.79365	-5.79789	-3.26053	0.964679	-0.514349	-3.01886	13.286	23.2698	A549_3h
sci-RNA-A-074.CATGACTCAA	-7.08017	7.14511	-10.5972	3.41993	-3.90297	-1.86714	-11.4068	1.97192	11.893	-4.28112	-0.363885	-10.8022	-9.37065	-1.7431	14.3747	3.07775	13.7734	6.08566	-2.93398	14.7747	293T_3T3
sci-RNA-A-074.CTATTAACCA	10.4587	10.1025	3.52648	2.38358	2.81329	3.11364	0.481552	-0.221744	-2.92946	0.717692	0.862019	2.22746	8.11421	2.88027	-3.13676	5.44306	-5.98304	2.59516	10.2059	15.4013	A549_1h
sci-RNA-A-074.GATTCCGGAA	14.7362	6.6257	4.64066	1.62383	-2.22535	2.29363	7.64362	-1.24639	-7.90599	-2.13412	0.910632	0.499311	6.56831	2.8376	-3.38828	10.825	-3.01234	5.18124	9.9183	-0.0944229	A549_0h
sci-RNA-A-074.GGATTCTATC	9.65513	6.78434	3.31836	-3.81728	2.08701	3.50627	6.17857	2.56268	-5.03705	-3.89269	1.84555	1.37846	7.87362	-2.01577	-3.65077	-1.88232	2.89276	-6.49971	14.0926	9.0475	A549_1h
sci-RNA-A-074.TCTAGTCAAG	11.793	9.48204	4.4358	1.97685	1.75609	3.52758	3.30103	0.408842	-2.44744	-1.11859	1.47897	1.49386	8.03141	-1.4232	-3.82655	5.7073	3.78302	-9.04663	8.4857	6.16121	A549_1h
sci-RNA-A-074.TTGATATGAA	14.432	8.00841	3.0215	6.97558	-1.08282	-0.679859	3.35071	-2.53216	-0.673875	0.578212	1.13664	-0.924899	0.329159	6.61645	2.02239	15.5846	0.779045	-4.74181	0.519967	-5.85402	A549_0h
sci-RNA-A-075.ACGGAGAATA	11.3842	4.26535	0.0638261	0.0298628	2.5223	0.946003	3.98807	4.47896	-1.0462	-2.0464	2.36773	0.174377	0.705485	6.0806	-3.93853	9.28313	-5.40524	-1.51917	6.25982	20.9833	A549_1h
sci-RNA-A-075.CTGGTTGGTT	13.974	9.5967	2.71691	4.72359	4.3233	1.57513	1.12083	-0.400696	-2.48166	1.80973	0.168904	1.53301	5.55318	3.99142	-4.88468	6.89063	-5.69764	3.64648	16.269	-0.0990523	A549_0h
sci-RNA-A-075.CTTCATTAGA	12.6643	5.37211	5.57433	4.43307	-1.11688	2.09971	7.09631	0.140767	0.894702	-1.00814	-0.295175	1.28096	8.0224	-1.65258	-3.74291	-1.73271	2.30182	-7.77128	16.2429	2.76089	A549_0h
sci-RNA-A-075.GAATGAGGAG	-6.36087	10.4806	-11.4498	10.177	-0.312912	-7.76794	-11.4738	-3.70245	7.06705	9.80824	0.357489	-11.9157	-8.40246	4.67388	13.8173	11.928	8.93592	1.03071	-2.353	7.44415	293T_3T3
sci-RNA-A-075.GAGGCTTATT	-6.15226	6.36976	-10.0439	-6.26827	-3.70383	-1.7939	-11.4753	4.55073	13.9076	-5.38359	0.39878	-1.3927	-9.56916	-3.53917	14.1196	2.30107	12.6307	5.98585	-4.23612	15.344	293T_3T3
sci-RNA-A-075.GCGGAGTCGA	12.2919	12.0048	2.17755	2.12777	-3.52918	3.70428	0.0824823	-1.69469	-4.02197	2.08646	-1.90304	4.48137	2.08785	-9.66079	-4.10369	9.05583	-1.30047	5.43792	8.82766	10.7192	A549_3h
sci-RNA-A-075.GGCGGTTGAC	11.6429	11.3512	2.56049	1.34948	-2.83487	3.77289	0.377794	-2.21885	-3.8284	1.23641	-1.43612	4.24307	5.14037	-7.86903	-4.85977	9.24362	-1.52229	-0.300248	11.4275	11.9759	A549_3h
sci-RNA-A-075.TAGAATAGCC	8.21227	6.95244	6.37424	-1.50054	-0.468275	-4.56273	5.40071	-2.74187	-7.64223	0.648767	0.159005	0.578168	7.15171	-0.296898	-2.37249	-4.69067	-3.4623	4.99942	-0.434374	-4.39353	A549_1h
sci-RNA-A-075.TAGCCAGCAA	10.3162	9.25115	5.41837	-4.28832	-1.05557	4.01859	4.29518	1.18923	-5.49353	-1.65929	0.403506	2.41167	5.44343	-8.37224	-3.0768	-2.20589	-0.737628	-3.28651	8.11438	11.0163	A549_3h
sci-RNA-A-075.TCCGCCGGTC	13.2287	11.7473	4.97257	1.3437	1.20212	-0.506852	1.84172	-3.99	-5.48078	1.77227	0.431463	-0.495989	4.14734	-8.75468	-1.3707	14.9416	-6.31909	4.65017	4.46245	-10.1467	A549_3h
sci-RNA-A-076.ACGGAGAATA	13.2242	7.28888	2.42055	-0.162905	1.55226	1.94718	1.45705	2.27669	-2.82491	-2.23683	0.992697	0.292581	7.3354	2.14433	-3.177	-1.01439	-2.3276	-2.30208	7.42215	8.78599	A549_1h
sci-RNA-A-076.AGGTAGAGCT	11.7675	6.44303	3.6464	5.4588	1.75734	3.32171	5.08742	0.544624	-1.15462	-0.180423	1.30319	3.28177	-0.822577	6.1476	-2.47219	-3.91658	0.0366331	-7.71648	13.1204	-6.20014	A549_1h
sci-RNA-A-076.CTGAAGAGAC	11.0617	10.5794	1.5702	2.76284	-3.82435	0.113728	0.218788	-0.463549	-2.77012	0.880144	-1.18577	2.43889	4.12236	5.10044	-1.26766	13.8057	4.09847	-5.98119	6.29019	24.1272	A549_1h
sci-RNA-A-076.GAGGTCGGTT	-7.83082	11.8812	-10.3437	9.65113	-0.674185	-7.3768	-10.7731	-5.0906	6.25451	10.5984	0.18794	-11.4143	-7.09642	4.79181	13.1056	12.9692	9.29995	-1.32217	-5.48446	3.26157	293T_3T3
sci-RNA-A-076.GCGGTTATTG	14.2529	9.56837	3.96758	2.49067	0.73802	-0.477893	1.88612	-2.40547	-6.35222	1.3796	0.161191	-0.0701993	6.96875	3.70877	-2.58459	-1.49318	-3.01073	-4.28936	9.72948	-10.9516	A549_0h
sci-RNA-A-076.GGCTATTCGA	11.1145	6.81585	4.04501	-3.76086	2.49585	2.32445	7.29952	2.82921	-5.32829	-3.60315	2.37919	1.75712	8.12448	2.9238	-2.07501	-7.82277	-1.23026	-8.50095	14.5307	3.07686	A549_3h
sci-RNA-A-076.TCGGCGTCGT	-6.31343	10.6062	-11.5884	10.3326	-0.540581	-6.9739	-11.0003	-1.38232	7.18143	9.69156	0.244394	-1.05675	-7.75546	4.11165	15.0661	11.4121	8.98615	3.15141	-2.04849	7.99958	293T_3T3
sci-RNA-A-076.TCTATCGGTA	12.243	7.78151	4.33491	-1.2501	1.33625	1.60642	4.61755	0.944315	-4.90663	-1.61509	1.13249	0.366549	7.07448	-5.50857	-2.73068	-5.263	-2.7384	-4.64894	14.0338	15.4195	A549_3h
sci-RNA-A-076.TGAGACTCTA	11.7515	10.5721	5.39422	-3.28865	1.00641	0.709181	2.86297	-0.628058	-5.38174	-1.33985	0.577393	2.31392	7.41722	-4.88482	-2.70911	-2.43664	0.387444	-7.07055	6.85767	8.51516	A549_3h
sci-RNA-A-077.AATCGAACTC	11.2418	8.20184	5.84401	-5.09864	0.870426	1.86609	3.22322	1.01394	-6.00765	-1.35783	1.78773	2.49838	2.18195	-10.0105	-2.19805	-7.50458	-4.66731	-5.6818	10.4694	12.8549	A549_1h
sci-RNA-A-077.ACGTTGAATG	13.9751	10.2088	2.72606	2.79019	-1.13339	2.0778	0.501048	-1.36895	-2.62436	1.77599	0.00907487	1.58959	9.16818	-1.05355	-3.15412	1.19708	3.37541	-6.11516	14.9447	2.75428	A549_0h
sci-RNA-A-077.ACTCTACTGG	13.1259	5.32294	2.6647	-2.94207	-0.621415	2.05099	6.51719	3.97186	-4.40998	-4.09371	1.86286	1.35422	7.00697	3.2178	-4.69862	9.71969	-2.52079	2.02631	15.3325	1.96365	A549_1h
sci-RNA-A-077.AGGTAGAGCT	13.082	7.02326	4.66539	5.07519	1.58392	2.76839	4.33745	2.12396	-1.12136	-0.467993	2.21603	0.457257	3.39256	5.06544	-4.69598	3.82385	3.28874	-6.3573	12.295	3.1114	A549_1h
sci-RNA-A-077.ATAACCGTTC	-5.9978	5.54743	-10.8005	-5.36913	-4.42289	-2.01256	-11.8249	4.27874	13.4297	-5.98648	-6.29937	6.84118	-9.02215	-3.61516	14.0233	1.06443	13.269	6.24954	-4.07363	15.7197	293T_3T3
sci-RNA-A-077.ATATGCCATC	12.8362	6.65173	3.23151	6.94328	1.4425	1.31392	6.27591	2.87944	-0.875179	0.0677704	2.66592	0.828238	-1.38397	6.15209	-3.87723	4.62554	-1.64087	-4.41756	-0.0586328	-3.13189	A549_3h
sci-RNA-A-077.CCATCGGACC	13.6665	6.96977	0.596305	-2.92374	-1.34879	3.11551	1.91139	1.59923	0.879648	-2.84144	1.31717	2.49566	7.39171	-4.68694	-2.53812	-5.03256	-1.30342	-4.17496	6.22811	19.0974	A549_0h
sci-RNA-A-077.GCGGCCAATC	9.43479	6.32037	3.96388	4.30825	1.81345	1.52692	-1.71431	-7.63946	-1.35676	-0.517035	2.62568	1.27398	7.49611	-1.71937	-3.73152	-1.01108	-5.84702	-3.33203	13.7845	9.05978	A549_3h
sci-RNA-A-077.GCGGTTATTG	14.4589	6.81575	3.88319	-3.77481	1.56752	-0.493502	8.44984	-0.276377	-9.16575	-1.78601	1.27513	-0.204866	5.93404	4.55221	-3.14185	-3.72079	0.599627	-8.2944	14.7546	0.820623	A549_0h
sci-RNA-A-077.GGCTATTCGA	11.444	8.28061	5.52749	-4.27433	1.27773	2.52598	4.65022	1.07169	-6.33887	-1.95038	0.884303	1.93017	6.88566	-5.23746	-1.88561	-8.30842	-1.22593	-8.23314	9.55111	-5.24026	A549_3h
sci-RNA-A-077.GGTTGGCGAC	-9.23949	10.4355	-9.67752	6.59965	-0.399604	-6.6223	-9.70067	-3.33937	5.08149	11.7603	0.4931	-11.5537	-11.8295	2.72668	15.9456	11.6617	9.24813	2.44409	-4.33288	6.13329	293T_3T3
sci-RNA-A-077.TAGAATAGCC	8.39212	7.13079	1.4534	1.08149	0.861237	3.91222	-0.15312	-0.787766	-3.61727	0.80488	0.113701	2.16909	6.91707	-0.299091	-2.59077	2.26514	3.83052	-5.92597	-0.342658	-4.70337	A549_1h
sci-RNA-A-077.TGCCTAACTT	10.9274	9.84197	2.44316	0.84763	-2.36407	2.64476	-0.204294	-0.662755	-4.26188	-0.0681684	-0.591585	2.15012	6.32941	-8.18875	-1.89508	12.5571	-4.28286	4.34383	12.5465	10.8735	A549_3h
sci-RNA-A-078.AAGCATCCTA	13.0995	5.47693	0.861114	-2.81874	-0.840506	2.66157	8.35863	1.3717	1.29959	-2.47729	-0.215333	0.647854	8.88898	-1.06924	-3.12585	-4.17581	-1.97378	-2.32413	11.0849	7.68774	A549_0h
sci-RNA-A-078.AATACCAGTT	-6.84208	6.17414	-9.56254	-7.10363	-4.32498	-2.41199	-11.9214	4.46338	13.8609	-5.27163	-6.57081	6.81967	-8.60212	-4.29717	13.5146	-0.858498	12.7129	6.71585	-4.82719	16.7884	293T_3T3
sci-RNA-A-078.AGCGATCCGC	13.1739	5.7261	4.30572	5.60156	1.67864	0.223968	8.05751	-0.784672	-0.788085	-0.426632	2.34497	0.089157	1.95662	5.98077	-5.06435	3.42686	-5.7843	-4.46671	15.8794	2.83329	A549_1h
sci-RNA-A-078.ATAACCGTTC	-6.14818	5.93912	-9.47206	-7.66497	-4.21398	-2.35453	-12.1559	5.01815	13.6361	-5.11672	-6.32739	6.85714	-9.57033	-5.79402	13.7212	-0.321352	13.6574	5.99907	-2.81077	14.8722	293T_3T3
sci-RNA-A-078.CCTAAGCGGT	13.9889	10.3827	5.83663	0.249316	0.825644	-4.96793	4.29737	-3.5842	-7.57409	1.00151	0.867342	-0.514163	8.28376	-1.1377	0.801473	14.2607	-5.38582	3.9522	10.9307	3.2983	A549_0h
sci-RNA-A-078.CGAATCTCCT	11.6356	9.38151	5.81372	-3.90718	1.46745	1.54448	4.60498	-1.48277	-6.84523	-1.28202	-0.598269	2.88236	5.17037	-7.77774	-3.22088	4.50236	3.98926	-8.40875	13.1425	15.6138	A549_3h
sci-RNA-A-078.GCTCGAATCA	13.1557	10.6575	3.367	1.88343	-0.918874	-6.97568	2.64555	-2.94672	-5.03108	0.9996	-0.376723	1.42724	8.67075	-1.93007	-1.26985	12.9101	-1.24621	4.10971	10.232	-11.06	A549_3h
sci-RNA-A-078.GGACGACGCA	9.58433	8.43214	4.45876	-3.39962	3.225	1.66181	4.9617	-0.595114	-6.02899	-3.16582	2.51017	2.02379	6.64799	-5.99097	-2.45298	-6.10026	-2.1099	-7.89761	9.17855	5.15275	A549_1h
sci-RNA-A-078.GGCATCTACC	10.2645	5.68786	4.00981	6.33174	1.32739	0.863228	3.96275	4.2111	-0.548081	-0.63789	2.89321	0.835361	5.52067	4.57993	-2.56543	-1.72061	-3.67197	-7.10829	0.0935562	-1.67305	A549_1h
sci-RNA-A-078.GGCTCGAGAT	11.7969	9.88072	1.44047	2.29435	1.97384	3.68822	-0.284059	-1.07063	-2.87977	0.251354	1.28436	3.32849	8.55176	1.10355	-4.36789	11.5383	-1.83022	0.452226	17.723	10.0441	A549_3h
sci-RNA-A-078.GGCTGCCTTA	12.6958	12.1932	1.871	3.73341	0.651027	-0.347478	1.82827	-3.95319	-3.36278	2.69618	0.0957974	0.906809	7.39933	-5.14492	-4.38512	2.41861	2.23394	-7.70693	0.0860753	-0.227751	A549_0h
sci-RNA-A-078.TCTCTCATCC	12.8641	10.9874	5.5269	0.559044	1.12634	0.411006	3.66856	-3.34708	-7.18777	1.06362	1.55531	0.681508	8.66247	-2.46529	-2.86865	3.00377	-5.49656	0.124286	12.6827	-9.27331	A549_0h
sci-RNA-A-078.TCTGACGAGG	-8.60862	10.9348	-10.0703	5.92153	-1.08992	-7.39585	-9.89352	-3.6275	5.174	12.0482	-6.53957	7.94079	-10.7993	4.5024	14.9941	11.4372	7.61386	1.23024	-3.43769	8.34036	293T_3T3
sci-RNA-A-079.AATCGAACTC	13.135	9.69394	5.98367	-4.81708	1.99206	2.39883	4.0331	-1.78351	-6.48485	-0.918695	0.758816	3.51527	4.61135	-9.00726	-1.78284	-8.49591	-1.46347	-9.19097	10.1755	4.24244	A549_1h
sci-RNA-A-079.ACCAGTATAA	11.5118	7.89729	3.86573	-2.90983	-1.05352	1.64538	5.20195	1.12603	-5.4824	-3.04513	2.47288	2.45111	8.27744	-1.7096	2.19726	16.1437	-3.21988	7.53998	16.3889	0.667822	A549_3h
sci-RNA-A-079.AGGCCGGTAA	-4.11377	5.3218	-8.6571	-9.56534	-4.72203	-2.61656	-9.88493	4.18375	11.6922	-6.18157	-6.56324	6.88085	-9.92587	-5.95913	13.988	1.17865	12.2062	6.25648	-0.707758	11.8133	293T_3T3
sci-RNA-A-079.ATTAACTTAA	12.5207	8.83194	5.19953	-3.01662	0.704647	-4.91933	5.14208	-0.757242	-7.70062	-0.51693	-0.194226	0.861559	8.14917	-4.7345	-1.1052	12.7911	-2.22554	5.07304	14.1353	8.20666	A549_3h
sci-RNA-A-079.GAATGAGGAG	-7.5317	10.3767	-10.6935	9.61084	-0.873373	-6.76696	-10.7698	-1.55336	7.10118	9.90231	-0.145506	-11.1189	-10.1043	1.04368	15.1591	8.31308	7.83046	2.5906	-4.91725	6.80922	293T_3T3
sci-RNA-A-079.GCCTGATATA	-8.11064	11.5727	-9.80235	6.81965	-0.0450749	-7.29031	-10.5363	-4.00917	5.44463	11.6982	0.88316	-11.1381	-10.9411	4.58139	14.5617	12.2463	8.61067	2.00029	-4.85997	8.05377	293T_3T3
sci-RNA-A-079.GCGGAGTCGA	11.0897	9.3835	1.33855	1.37207	-2.66237	1.62928	0.150284	-0.581436	-2.8491	0.166971	0.354274	3.63502	7.9474	-1.1531	-2.94382	3.98189	-1.83277	3.40743	17.9225	19.626	A549_3h
sci-RNA-A-079.GGACGACGCA	12.9924	8.19743	3.81251	5.58653	1.83669	3.87694	7.58457	0.733646	-1.25409	0.411961	1.44308	3.21948	-1.07867	6.22448	-2.48796	-5.32379	-1.73861	-6.6135	-0.619375	2.1181	A549_1h
sci-RNA-A-079.GGCTATTCGA	11.0283	9.45645	4.65678	-2.46202	1.86414	1.99224	2.80262	-0.222828	-5.22711	-1.36976	2.3923	1.99285	6.8183	-6.09492	-2.40252	-6.67848	-1.36601	-8.25268	14.7283	1.07515	A549_3h
sci-RNA-A-079.TCTCTCATCC	14.6552	6.76098	3.21191	-4.14924	1.2287	-0.522583	8.30368	1.09473	-9.14477	-1.95027	2.14779	-1.2008	8.18254	2.68293	0.479859	14.0285	-1.78008	-8.31137	14.9918	2.43498	A549_0h
sci-RNA-A-079.TTGATATGAA	13.1395	6.06181	4.06594	6.02079	2.48377	0.0282912	8.02193	1.63822	0.110669	-0.306052	1.99387	0.176816	1.61919	6.06889	-2.83298	-2.71173	1.29752	-8.08937	11.244	-5.4063	A549_0h
sci-RNA-A-079.TTGCAGCATT	11.1113	7.5708	0.528459	-3.63029	0.0639022	2.53505	-1.57122	-7.6717	-6.01245	-2.83856	0.165335	0.934055	6.52751	-7.16587	-3.96524	2.45085	-4.56312	0.343346	15.1766	20.6701	A549_1h
sci-RNA-A-080.AATACCAGTT	-8.76871	9.90738	-10.4899	5.46625	0.607904	-7.1837	-10.1815	-2.27516	5.27555	12.3887	-0.205462	-11.7637	-10.6105	2.92095	15.1044	9.13167	9.48639	-1.37716	-5.48788	11.9801	293T_3T3
sci-RNA-A-080.ACTGGTAGAT	14.0886	9.213	4.26097	-0.242318	-0.201907	-0.562468	5.57924	-2.54804	-7.34718	0.417933	-0.0894572	-0.239498	6.64112	-7.33966	-2.83084	-5.29858	0.17148	-7.27457	12.9058	-8.48218	A549_0h
sci-RNA-A-080.ATTAACTTAA	10.7787	4.65121	3.37746	6.85077	3.60124	2.7208	2.84973	3.81301	-0.800697	-0.0723878	1.82742	1.74365	0.679169	5.99275	3.09132	16.4889	0.780612	-2.01414	6.09851	22.3971	A549_3h
sci-RNA-A-080.CCTAAGCGGT	13.7988	11.1879	7.15914	-3.25139	-1.79414	2.49784	1.69319	-3.16448	-6.61362	1.83365	0.0897704	0.748363	0.889656	-10.1899	-3.0955	0.743612	0.167333	-5.52771	18.0412	15.2581	A549_0h
sci-RNA-A-080.GAGGCTTATT	-8.43474	9.92724	-10.3407	7.71869	-0.112289	-7.8803	-11.0239	-4.20712	5.33337	11.5243	0.043192	-12.0114	-10.2737	4.2324	14.1501	10.6155	9.00016	2.36806	-3.39468	8.24449	293T_3T3
sci-RNA-A-080.GGATTCTATC	10.8117	6.53936	5.50913	3.98415	1.16319	1.88286	5.42163	-1.5269	0.408153	-0.579796	2.76406	1.17203	4.30127	5.5974	0.137612	13.9906	-3.77144	7.80966	14.1948	6.74408	A549_1h
sci-RNA-A-080.TCGGTAAGGC	9.58821	10.4378	6.64709	-2.25199	1.61296	3.45424	1.13379	-0.683198	-4.68069	0.654579	0.897611	3.27262	2.50912	-9.47921	-2.76969	11.8702	-1.17494	4.06303	10.7387	10.9904	A549_3h
sci-RNA-A-080.TTCTCTGAGA	-7.19311	7.25409	-10.5837	3.42819	-1.3104	-6.95152	-11.5452	2.64709	11.9884	-4.3715	0.657338	-11.7738	-9.46041	-2.69222	14.3439	2.93857	12.4411	5.8371	-3.43063	15.0189	293T_3T3
sci-RNA-A-081.ACGCGCTCCT	14.6026	6.64475	3.83402	5.57873	1.85376	0.0613884	7.54453	0.756954	-0.0571721	0.511141	-0.702413	2.17557	-1.19546	6.25135	-4.31509	9.17376	3.6714	-8.37652	-0.282421	1.31708	A549_0h
sci-RNA-A-081.AGGTCTATGG	-8.58694	11.2078	-9.69451	8.48891	1.02974	-6.18932	-10.676	-3.59725	5.21702	11.3541	-0.43223	-11.213	-9.92563	4.19975	14.4346	11.9365	7.63546	0.639706	-5.29384	3.21667	293T_3T3
sci-RNA-A-081.CCAGGCTCTT	13.0277	11.1493	6.08951	-4.21974	0.690245	3.14529	4.06573	-2.38587	-6.17787	0.00382136	0.380753	1.58907	7.2696	-6.77852	-3.37624	-3.35393	-4.03306	-2.14816	8.19402	-2.97044	A549_1h
sci-RNA-A-081.CCTATCATAA	11.7807	5.18982	0.297959	-1.54089	2.27668	2.71449	3.47481	4.03485	-2.21601	-3.31639	2.81302	1.90938	7.86771	3.22267	-2.80181	-4.66298	-6.02663	-3.49573	11.4672	7.6007	A549_1h
sci-RNA-A-081.GCCTCAGCAT	-6.55463	7.51397	-9.65835	-5.1483	-0.804756	-4.76348	-11.5905	4.86354	13.5834	-4.85018	0.655102	-10.9917	-9.50399	-2.50384	14.5127	3.54185	13.3045	4.76636	-3.05961	13.3235	293T_3T3
sci-RNA-A-081.GCTCGAATCA	10.4979	10.7647	3.02202	1.15594	-1.08391	3.01832	1.19389	-1.74265	-4.03044	0.733915	-0.550897	3.82475	3.31418	-9.32451	-3.89873	8.78012	-2.13577	6.88231	13.9272	-0.784218	A549_3h
sci-RNA-A-081.TAGCCAGCAA	12.2055	11.7164	2.94553	2.68138	0.303808	-1.7675	4.13051	-3.24156	-5.02052	2.38207	-0.536815	1.16731	7.23197	-3.37031	-1.7112	9.88951	-7.63449	2.27849	0.0473166	-3.05983	A549_3h
sci-RNA-A-081.TCTAGTCAAG	12.1122	12.0494	2.20555	2.00653	-3.21572	3.74897	1.31334	-4.04249	-4.4991	2.45293	-1.38776	3.55135	0.427956	-10.0381	-3.84994	9.21263	-1.33891	4.57646	11.0723	11.3096	A549_1h
sci-RNA-A-081.TCTATCGGTA	10.6888	7.19082	5.35514	-5.16276	-2.10399	4.02788	3.12696	2.85674	-5.20132	-3.16337	-0.287689	3.88741	7.1221	-5.89406	-4.2475	6.74957	-2.73977	-1.2793	8.4041	6.02887	A549_3h
sci-RNA-A-082.ACGATAGACT	10.9566	9.54119	1.75543	0.122133	-1.98317	4.12006	0.41849	-0.358945	-3.58451	-0.701798	-1.12723	4.08392	5.7699	-7.4424	-4.70958	8.97191	-2.12851	2.25797	8.17302	5.63661	A549_3h
sci-RNA-A-082.ACGCGCTCCT	14.2485	7.38494	3.652	5.63307	-2.63248	1.24044	2.93515	-1.96676	-0.490187	0.719229	-0.497847	3.66224	6.55995	3.87159	-3.7232	5.57354	0.342003	-1.92953	7.75566	-10.9439	A549_0h
sci-RNA-A-082.AGGTCTATGG	-6.85143	5.46508	-11.4307	-5.54326	-3.85732	0.110138	-11.7904	3.72687	13.7256	-5.37893	-6.31681	7.02228	-8.36801	-3.58111	13.6262	-0.604759	14.26	5.4292	-4.99161	17.4415	293T_3T3
sci-RNA-A-082.CCAGGCTCTT	11.6841	6.55404	2.38761	-1.81027	2.90885	2.17696	5.77194	2.72381	-4.34167	-3.54595	2.4266	2.17192	8.08634	2.99835	-3.02978	-5.39145	1.04214	-8.53399	2.59809	-8.76398	A549_1h
sci-RNA-A-082.CCTATCATAA	9.67104	6.30582	3.20583	-4.05673	3.14315	1.80485	6.41762	4.14107	-4.66976	-4.06986	3.06606	1.53828	7.23335	3.50992	-3.19673	0.88549	-3.3804	-7.17478	13.8609	4.18096	A549_1h
sci-RNA-A-082.CGTATTGAGA	9.9534	5.75435	2.63093	-2.19701	2.2939	3.60094	6.13298	2.66733	-4.29065	-3.65654	0.440039	1.07613	3.43403	5.53419	-4.32886	6.62945	1.02902	-8.21854	10.0073	3.94725	A549_3h
sci-RNA-A-082.GCGGCCAATC	10.6171	10.8632	2.40444	3.44912	-3.21624	4.04598	0.730134	-0.916641	-2.92188	1.28167	-1.99371	4.5954	5.79052	-7.51183	-4.26239	11.0461	-1.59862	2.93616	6.25067	19.0204	A549_3h
sci-RNA-A-082.GGCTCGAGAT	12.2388	9.15853	1.22999	0.248417	0.797841	3.64431	0.960788	0.588599	-2.87852	-0.922946	0.917416	3.61835	7.64841	-3.52192	-2.48761	3.09305	-3.85706	6.81718	17.0672	1.68911	A549_3h
sci-RNA-A-082.GTAGATGCGC	10.9039	10.0985	2.62845	3.20316	1.70969	3.16223	1.44247	-1.11674	-2.75097	0.969373	0.747134	3.13189	5.32908	3.44767	-2.03213	13.6324	-2.8048	5.81382	11.3788	-5.58144	A549_1h
sci-RNA-A-082.GTAGTTGGAT	-7.23762	9.60486	-12.3197	10.9338	0.101293	-7.73347	-10.6586	-0.893675	7.65983	9.48952	0.663577	-12.0278	-7.94042	3.58751	15.1352	9.01717	8.62484	3.50469	-4.92408	12.3128	293T_3T3
sci-RNA-A-082.TTCTCTACTA	11.1595	9.59505	1.48264	0.52571	-2.05561	4.07426	-0.325727	-1.02905	-3.40601	-0.158567	-1.23277	4.25263	3.43124	-9.70171	-3.29767	5.04307	-1.67347	0.0360624	9.76883	10.7127	A549_1h
sci-RNA-A-083.ACGCTTCTCT	12.4986	7.33239	-0.300216	-3.1843	0.502345	3.4306	4.18071	0.774035	-3.82096	-2.63059	1.24661	1.30376	6.12316	-8.18167	-4.71634	8.91164	-6.68217	5.16546	6.45596	23.1167	A549_3h
sci-RNA-A-083.AGGCCGGTAA	-6.16661	5.5854	-9.57401	-7.17708	-4.48156	-2.17923	-11.6058	5.20245	13.1163	-4.86271	-6.29213	6.79399	-10.5539	-6.02678	13.8563	1.55429	13.956	5.961	-0.330617	11.6967	293T_3T3
sci-RNA-A-083.CCTATCATAA	12.6026	9.24348	3.57621	-0.824306	1.71651	1.3163	2.64733	-0.8913	-6.93705	-0.259132	1.22323	0.683401	6.4957	-6.78456	-2.09874	-7.75559	-0.951532	-6.25525	8.24959	11.0083	A549_1h
sci-RNA-A-083.CGTCTATGAA	9.15698	7.53236	0.846533	-1.51598	-1.84548	1.11069	3.67557	2.00981	-3.08297	-2.47789	0.135302	1.52035	8.14838	-3.67197	-4.83978	3.67926	1.64579	-6.50614	9.31934	-4.99587	A549_1h
sci-RNA-A-083.GAGGCTTATT	-6.96245	11.2979	-10.7802	9.14722	-0.0102441	-7.86275	-11.0774	-4.21651	6.34565	10.7967	-0.505249	-11.1146	-8.47262	5.5122	13.3983	12.7756	7.62643	2.0408	-2.41031	6.38029	293T_3T3
sci-RNA-A-083.GCGGCCAATC	11.9123	6.12435	-0.114831	-3.09957	2.3266	3.51801	4.18461	3.78104	-2.79616	-3.17024	0.508008	2.46019	7.91951	-5.29828	-3.81124	-0.774651	-3.40595	-0.506525	9.92237	10.7191	A549_3h
sci-RNA-A-083.GTAGATGCGC	11.255	10.0362	3.60844	0.809277	-2.40057	3.47627	1.21504	-1.51289	-4.31998	0.69324	-1.50184	4.20382	4.5462	-8.55323	-4.15583	11.4529	-1.56762	2.44506	14.0976	2.11723	A549_1h
sci-RNA-A-083.TAGCCAGCAA	11.5014	8.85409	1.87393	-0.623883	-2.77411	3.29679	0.907535	1.52447	-3.21688	-2.03215	-0.00868011	3.56377	6.58306	-5.98132	-3.86908	7.64769	-2.03703	1.08115	9.97486	10.7228	A549_3h
sci-RNA-A-083.TGAGACTCTA	11.3006	11.1294	3.25072	2.74606	3.70732	2.31775	1.76181	-2.5845	-3.62923	0.73698	1.34074	2.15455	6.02266	4.43216	-2.56843	-1.62792	0.441131	-7.19144	12.6618	-9.34136	A549_3h
sci-RNA-A-083.TGCCTAACTT	11.0071	9.08334	1.93325	-0.282395	2.03719	3.49682	2.53019	-0.806389	-3.96413	-1.16809	0.473064	1.41951	3.34111	-9.40968	-3.47869	8.45619	3.92448	-5.89299	11.9134	-0.715283	A549_3h
sci-RNA-A-083.TTCGCTGCCT	9.9561	5.82282	4.76933	5.26073	2.96486	0.758157	8.36025	1.02741	-0.882768	-1.99334	2.82313	0.46782	0.848889	5.83641	-3.78307	-1.66395	-6.2508	-3.84019	4.18517	-9.91638	A549_1h
sci-RNA-A-084.AAGTACGTTA	10.0046	6.13913	3.6667	-3.30866	1.39313	1.48587	5.8465	3.37219	-5.23674	-3.62045	-0.0540008	1.79065	3.93285	5.64182	-4.69429	2.89811	-7.04079	-2.10112	12.5286	-9.19041	A549_3h
sci-RNA-A-084.CCTAAGCGGT	14.0453	11.0121	6.11964	0.10497	-0.353988	0.424325	3.90332	-3.0838	-7.7625	1.12023	0.609494	0.530986	8.22282	-2.58849	-2.5604	2.26216	1.37069	-8.84051	16.8323	2.62955	A549_0h
sci-RNA-A-084.CGTATTGAGA	10.3258	7.92434	4.68496	-0.0381822	3.1253	0.249358	6.45626	-0.677898	-4.76126	-1.57428	-0.124866	0.257324	6.10672	3.86617	-5.6531	5.46486	-1.77655	-0.951691	11.6146	-5.41595	A549_3h
sci-RNA-A-084.GACCAATGCG	9.81508	7.75224	3.44471	5.3711	-3.49929	1.56166	1.60433	-0.513857	-0.204794	0.160982	-1.54139	3.91047	2.13926	5.47512	-3.41989	11.836	-1.6113	0.448489	7.28197	-10.8446	A549_0h
sci-RNA-A-084.GCCATCAACT	-7.59822	9.59703	-11.7171	10.6865	-0.182091	-5.04648	-10.9255	-5.18134	7.15429	9.8236	0.631083	-11.4067	-8.53699	5.22829	14.1526	10.5211	7.18197	3.65407	-5.19188	3.21661	293T_3T3
sci-RNA-A-084.GCGGCCAATC	9.75988	10.2387	3.03982	3.07877	-0.434127	3.99358	3.01212	0.138354	-2.97193	0.286593	-0.243617	2.83449	7.84221	-1.2506	-0.985772	11.0709	3.83301	-8.33838	14.5541	3.78432	A549_3h
sci-RNA-A-084.TAGAATAGCC	8.56927	6.31493	2.67977	-2.36756	3.32153	2.87431	5.72198	4.17155	-4.02579	-3.82624	2.69738	1.0858	3.82356	7.26759	-2.27475	-7.3918	-7.57999	0.38792	-0.436319	-3.7149	A549_1h
sci-RNA-A-084.TAGCCAGCAA	11.2346	6.70221	0.942003	-1.39102	-2.24955	2.81633	4.99732	2.15058	-3.04551	-3.21731	-0.358219	2.0126	6.20362	5.10503	-4.54384	6.23564	-6.20075	2.38226	12.2961	7.71275	A549_3h
sci-RNA-A-084.TGCCTAACTT	10.9696	11.6089	7.2561	-2.72015	-2.46493	2.88552	1.95277	-3.54064	-5.6242	1.33677	-0.392493	2.67371	0.639264	-10.0881	-2.84662	12.8098	-1.60028	4.86231	8.76923	7.40133	A549_3h
sci-RNA-A-084.TTCTATAGAG	9.88098	10.0793	5.68663	-0.0760436	0.485836	-0.101723	5.97973	-0.116861	-6.89825	-1.20442	1.16022	0.898213	4.76926	5.78091	-1.43234	14.8858	3.52589	-6.22898	10.6993	-0.392836	A549_1h
sci-RNA-A-085.AATCGAACTC	9.71685	8.68965	1.97377	0.0490121	0.154657	3.53087	1.75717	1.57343	-2.88986	-2.07601	0.830197	0.755883	7.60541	1.95707	-3.24119	10.2901	-3.19502	5.42831	8.68438	7.4353	A549_1h
sci-RNA-A-085.ACGCGCTCCT	14.141	6.97339	3.31098	-1.98408	0.494828	0.297722	2.91297	-0.482398	0.599314	-2.69684	1.22088	-0.385391	7.53991	-6.06659	-3.06365	-2.27345	-6.10469	-2.15176	9.99713	-5.42227	A549_0h
sci-RNA-A-085.AGCGATCCGC	11.5495	5.41046	1.77866	-2.54962	3.34054	1.67077	6.62705	3.71352	-2.88219	-3.93524	0.617338	2.00198	8.60481	2.03064	-3.66775	3.98315	-2.25146	-1.7754	8.69808	6.36935	A549_1h
sci-RNA-A-085.CCTATCATAA	11.3556	10.4774	6.02646	-2.13927	2.15005	2.6898	1.89121	-0.132787	-5.53565	-0.0583482	1.878	2.65257	7.62269	-4.36663	-2.50048	-6.31232	-0.281005	-7.70947	18.6425	15.8267	A549_1h
sci-RNA-A-085.CCTGAGAGCA	13.0693	9.56101	5.5948	-1.57659	-3.00111	3.43347	3.92484	-1.35129	-7.09797	0.202026	0.267042	2.90827	6.08874	-6.9434	-2.89733	5.1301	-2.36943	4.90228	16.0678	15.268	A549_1h
sci-RNA-A-085.CCTGCATCAA	-9.33487	10.3514	-10.3593	9.80914	-0.363717	-5.34992	-10.0637	-4.70814	6.51713	10.3561	-0.204952	-11.4477	-8.44384	4.54467	13.8286	12.0219	7.02269	2.70732	-4.88519	7.02231	293T_3T3
sci-RNA-A-085.CGAAGGCATG	-4.3332	5.31427	-8.41564	-9.17417	-4.55117	-2.03447	-10.5092	4.60477	11.9832	-5.74294	-6.32432	7.1347	-10.8122	-6.07331	13.9452	1.83243	12.3188	6.26793	-0.842724	11.8556	293T_3T3
sci-RNA-A-085.CGAATCTCCT	9.35786	7.17666	4.49345	-4.72412	0.136502	0.663215	4.23437	2.48369	-6.09772	-3.04194	1.52979	0.876371	8.00562	2.42322	-5.74266	4.71366	2.70186	-5.76665	12.6775	15.6082	A549_3h
sci-RNA-A-085.GAGGTCGGTT	-5.59586	5.39357	-10.0011	-6.20645	-4.84142	-2.66099	-11.9868	5.1901	13.7473	-5.4544	-6.76348	6.72837	-9.55649	-4.38372	14.1818	2.54362	12.7389	7.46257	-4.25438	14.2439	293T_3T3
sci-RNA-A-085.GCCTCAGCAT	-8.91917	10.2467	-10.0065	7.84601	-0.296305	-5.77671	-9.93879	-4.46874	5.26796	11.3002	0.0843088	-11.3123	-10.5649	4.3324	14.7855	10.8443	7.71714	2.36033	-2.43122	6.45692	293T_3T3
sci-RNA-A-085.GCGGAGTCGA	10.4892	10.5597	5.67955	-1.30846	0.0526258	3.77865	4.69295	-1.93298	-6.2131	-1.1796	-0.409666	3.79474	6.86897	-7.15992	-1.84623	13.5935	-2.60141	2.61261	13.4072	7.25302	A549_3h
sci-RNA-A-085.GCGGCCAATC	11.9485	5.0736	5.5798	4.76474	3.55843	1.42674	5.28297	4.78761	-1.02864	-2.05338	-0.167613	1.17433	4.91644	4.81038	-2.65877	11.2001	-6.09605	0.801201	11.9081	3.34102	A549_3h
sci-RNA-A-085.GCGGTTATTG	14.304	6.21666	2.61874	-1.69021	3.35856	0.401716	7.88404	0.982362	-8.62154	-2.41692	0.696138	-0.32622	0.812919	6.5795	1.53399	16.1511	-1.57054	0.0792441	0.0685895	-0.418468	A549_0h
sci-RNA-A-085.TCTAGTCAAG	12.9915	9.90147	3.82055	2.41282	-3.49363	1.40641	3.03872	0.0727575	-4.93373	0.73686	-0.807085	3.24729	6.16343	-6.02441	0.0651134	13.3418	-1.39293	-0.337846	8.98047	14.3267	A549_1h
sci-RNA-A-085.TCTGACGAGG	-8.24639	11.9	-9.62443	6.43893	0.996811	-6.5742	-10.3514	-4.54766	5.05055	11.5229	0.360787	-11.3178	-8.83092	5.81463	12.3406	13.4602	6.93689	1.0344	-3.33858	4.62257	293T_3T3
sci-RNA-A-085.TTCTATAGAG	9.38653	7.16414	4.86957	-1.83499	0.22395	3.98544	5.78881	1.0779	-5.67384	-2.27343	1.02884	2.13126	5.47422	-8.78695	-3.33862	0.17252	-0.657587	-3.23494	13.0563	10.5723	A549_1h
sci-RNA-A-086.AATACCAGTT	-6.51854	5.51624	-11.4927	-3.12084	-4.84152	-2.06529	-11.1206	2.59539	13.4963	-6.44805	-6.54487	6.81301	-8.53207	-2.42812	14.0306	1.20856	12.787	7.29138	-4.77024	17.0058	293T_3T3
sci-RNA-A-086.ACGCGTATCG	-7.38506	11.2192	-10.308	9.77	-3.3019	1.75122	-10.7774	-4.38573	6.55126	10.3111	-6.20359	7.51082	-7.52192	5.17793	11.8032	13.8009	6.46451	2.80298	-3.00269	4.32505	293T_3T3
sci-RNA-A-086.ATTAACTTAA	9.96751	10.2726	5.99535	-4.67303	-2.17779	3.75061	3.31374	-0.841729	-6.01804	-1.01902	0.835139	3.45628	8.99605	-3.25618	-3.54748	10.0343	-1.68837	6.78756	7.0951	23.8716	A549_3h
sci-RNA-A-086.CGAATCTCCT	11.8054	5.28713	0.48433	-3.19812	-3.66437	-2.07317	3.83072	4.45391	-2.83172	-3.78359	1.67979	1.73792	7.96922	-3.22958	-2.49841	10.0089	-2.01563	-0.301766	16.6595	15.295	A549_3h
sci-RNA-A-086.CTGGTTGGTT	14.0602	6.07547	4.71429	5.62237	2.71606	0.416741	1.91358	2.44831	0.817329	-0.849052	-0.0208027	0.642261	3.81415	4.5935	3.39665	16.4068	-2.54026	7.15417	0.219463	-2.08244	A549_0h
sci-RNA-A-086.CTTCATTAGA	13.3126	11.9194	5.1594	1.25795	-3.31026	2.68367	1.90375	-4.02935	-5.92758	2.29645	-1.15626	3.14082	0.499135	-10.158	-2.60607	9.19308	2.76688	-7.55526	9.50413	-0.11911	A549_0h
sci-RNA-A-086.GCGGTTATTG	13.8606	10.9325	3.04821	4.21812	-4.01746	-0.346893	2.22328	-0.567685	-0.859178	1.13475	-1.14111	3.07264	-1.04745	6.19155	2.97976	16.1505	-1.55493	2.01379	-1.60615	3.54878	A549_0h
sci-RNA-A-086.GTAGATGCGC	11.9916	11.3338	3.09111	2.11746	-3.47897	1.09534	1.86502	-3.75685	-5.10883	2.19739	-1.16852	3.65201	4.59716	3.84847	-2.10312	12.3504	-1.49048	2.5841	13.7621	15.5517	A549_1h
sci-RNA-A-086.TAGCCAGCAA	10.5366	10.2799	5.99561	-2.24601	1.41939	3.46049	5.02893	-0.38551	-6.76004	-1.27347	1.03036	2.91596	6.51113	-7.36111	-3.57807	-2.99788	-5.42102	-0.367469	6.33991	23.0423	A549_3h
sci-RNA-A-086.TCCGCCGGTC	9.60039	9.41112	5.73804	-4.84556	-0.867339	2.59124	3.41612	0.792443	-5.87109	-1.68653	0.910319	1.89089	8.04625	-3.83289	-3.68475	8.16365	-6.55198	2.5827	10.3063	12.9482	A549_3h
sci-RNA-A-086.TTGCAGCATT	9.79166	6.18843	4.47598	1.90344	3.05822	1.54332	-1.86197	-7.89385	-2.70011	-1.35401	1.31506	2.14339	6.71218	2.99457	-4.26296	-0.278342	-4.43098	-0.468359	12.1525	-0.578403	A549_1h
sci-RNA-A-087.AATTGAGAGA	-7.03389	10.8056	-10.404	7.0348	-0.493612	-4.94945	-9.80498	-2.34202	5.12384	12.0562	0.133399	-11.3428	-11.2328	2.69203	14.9833	11.3525	8.90242	2.442	-3.37695	9.14552	293T_3T3
sci-RNA-A-087.ACGCGCTCCT	13.6759	7.18271	4.13399	-4.64677	0.165481	0.51021	7.05677	1.70236	-9.36338	-1.3713	0.89472	0.448782	6.52222	4.83788	-3.65133	11.701	-0.383124	-3.04789	9.99974	4.10909	A549_0h
sci-RNA-A-087.ACGGAGAATA	12.177	7.09411	0.468334	-1.57582	1.15756	0.975276	3.8581	1.79275	-2.94547	-3.11735	2.29915	0.82194	8.39258	-2.82102	-2.5863	-3.38459	-5.2381	-4.79436	7.44822	9.55616	A549_1h
sci-RNA-A-087.AGCGATCCGC	11.6614	4.87064	0.133007	-0.503695	2.94799	2.52316	4.95958	4.83618	-1.28498	-2.40869	2.02979	2.15753	0.610455	6.08229	-3.16287	6.86536	-0.0870157	-2.24109	10.1792	-1.17694	A549_1h
sci-RNA-A-087.CGAAGGCATG	-7.27781	11.7178	-9.62653	8.58518	-1.34563	-7.15118	-11.1488	-4.22886	5.74169	10.9338	-0.273281	-11.5622	-8.5053	5.69491	14.3669	12.3551	8.16681	-0.772118	-4.02561	6.13526	293T_3T3
sci-RNA-A-087.GAATGAGGAG	-7.31452	9.80108	-10.5709	7.65097	-0.876449	-7.22807	-10.9198	-0.822442	5.81137	11.3848	-0.154383	-10.9892	-9.89075	0.841685	15.2929	8.45893	9.14663	-1.54726	-4.28363	14.0643	293T_3T3
sci-RNA-A-087.GATCCAGCGT	11.995	10.311	3.16322	0.54324	-3.32095	3.68884	0.561644	-0.188202	-4.17383	0.826634	0.379126	1.95337	3.18478	-9.75996	-0.553173	14.7595	-1.47451	5.78482	14.5266	2.06309	A549_3h
sci-RNA-A-087.GCCTGATATA	-7.0401	9.60993	-10.8259	7.92682	0.716049	-6.56704	-10.7767	-0.705827	5.81926	12.1881	-0.338363	-11.4214	-10.3847	0.956048	15.8028	8.56274	9.50927	2.53273	-4.85518	12.1962	293T_3T3
sci-RNA-A-087.GCGGTTATTG	13.3206	6.84432	4.4989	5.59617	2.68296	0.705442	7.26468	-0.254757	-0.0923059	-0.0645686	1.72499	1.35588	3.99271	4.64256	-5.18551	4.68621	-3.31476	-1.41415	-1.65799	3.59901	A549_0h
sci-RNA-A-087.GTAGTTGGAT	-7.58858	11.2777	-9.61952	8.43076	-0.31349	-7.23275	-11.0109	-3.93925	5.79137	10.85	-0.317866	-11.669	-10.9249	5.14423	14.1625	12.983	7.76558	0.51567	-4.55534	3.22993	293T_3T3
sci-RNA-A-087.TCTGACGAGG	-5.36428	5.98037	-9.60124	-7.53178	-4.64087	-2.36652	-11.4589	5.10253	13.0007	-4.81501	-6.5009	6.62764	-10.5858	-6.01154	14.0272	0.849012	14.0124	5.93282	-2.01476	12.7191	293T_3T3
sci-RNA-A-088.ACGCGTATCG	-6.57128	10.6775	-12.2709	11.1098	0.401884	-7.72626	-11.6148	-4.09575	7.59017	9.39258	-0.180568	-11.3886	-8.70608	4.579	11.5726	13.9721	7.12005	3.2555	-4.6685	6.50093	293T_3T3
sci-RNA-A-088.ACGCTTCTCT	11.162	5.43143	0.500083	-2.21326	3.89824	2.12509	5.58989	3.75191	-2.71271	-3.72438	0.105704	2.19048	8.39763	0.153335	-3.1554	11.3722	-4.00957	6.56831	13.4384	3.08568	A549_3h
sci-RNA-A-088.ATCCATCAGG	13.2556	6.2371	4.73126	2.74081	3.5611	1.82377	7.77399	-1.02186	-2.60143	-1.27372	2.4173	1.39474	3.20629	5.93846	-1.53951	13.3814	-6.47746	5.39774	6.78473	24.34	A549_3h
sci-RNA-A-088.CGAAGGCATG	-7.61247	10.2414	-10.2149	6.40737	-1.42133	-7.1091	-10.4305	-2.85749	5.54511	11.9496	-0.153324	-11.1584	-11.0021	1.17857	16.0089	8.67732	8.67306	0.798284	-4.80785	9.6008	293T_3T3
sci-RNA-A-088.CGTATTGAGA	11.8756	8.14451	5.15044	-4.30882	2.02018	2.60283	4.22882	1.05896	-5.94962	-2.09386	0.48571	0.679121	6.89447	-7.43748	-2.52383	-2.20976	0.787044	-7.58441	18.5471	16.4231	A549_3h
sci-RNA-A-088.CTGGTTGGTT	14.1623	7.32052	3.98194	-4.78581	0.664556	0.11032	7.52322	-0.402415	-9.37422	-1.33759	2.05799	-0.33158	7.89894	0.450489	-3.75089	-1.61789	-0.286898	-3.59211	7.20936	9.58979	A549_0h
sci-RNA-A-088.CTTCATTAGA	13.7898	7.14302	4.47864	-4.46887	0.23958	0.278445	6.17076	0.755548	-9.33194	-1.11742	0.641224	0.00563658	9.10611	0.870582	-2.47551	-6.89038	-0.877071	-7.76612	9.30029	13.5525	A549_0h
sci-RNA-A-088.GAATGAGGAG	-6.78813	7.48307	-9.81413	-5.40633	0.676319	-6.44011	-11.4072	2.93435	13.3142	-5.29161	0.377958	-11.1575	-9.10104	-2.14108	14.1932	2.60156	13.0443	3.74072	-2.86475	14.9022	293T_3T3
sci-RNA-A-088.GAGGCTTATT	-5.47395	6.23566	-9.69719	-6.64952	-3.84408	-2.04089	-10.9897	3.88124	12.9049	-4.88872	-0.709214	1.76324	-9.51095	-4.76167	13.7733	0.279159	14.1042	4.18425	-1.89838	13.0921	293T_3T3
sci-RNA-A-088.GGCATCTACC	14.4163	8.44085	2.83715	5.89153	2.39071	0.926652	3.08247	-2.47803	-1.02852	0.448037	3.04978	1.42614	3.80861	4.99379	-2.98654	-2.74821	-1.21399	-5.03848	7.08622	-10.8017	A549_1h
sci-RNA-A-088.TCTATCGGTA	11.6085	11.5563	2.18308	1.89274	-3.02611	4.11724	0.73686	-3.07618	-4.62113	1.53445	-1.38963	3.52003	4.20358	-8.87491	-4.41414	11.0612	-4.37929	3.1369	6.17691	22.455	A549_3h
sci-RNA-A-089.ACTCCGCCAA	-6.80245	5.59354	-10.9651	-5.31075	-4.26794	-1.81869	-12.013	4.58076	13.5318	-4.95512	-5.68086	7.46072	-8.35532	-3.76732	13.9119	0.870125	14.3147	4.35855	-4.77429	16.8535	293T_3T3
sci-RNA-A-089.AGGCCGGTAA	-7.95056	11.0068	-10.1776	5.86998	-0.418934	-7.70122	-10.768	-2.38287	5.1912	12.1201	-0.091479	-10.9272	-11.424	2.43478	15.4803	10.9786	9.49962	1.54162	-2.3966	9.37407	293T_3T3
sci-RNA-A-089.CGTATTGAGA	10.4593	7.28024	4.8536	-4.31183	1.2068	-1.10375	5.95235	0.328824	-6.23583	-2.84717	1.718	0.876307	7.96569	0.0838759	-2.9606	-5.0479	-3.17649	-6.15066	15.6635	20.7358	A549_3h
sci-RNA-A-089.CGTCTATGAA	12.8219	9.2447	5.28575	-0.0708003	2.25078	0.561892	3.76932	-2.97231	-7.41906	0.459338	0.503586	0.527387	5.64271	-8.61701	-4.289	-0.240802	-0.89135	-4.29331	13.4984	22.4057	A549_1h
sci-RNA-A-089.GAATGAGGAG	-8.65443	9.75605	-10.5235	7.48446	-0.0583929	-6.86294	-11.0884	-2.80724	5.73719	11.8517	0.953599	-11.8474	-10.8014	1.38479	15.2946	7.32558	9.15012	-0.546237	-3.79768	7.86171	293T_3T3
sci-RNA-A-089.GACCAATGCG	13.9273	10.0261	5.93219	-2.05916	1.38987	-0.547397	5.42842	-2.73116	-8.09235	0.474579	0.54884	-0.399624	8.24739	-4.90959	-2.46639	-5.32371	-2.5188	-6.04683	10.3342	-5.67529	A549_0h
sci-RNA-A-089.GAGGTCGGTT	-6.54654	5.80396	-11.1704	-3.59932	-4.47158	-2.35744	-11.0482	2.74623	11.9929	-5.815	-7.04684	6.57852	-8.97192	-1.9343	13.6916	1.0512	11.8122	7.57316	-4.34263	16.7596	293T_3T3
sci-RNA-A-089.TTCTCTACTA	12.3826	7.30739	5.2074	3.99786	3.57596	1.73125	3.35133	2.78362	-1.38407	-2.21084	2.42249	0.879947	3.87515	6.09382	-1.5438	9.25662	-5.54615	-4.46752	15.8242	-0.144418	A549_1h
sci-RNA-A-090.AATACCAGTT	-7.90347	10.3683	-10.2126	5.02529	-0.592673	-5.16596	-9.87135	-2.10473	5.43734	12.3328	0.433837	-11.2103	-11.3152	2.5845	16.2562	11.0097	9.24544	-1.72317	-5.11556	10.7954	293T_3T3
sci-RNA-A-090.ACCAGTATAA	12.0485	5.66455	0.0770511	-0.0532809	0.755871	-1.59446	3.44194	4.22631	-1.18482	-2.2537	2.0863	-0.00957047	7.38208	1.06833	0.218597	15.2669	-7.337	2.65307	13.2964	-6.77887	A549_3h
sci-RNA-A-090.ACGGAGAATA	12.1255	8.64196	4.73748	4.45532	-0.651039	1.22874	3.02587	1.72217	-2.03345	-0.734677	0.195819	2.53073	7.28984	2.30683	-3.44841	9.96549	-4.07146	1.48471	14.678	15.4921	A549_1h
sci-RNA-A-090.CTGAAGAGAC	13.3949	6.37843	2.94487	-0.861817	2.44112	1.42336	8.50202	0.750206	-3.01479	-2.97056	0.140417	1.85684	6.25574	3.87213	-0.2578	12.7398	-6.01873	0.928754	9.45383	-5.76221	A549_1h
sci-RNA-A-090.GCCTCAGCAT	-7.35716	7.92542	-10.4762	3.72158	-0.756043	-5.41266	-11.3643	1.6666	11.8957	-4.29065	0.0278092	-11.7421	-9.79041	-0.137932	14.893	5.31523	12.2083	3.87268	-4.19713	14.8303	293T_3T3
sci-RNA-A-090.GGACGACGCA	11.4233	6.41753	0.741714	0.0764689	-2.37052	3.78707	4.59025	1.80515	-2.29554	-2.09099	0.958861	3.39194	7.85151	1.27602	-2.91949	11.4119	-2.29232	5.45148	15.5943	7.52796	A549_1h
sci-RNA-A-090.GGATTCTATC	12.6047	7.5237	4.04596	-2.95074	1.01091	0.912307	5.76504	2.29617	-6.75137	-2.83707	1.55387	1.73717	8.96366	-0.0469379	-2.8073	11.7305	-4.46421	7.16655	14.1382	8.7056	A549_1h
sci-RNA-A-090.GGCTATTCGA	12.2994	10.4522	5.69091	-2.76907	1.6677	1.55722	4.01258	-1.84598	-6.89744	-0.845311	0.996537	0.074236	3.57462	-9.40401	-2.56519	-5.45215	-1.19321	-7.98049	12.9104	24.0456	A549_3h
sci-RNA-A-090.TAGCCAGCAA	12.001	10.4319	1.4268	1.04584	-0.868276	-5.9409	-0.217254	-1.1825	-3.38312	0.30687	-1.36427	3.21777	4.00316	-8.78666	-3.27948	6.48741	-1.617	3.1243	11.9455	11.2092	A549_3h
sci-RNA-A-090.TCCGCCGGTC	13.0947	10.8566	5.92726	-2.57258	-3.27692	2.37492	4.04006	-2.70935	-6.46082	0.0286226	-0.660045	1.29086	2.73175	-9.885	-2.04132	13.5159	-2.22521	1.27016	8.41392	4.97103	A549_3h
sci-RNA-A-091.AAGCATCCTA	14.22	8.72969	3.05497	3.54244	0.562827	-1.35408	2.07976	-1.13442	-2.03569	1.74166	0.462333	0.916545	8.3534	2.99056	-4.33516	4.13255	-2.05368	-1.98106	14.4894	3.99282	A549_0h
sci-RNA-A-091.AATCCGGTCA	13.308	11.8546	7.21785	-2.83871	-3.07789	4.09048	2.48182	-4.09132	-6.09469	1.75948	-1.84333	4.45036	1.17831	-10.1368	-3.82098	8.74221	-1.44041	4.58773	9.5104	7.72658	A549_1h
sci-RNA-A-091.AATTGAGAGA	-6.03261	10.3233	-11.2192	9.15531	-0.675898	-6.86164	-12.1104	-4.50077	7.75641	8.45686	-0.289798	-11.5856	-6.04118	4.78181	11.5162	14.0097	6.44497	2.62374	-3.91369	5.12231	293T_3T3
sci-RNA-A-091.ACTCCGCCAA	-5.71595	5.77564	-10.224	-5.78187	-4.70557	-2.58499	-11.5649	3.84213	13.8104	-5.19859	-6.70908	6.99525	-9.25315	-4.63928	13.4886	-0.435934	12.9112	7.2872	-2.4209	14.2546	293T_3T3
sci-RNA-A-091.ACTCGACGCC	12.9968	12.0238	2.25842	2.55177	-2.28242	2.55496	0.96433	-3.64415	-4.28338	2.59232	-0.724497	2.11806	1.31984	-10.1344	-2.29279	11.7366	-2.27949	-1.16266	17.8416	19.7158	A549_0h
sci-RNA-A-091.ATATGCCATC	11.9094	11.5303	3.26858	0.983541	0.476443	3.73978	2.56974	-3.5219	-4.64238	1.26413	-0.94886	3.37425	8.66784	-3.72873	-3.32582	3.44834	-1.92915	-0.402015	18.7565	17.0142	A549_3h
sci-RNA-A-091.ATCTAGGTTC	13.9209	5.50777	-0.148206	-0.669094	3.67125	1.30453	8.51088	1.00687	1.18814	-1.97522	1.88091	-0.259356	4.50106	4.54998	-4.95488	6.48043	-6.56075	1.17117	1.07478	-6.37055	A549_0h
sci-RNA-A-091.CGAATCTCCT	12.1114	8.04797	3.53777	-1.0762	1.02253	0.253749	4.56624	2.106	-5.61076	-3.23227	0.529869	-0.373204	8.37621	1.19676	-2.03058	10.1466	-3.48983	-1.96373	13.3223	2.41241	A549_3h
sci-RNA-A-091.GAGGCTTATT	-5.65468	6.31464	-9.8022	-6.67236	-4.64416	-1.3677	-11.3765	4.00736	12.1149	-5.57047	-6.41412	6.69523	-9.73926	-5.67222	13.5765	0.255455	12.6672	6.84857	-2.58603	14.2419	293T_3T3
sci-RNA-A-091.GATCCAGCGT	12.4483	10.9495	5.06835	0.0179148	-1.4657	-0.543113	3.02313	-1.181	-4.94482	0.530488	0.102123	0.983939	8.29491	0.00725633	-0.0828856	15.4642	-2.48491	1.25402	7.95756	-1.79702	A549_3h
sci-RNA-A-091.GCCATCAACT	-7.6394	11.1544	-10.5364	5.80021	-1.50327	-6.99306	-10.4561	-1.96034	5.56974	12.0057	-0.365651	-11.4687	-11.456	3.23133	16.3652	8.54387	8.69478	0.199164	-5.6277	10.9221	293T_3T3
sci-RNA-A-091.GGCTGCCTTA	14.2444	5.80408	4.85011	5.03529	3.31408	0.292647	8.32959	-1.11744	0.854381	-0.821579	0.36524	1.2734	2.68053	5.65717	-4.99195	6.57745	1.48278	-6.96491	0.249568	-2.29049	A549_0h
sci-RNA-A-091.TGAGACTCTA	13.3148	10.1241	5.97513	-4.62536	1.26491	0.284224	2.88542	-2.28332	-6.43019	-0.704439	2.11983	-1.11424	6.39477	-7.53784	-2.64722	-6.2196	-1.71711	-9.79287	8.70574	7.34002	A549_3h
sci-RNA-A-091.TTCGCTGCCT	13.0919	11.0232	7.14672	-3.24949	-0.540217	3.6233	2.60848	-3.06413	-5.92707	1.28813	-0.468295	2.09385	1.05843	-10.1269	-2.55399	9.35487	2.78834	-7.54124	13.1408	15.6103	A549_1h
sci-RNA-A-092.ACCAGTATAA	10.7669	9.44452	5.47232	-3.71778	1.61927	0.252209	1.95768	0.920267	-5.53268	-1.29519	2.7731	0.609999	2.38199	-10.0419	0.67288	15.7786	-3.7226	7.9771	10.8054	12.7515	A549_3h
sci-RNA-A-092.ATCCATCAGG	11.0281	7.43306	4.54224	-0.0667835	1.1912	3.24327	2.932	2.65564	-5.03362	-2.72472	2.77668	1.05016	4.02482	5.458	0.0833247	14.7413	-3.30622	7.29871	10.3676	7.41545	A549_3h
sci-RNA-A-092.CGCCAGGCAT	-8.04735	10.1962	-9.67843	6.29743	-0.803382	-6.46962	-9.98656	-4.20857	5.29928	11.924	0.714055	-11.3704	-11.5613	3.4256	15.3857	11.3856	8.12886	0.700463	-2.14746	7.79426	293T_3T3
sci-RNA-A-092.GAGGCTTATT	-7.64036	10.5784	-9.59126	7.81271	-0.331576	-5.51792	-10.3454	-2.67993	5.40283	11.4602	0.861701	-12.0849	-11.3401	3.11532	16.0557	9.12816	9.11165	-0.389585	-5.08883	12.3075	293T_3T3
sci-RNA-A-092.GATCCAGCGT	11.1694	11.1255	2.39793	5.08191	-1.60147	-0.641593	3.40902	0.130348	-1.40781	1.3209	-0.282866	-0.043238	2.42611	5.61535	-5.31286	5.27827	2.62455	-7.38272	8.56559	10.8281	A549_3h
sci-RNA-A-092.GCCATCAACT	-8.99113	11.2291	-10.4292	5.83798	0.218657	-6.46566	-10.6426	-2.93173	5.35912	11.9929	0.886916	-11.8879	-11.0383	4.95371	16.3378	9.10836	9.81241	-0.108559	-3.6509	9.54821	293T_3T3
sci-RNA-A-092.GCGGCCAATC	11.4231	11.7819	2.05461	1.74721	-3.79	0.200095	1.10198	-2.29381	-3.56466	1.71087	-1.59587	3.53977	5.97943	-6.4165	-2.95286	10.9308	-1.39637	-0.388592	15.0592	20.8906	A549_3h
sci-RNA-A-092.TCCGCCGGTC	10.7	9.03591	-0.0388278	-3.44537	1.88368	3.92325	2.80626	2.44678	-3.83765	-1.81452	1.26596	3.30358	8.56493	-0.507644	-3.57618	9.24404	-2.64171	1.01873	8.00284	11.1517	A549_3h
sci-RNA-A-092.TTCTCTACTA	11.2215	5.61618	0.190464	-0.409993	-3.35491	1.59008	5.61478	1.54259	-1.64729	-2.71871	0.554948	2.64198	4.61534	5.27514	-1.23888	14.4749	1.26801	-4.73321	9.55638	-1.62206	A549_1h
sci-RNA-A-093.ACGGAGAATA	11.4872	6.25664	3.014	-1.39408	1.12441	-0.146062	7.77202	1.37421	-4.464	-3.60981	0.824349	1.12949	5.02279	4.22695	-4.85401	6.70851	-6.03936	-0.903932	17.0202	10.7528	A549_1h
sci-RNA-A-093.ACTCTACTGG	9.36551	8.26519	5.59005	-4.13914	1.07156	1.41463	5.73762	-0.706741	-6.97834	-1.66903	1.76269	0.243908	6.14058	-7.9639	-1.63928	11.7238	-4.3647	-0.669427	15.722	7.3049	A549_1h
sci-RNA-A-093.ATAACCGTTC	-6.53979	5.61082	-10.1171	-6.65388	-3.83431	-1.62764	-12.2196	3.80805	13.3919	-5.86127	-6.36628	6.80295	-8.86674	-4.5061	13.1301	-1.2689	14.8002	5.01784	-4.59087	16.6702	293T_3T3
sci-RNA-A-093.CCTATCATAA	11.1503	5.7435	0.625515	-0.976846	2.93157	1.83702	4.12358	2.8273	-2.15359	-2.68898	2.65567	2.28254	7.06955	-4.77437	-2.51899	-2.26668	-6.30159	-2.62086	9.09324	14.3926	A549_1h
sci-RNA-A-093.CGAAGGCATG	-7.81414	9.76448	-10.4107	6.76055	-0.438096	-7.75107	-10.9864	-1.03583	5.57733	12.1933	0.091978	-11.3872	-10.2837	0.894722	16.1606	8.23775	10.4531	2.31543	-3.49478	10.764	293T_3T3
sci-RNA-A-093.CTTCATTAGA	12.174	12.0164	2.3958	2.53206	-3.6446	0.883082	0.845321	-2.29224	-4.35274	2.51171	-1.37371	2.96813	4.62066	-8.0895	-2.74049	13.0749	1.9216	-6.81558	18.1616	15.3415	A549_0h
sci-RNA-A-093.GATTCCGGAA	13.8494	8.43289	0.84817	-1.80835	0.527281	-0.151443	6.61276	-1.92871	0.629395	-2.70672	0.223937	0.866773	4.33382	-9.28775	-4.25712	5.66136	-7.91684	0.0515526	13.8636	2.91139	A549_0h
sci-RNA-A-093.GCGGCCAATC	12.4341	6.71482	0.206618	-1.99458	3.18563	3.51024	4.6212	2.74889	-2.4585	-2.82959	1.9954	3.01768	5.2272	-8.11143	-2.78966	12.9418	-4.62162	4.4464	18.1119	18.6144	A549_3h
sci-RNA-A-093.GCTCGAATCA	10.2675	7.65785	1.48567	-1.95276	1.86084	3.66645	3.84489	4.26504	-2.82404	-3.23437	0.754134	3.52452	6.77654	-6.25112	-1.54287	12.9551	-1.5352	3.9771	10.8093	15.5114	A549_3h
sci-RNA-A-093.GGCTATTCGA	11.8963	11.3584	2.21876	1.4185	-2.2527	3.70137	0.317243	-1.08177	-3.67461	0.779758	-0.446901	1.6891	7.36326	-5.1083	-1.94694	11.6907	-4.34017	-0.485859	11.5222	-5.34637	A549_3h
sci-RNA-A-093.GGCTTCTGGA	12.6639	12.3789	1.84273	3.38576	-1.19585	-2.71074	1.36581	-4.20457	-3.44302	2.7615	1.57417	-0.735095	3.42804	-9.13676	-1.5359	13.8856	-7.75974	0.731969	18.2834	15.451	A549_1h
sci-RNA-A-093.TAGCCAGCAA	10.1742	5.80515	2.31437	-1.94463	3.55351	2.4444	5.63781	4.0859	-4.04437	-3.68375	0.0789277	1.40215	5.8562	4.57449	-5.14107	6.6454	-3.57709	-0.0427809	17.7157	15.2492	A549_3h
sci-RNA-A-093.TCTCTCATCC	13.596	6.95596	0.506941	-1.31128	0.212003	2.65723	5.78566	-0.310393	0.768216	-2.62924	1.59756	0.722733	6.94504	-6.38008	-4.24414	5.72484	-5.48451	-0.951038	11.9704	11.1859	A549_0h
sci-RNA-A-093.TCTGACGAGG	-6.01629	10.3554	-12.1932	10.9295	-0.327902	-6.96801	-12.1557	-4.44155	7.72734	8.7098	0.679238	-11.1646	-1.63787	6.08553	4.57381	16.0907	8.17306	1.56911	-2.90816	4.24442	293T_3T3
sci-RNA-A-094.ACGCGTATCG	-6.6117	5.73785	-10.7209	-4.71436	-4.16884	-0.443297	-12.0683	3.34213	13.505	-6.05517	-6.52336	6.95097	-8.43767	-3.16941	13.4383	-0.422355	12.3593	6.97538	-4.91855	17.3109	293T_3T3
sci-RNA-A-094.ACGCTTCTCT	11.5803	10.4593	6.12525	-4.38649	-2.54343	3.69815	4.249	-1.86774	-5.95786	-0.251325	-0.720899	3.20874	5.86806	-8.14371	-4.28939	11.0633	1.14443	-4.86292	17.1201	20.1186	A549_3h
sci-RNA-A-094.ACTCCGCCAA	-8.26509	10.6624	-10.1334	4.96884	0.503344	-6.47409	-10.259	-2.20801	5.15239	12.4745	0.270475	-11.699	-11.5187	2.33529	15.4153	7.96958	10.2291	-0.289853	-6.65821	9.17929	293T_3T3
sci-RNA-A-094.AGCGATCCGC	12.7018	8.80154	1.36824	0.514442	-3.01716	2.95685	2.01559	-1.52733	-5.97177	0.95048	-0.998536	4.14556	5.35954	-8.54564	-3.23941	6.99382	-1.47266	3.07014	14.3836	15.5316	A549_1h
sci-RNA-A-094.ATCTAGGTTC	14.4594	6.66447	3.08193	-2.87504	0.564252	-0.674441	7.58486	1.41749	-8.93509	-2.18999	1.15058	-0.780992	4.15658	4.97837	1.65742	15.7379	-6.8113	1.3643	16.3442	0.738718	A549_0h
sci-RNA-A-094.GAGGTCGGTT	-5.22084	5.59622	-9.55014	-9.57019	-4.00172	0.25091	-9.51129	4.2844	11.7152	-6.00234	-6.42577	6.74856	-10.9118	-6.32055	13.2248	-1.13074	14.7697	5.48218	-1.59359	12.7325	293T_3T3
sci-RNA-A-094.GATCCAGCGT	10.7585	8.40635	2.93843	5.82822	2.43623	0.447883	4.03714	-1.24643	-0.937636	0.843146	0.925114	-0.0372118	-0.337499	6.0167	2.48682	16.1875	-3.30266	1.84803	1.10174	-6.36533	A549_3h
sci-RNA-A-094.GCGGAGTCGA	13.1386	9.19783	4.5952	-0.0831863	1.52647	2.93191	2.92082	0.67351	-5.45166	-1.77738	0.156535	1.22012	7.06325	2.05516	-5.02457	1.89721	-5.32258	-2.11283	17.7541	19.7642	A549_3h
sci-RNA-A-094.GCGGCCAATC	9.83024	9.31202	4.28722	-1.54372	-2.15608	2.85099	3.31835	0.395692	-5.28342	-2.31473	0.561016	3.46775	5.81915	4.66217	0.863524	16.1483	-0.16557	-2.12489	13.0282	10.4391	A549_3h
sci-RNA-A-094.GGCTCGAGAT	12.5962	7.10302	0.658034	-0.755619	-3.78673	-1.29042	1.94274	1.93025	-2.28369	-2.26861	0.899202	2.69454	8.90505	-2.41595	-3.68847	11.4399	4.11894	-5.58898	17.06	9.13895	A549_3h
sci-RNA-A-094.GTAGATGCGC	11.6316	6.35313	0.269888	-2.40618	0.141043	3.77037	1.75867	2.39585	-2.73301	-3.49015	0.231269	2.84767	7.65437	0.021946	-5.31887	5.6631	-1.43568	-2.08461	11.7612	24.3628	A549_1h
sci-RNA-A-095.AATCGAACTC	12.5566	5.10688	5.71106	4.86948	3.11407	1.71897	7.98236	0.0762686	-0.0381785	-1.39611	2.95586	1.45942	3.52571	5.65818	-2.60706	-1.56131	-3.61699	-4.66772	6.18402	20.7756	A549_1h
sci-RNA-A-095.AGGCCGGTAA	-7.22409	7.9836	-10.4063	4.01227	-0.54777	-5.41411	-10.5986	-0.967133	11.8703	-4.2644	0.103163	-1.11108	-10.4541	0.727673	15.3432	7.04293	10.8208	2.82173	-4.21691	13.9091	293T_3T3
sci-RNA-A-095.CCATCGGACC	14.3264	7.63748	4.5981	2.8649	2.91855	1.03655	0.665464	0.0156901	0.466166	-0.154157	1.6484	1.76956	7.97346	-0.753882	-3.87991	2.62109	0.448195	-6.66354	2.7965	-9.00269	A549_0h
sci-RNA-A-095.CCTATCATAA	12.0643	8.79382	5.55259	-3.89034	0.441936	0.094246	4.02917	0.224524	-6.98684	-1.57973	1.39365	0.885554	6.5372	-6.57443	-4.7574	6.99251	-4.9144	-0.732366	18.5981	18.4736	A549_1h
sci-RNA-A-095.CGAATCTCCT	12.1116	8.83148	4.15154	0.726474	0.240418	-2.05206	1.68443	-0.531083	-5.11464	-1.53361	1.47153	0.390712	7.98023	-3.93065	-1.02385	12.1485	-2.02138	-0.522634	6.06132	-10.6529	A549_3h
sci-RNA-A-095.GCGGAGTCGA	11.94	5.13091	3.96265	6.31394	2.66882	1.8556	5.2583	3.60562	-0.753598	-0.318019	2.29121	1.25286	6.37478	4.66122	-2.08908	-7.75301	-1.46864	-8.89966	14.6754	-0.699302	A549_3h
sci-RNA-A-095.TAGCCAGCAA	11.1775	4.49207	0.324335	-2.89758	2.5103	1.13352	4.82243	4.5741	-2.58158	-3.7008	2.50476	2.06431	7.58541	0.939068	-3.86687	0.990194	-5.89502	-1.05273	17.0096	10.2682	A549_3h
sci-RNA-A-095.TCCGCCGGTC	10.2345	6.1847	3.17362	-3.15037	0.668889	2.50159	6.21882	3.50964	-5.10662	-3.41948	0.0815172	1.94281	7.8302	1.64491	-2.03673	11.3534	-1.81865	-0.830822	8.44162	-10.9799	A549_3h
sci-RNA-A-095.TCTAGTCAAG	12.3877	9.55095	2.75931	5.15839	1.13978	0.619692	2.86294	-0.860228	-1.11901	1.00539	2.50302	0.532624	2.27654	6.46997	-1.51441	9.82181	-4.47305	-0.780132	16.8636	11.0364	A549_1h
sci-RNA-A-096.ACGCTTCTCT	10.6093	5.86235	2.9106	-1.58001	1.52654	2.19562	6.46732	2.05279	-4.59968	-3.75368	2.90568	0.75568	5.82589	4.19403	0.443278	14.3306	-2.56052	8.19725	18.0289	18.96	A549_3h
sci-RNA-A-096.ACTCCGCCAA	-8.70577	11.7615	-9.57881	6.44262	-1.29809	-7.15051	-10.2943	-4.44918	5.21104	11.6694	0.0394624	-11.0074	-10.9933	5.09831	15.6734	11.6401	9.63321	-1.35363	-4.74643	5.70445	293T_3T3
sci-RNA-A-096.CTGAAGAGAC	13.1957	8.69333	4.42686	-1.42163	1.83449	3.01277	4.9635	0.142778	-6.20997	-1.28425	1.0363	1.82475	6.56567	-6.61811	-3.60598	0.697156	1.70206	-8.32915	11.0314	12.5724	A549_1h
sci-RNA-A-096.GGCGGTTGAC	12.1586	10.1334	3.57774	-0.829901	-1.24798	0.25225	3.2752	-1.35069	-6.08426	-0.53576	-0.270959	0.501358	6.52117	-7.53815	-4.24167	6.6888	-3.76528	-2.0685	17.4263	15.1456	A549_3h
sci-RNA-A-096.TCGGTAAGGC	9.73569	8.25359	4.5366	-2.13101	-1.1868	-6.92981	4.41171	2.17054	-4.84148	-2.35544	-0.693183	1.16391	8.76382	1.67015	2.19718	15.727	-2.29114	7.62533	9.69154	7.68579	A549_3h
sci-RNA-A-096.TTCGCTGCCT	10.865	10.9555	6.2581	-4.67459	-3.11713	3.69939	2.85081	-3.07423	-6.26665	0.0764248	-1.63218	3.44834	4.35641	-9.43557	-3.92653	5.70094	-1.91151	6.88723	11.0391	15.5753	A549_1h
sci-RNA-B-001.ACGATAGACT	10.9397	8.72785	4.42205	-1.06324	0.656333	3.42855	4.33974	-0.557915	-5.12387	-2.28607	1.50796	2.96655	8.37923	0.694961	-1.40315	9.37196	-7.43208	-2.46732	8.38682	-3.84113	A549_3h
sci-RNA-B-001.GAGGTCGGTT	-7.66339	10.66	-10.5476	9.72363	-0.804648	-7.3797	-9.83348	-3.01231	6.45619	10.3604	0.0466245	-11.1225	-8.67267	5.07694	15.1547	11.5956	7.83392	0.935602	-2.08258	8.30831	293T_3T3
sci-RNA-B-001.GTAGTTGGAT	-6.56956	10.9109	-12.1168	10.9153	1.12913	-5.20949	-11.5376	-4.24554	7.32925	9.52056	0.36561	-11.2875	-5.60527	4.75516	11.4531	14.0562	6.66001	3.10794	-3.36702	4.47625	293T_3T3
sci-RNA-B-001.TAGCCAGCAA	9.64077	10.2006	5.17453	-2.75597	-1.06731	3.25643	2.11165	-0.565748	-5.1867	-0.876819	0.193433	2.59716	5.09247	-9.2358	-3.83696	7.43861	-7.96629	2.85311	13.4445	10.2133	A549_3h
sci-RNA-B-001.TCTATCGGTA	11.2864	7.85937	1.0924	-0.128278	1.64853	3.87995	1.59593	1.60518	-2.77077	-2.11523	0.659643	3.39613	6.62097	-7.08064	-3.92089	5.63647	-6.85069	3.33732	11.2004	7.19996	A549_3h
sci-RNA-B-001.TCTCTCATCC	14.0374	8.4943	4.08221	4.00524	0.276909	-0.450819	7.22362	-1.6581	0.0183347	0.729533	0.558392	-0.794802	2.86791	5.74869	-1.84068	14.3255	-7.98747	2.35564	0.101893	0.391327	A549_0h
sci-RNA-B-001.TTCTCTACTA	12.3236	11.9567	1.94074	4.2735	-2.13139	3.99433	0.982131	-3.08263	-2.50455	2.49643	-0.624704	3.32186	5.60518	4.15383	-3.27263	2.16393	-8.17501	0.561147	8.56822	25.3559	A549_1h
sci-RNA-B-001.TTGCAGCATT	9.41424	7.58141	4.87035	-1.93055	-2.91801	3.49576	-1.75045	-7.82414	-5.63769	-2.3671	-0.768178	3.07053	8.8136	0.0939679	-2.12748	10.6225	-2.31411	8.20714	14.0827	8.09027	A549_1h
sci-RNA-B-002.AATCCGGTCA	12.4138	5.59141	-0.229744	-1.40298	3.25417	2.70875	3.55696	3.32637	-1.92324	-3.47628	2.72642	1.77708	7.98466	0.244792	-3.68652	1.06138	-6.59342	-3.50412	17.6062	19.5725	A549_1h
sci-RNA-B-002.ACGCGCTCCT	13.1853	5.75079	5.6312	3.71858	-2.00895	3.22025	3.03929	3.25437	1.0376	-1.66262	-0.22729	3.34587	8.72848	-2.18055	-1.38748	9.64713	-6.93105	2.1158	15.6965	7.75039	A549_0h
sci-RNA-B-002.AGGTCTATGG	-6.38634	11.1846	-11.9816	10.9847	-0.509002	-5.38351	-10.5374	-5.32236	7.42725	9.75045	-0.167787	-10.9394	-6.9698	4.00871	12.5958	13.3174	7.30121	3.78616	-3.50262	3.70982	293T_3T3
sci-RNA-B-002.CGTATTGAGA	9.57913	6.60929	5.35829	-5.18042	4.11566	1.42035	4.46768	3.12837	-5.82148	-3.25696	1.76884	1.85943	6.93852	-5.45782	-0.384686	12.8955	-3.72575	-2.48051	15.4032	15.2738	A549_3h
sci-RNA-B-002.CGTCTATGAA	11.9266	4.49668	4.84099	5.69556	4.19548	1.50981	7.29328	2.85482	-0.622936	-0.59519	2.42244	1.27747	1.91891	5.90997	-5.19913	5.1839	-4.51028	-4.19865	-0.291398	-3.4784	A549_1h
sci-RNA-B-002.GCGGTTATTG	12.5323	8.59245	-0.0712005	-3.45148	-1.37139	3.59222	2.68606	-1.5696	-6.0892	0.488999	0.598933	3.60455	4.23678	-8.60997	-3.54932	5.98549	-4.46144	0.479931	17.3251	15.1195	A549_0h
sci-RNA-B-002.GCTCGAATCA	10.7444	6.97609	4.1076	-3.14185	-1.03972	-2.58137	5.81866	2.33498	-6.04537	-2.94496	1.65309	-0.0381627	7.28905	2.28292	-4.8372	3.74809	-2.64939	7.61072	15.0067	7.44636	A549_3h
sci-RNA-B-002.GGCATCTACC	12.026	7.2717	3.54377	6.58626	1.22268	-0.883579	6.20337	2.46182	-0.604496	0.115361	1.3579	-1.01166	3.36795	5.88461	-1.42553	9.34207	0.534313	-7.6336	10.9903	-5.5695	A549_1h
sci-RNA-B-002.TCGGTAAGGC	9.62531	7.96437	0.941248	-0.759476	1.84771	2.17126	2.07774	1.84354	-2.57598	-2.33701	0.212817	3.15827	2.4117	6.05849	-2.17334	10.9542	-1.16638	6.54035	14.5487	2.11575	A549_3h
sci-RNA-B-002.TCTATCGGTA	12.1059	5.70171	0.78586	-0.612034	3.17792	3.47626	4.42495	4.33189	-2.42321	-2.75131	1.77206	2.92109	7.50871	2.59481	-5.05102	2.63628	-2.78073	-1.2582	6.83311	18.6965	A549_3h
sci-RNA-B-003.AAGCATCCTA	10.8265	4.97903	2.33503	-1.87247	2.16457	0.175084	8.55641	1.22116	1.16093	-1.96912	1.06872	-0.145286	4.90444	5.52132	-1.57301	9.25522	-6.92486	-3.65414	12.1346	-0.568274	A549_0h
sci-RNA-B-003.AGCAAGAACC	-8.2371	9.77265	-11.0667	9.08198	0.214122	-7.37326	-10.7104	-2.25611	5.46639	11.1086	0.249942	-11.8675	-8.35743	3.29861	14.9177	8.58157	9.11467	0.298044	-6.09781	10.3372	293T_3T3
sci-RNA-B-003.CCAGGCTCTT	10.6044	9.58463	5.13411	-0.976687	-4.31123	-1.57464	5.44101	-0.742341	-7.37089	-0.646607	-0.126091	1.55392	7.72806	3.61918	-3.16635	6.56251	1.32314	-4.61463	12.314	7.01747	A549_1h
sci-RNA-B-003.CGTATTGAGA	13.3277	7.78127	3.12445	3.94061	0.489389	-0.069375	5.31132	-1.48995	-1.89915	1.10086	0.525143	-0.0415365	5.68035	4.69623	-1.06133	10.2492	2.96717	-6.62561	16.9018	2.12063	A549_3h
sci-RNA-B-003.CTTCATTAGA	14.4205	9.53849	5.88216	-1.83058	1.03827	-0.839132	5.40296	-2.44448	-8.25042	0.0630337	-0.756919	0.611376	7.78506	-4.35251	-1.90151	-8.2994	-2.26827	-10.7784	11.3067	-0.265306	A549_0h
sci-RNA-B-003.GACCAATGCG	12.9017	6.47938	2.8469	-1.37077	1.59644	-0.432149	8.13462	0.88892	-8.53869	-2.29957	2.35125	0.128759	6.78979	4.12746	-2.57274	-2.24609	-1.36945	-5.33744	10.0763	-5.59426	A549_0h
sci-RNA-B-003.GCGGAGTCGA	10.0785	10.1685	6.05324	-4.72999	1.22819	2.70288	2.7585	1.07027	-5.9553	-1.29079	1.73086	1.24472	7.33558	-4.75885	-2.27727	-6.97884	-2.93897	-7.76707	12.8205	2.98466	A549_3h
sci-RNA-B-003.GGCTATTCGA	11.1871	7.45519	3.8051	5.27191	2.0065	1.45439	6.09159	3.07935	-1.23697	-0.36985	2.23536	0.242148	3.21345	5.83074	-2.38736	-5.73551	-1.29465	-8.45723	13.2765	-6.60953	A549_3h
sci-RNA-B-003.TTCTATAGAG	11.3835	9.02835	5.08647	-3.79749	3.70107	1.31831	6.38878	-0.245852	-4.31256	-1.8361	1.78583	1.13743	8.64346	-3.33771	-4.39078	1.87616	-3.38302	-1.88106	9.88665	-5.402	A549_1h
sci-RNA-B-004.AATTGAGAGA	-7.56349	10.2527	-10.512	8.64859	-2.17716	1.08741	-10.7435	-2.45457	5.84025	11.0223	0.12716	-10.9598	-9.19164	3.9822	14.7145	10.721	9.83355	2.72924	-5.98515	10.3914	293T_3T3
sci-RNA-B-004.ACTCCGCCAA	-9.10996	11.6537	-9.83365	7.95852	0.188873	-7.47887	-10.1884	-4.27733	5.28665	11.3094	0.831186	-11.9401	-8.75805	4.89166	15.1266	9.55957	9.39949	0.234385	-3.79396	7.16682	293T_3T3
sci-RNA-B-004.GCCATCAACT	-9.12532	11.5595	-9.68688	6.28555	1.00356	-5.99093	-10.8312	-4.6203	4.81145	11.8411	0.157061	-11.7635	-10.6206	5.4449	14.259	12.3006	9.64554	-0.849466	-3.98436	6.37306	293T_3T3
sci-RNA-B-004.GGATTCTATC	12.081	10.6831	1.58237	2.7703	2.03753	1.44904	1.4423	-3.35962	-2.8873	1.76001	1.16883	2.33612	4.62089	5.08901	-4.76423	3.83497	2.37752	-9.04522	8.99456	14.3012	A549_1h
sci-RNA-B-004.GGCTCGAGAT	10.7093	9.09775	4.14293	0.0300002	1.125	4.09541	2.776	0.346061	-4.42428	-0.922232	1.03717	2.84774	7.82479	-2.50516	-5.04937	6.68049	0.0260807	-2.09923	14.092	9.25862	A549_3h
sci-RNA-B-004.TAGAATAGCC	8.48096	6.32078	0.142689	-0.475887	-0.148843	2.84253	6.98477	2.07395	-1.39534	-2.55061	2.34629	2.30856	4.32436	6.83157	-2.38344	-2.34717	-5.38343	3.87046	-0.465595	-3.84436	A549_1h
sci-RNA-B-004.TAGCCAGCAA	12.043	11.05	3.15238	1.11016	-0.0479697	3.6674	0.723286	-0.900617	-4.21094	1.51635	0.427491	2.88515	3.32931	-9.67331	-3.25218	9.73138	-6.65974	-1.64386	9.06455	-2.91397	A549_3h
sci-RNA-B-004.TTGATATGAA	10.6159	10.0335	2.41671	5.19495	3.0565	2.06205	0.527655	-0.848404	-1.60207	1.35653	1.88085	1.21774	2.80443	5.78117	-4.47187	6.82535	0.191356	-7.40188	12.3654	-0.558264	A549_0h
sci-RNA-B-005.ACGCGTATCG	-5.28793	5.4004	-10.8539	-6.3061	-4.20731	-2.38375	-11.2371	4.80117	13.4488	-4.82766	-6.24917	6.91041	-9.90156	-5.8815	13.9425	1.687	13.6641	5.96307	-2.28887	13.0262	293T_3T3
sci-RNA-B-005.AGGTCTATGG	-7.65157	11.7944	-9.70498	6.55492	-1.37239	-7.31074	-9.97032	-3.22531	5.31162	11.5994	0.221397	-11.3162	-11.4172	4.15264	15.6679	11.9622	7.98445	0.490029	-5.85198	8.74633	293T_3T3
sci-RNA-B-005.ATCCATCAGG	10.825	4.50741	0.234449	-2.19818	-1.03475	2.67207	4.28609	4.5829	-2.13989	-3.20633	1.80758	2.73003	7.59778	-0.90702	-0.675209	13.7816	-3.74656	7.16115	7.27591	23.9182	A549_3h
sci-RNA-B-005.CCTATCATAA	10.0853	6.76982	3.64135	5.50739	3.61176	1.84469	3.73581	0.639671	-1.33403	0.387987	1.87507	2.39325	8.3417	-0.384055	-2.54825	-2.22526	0.0629239	-7.18214	17.6524	9.47156	A549_1h
sci-RNA-B-005.CCTGAGAGCA	9.9621	5.48615	4.79048	5.36124	4.24869	1.64442	4.11775	3.1388	-1.07211	-1.07829	2.11546	0.992688	4.9744	4.12542	3.65373	16.28	-4.60994	7.33481	8.06556	-2.45727	A549_1h
sci-RNA-B-005.CGTCTATGAA	10.0941	6.70342	4.94757	3.59765	1.88622	2.51228	6.7843	2.30979	-1.48114	-1.36561	1.57363	2.21974	0.26392	6.43172	1.34795	16.1672	-5.13858	3.61439	1.56882	-7.11877	A549_1h
sci-RNA-B-005.GCCTGATATA	-6.84251	11.5959	-9.96609	6.82186	0.920688	-5.27716	-10.2767	-3.02308	5.34078	12.0536	0.595217	-10.7735	-10.7892	3.12562	16.0369	10.2752	8.00701	2.53514	-6.50201	8.22058	293T_3T3
sci-RNA-B-005.GGCTATTCGA	11.413	8.06117	1.24475	0.535305	3.0646	1.816	2.93613	0.361645	-2.92544	-1.82361	1.70767	2.96186	7.82179	-4.50195	-4.90274	2.53425	-5.28031	-3.71263	12.7254	-6.33878	A549_3h
sci-RNA-B-005.GGCTCGAGAT	10.3261	9.30822	4.9728	0.0795373	1.04487	3.51586	3.56292	-0.513542	-5.55978	-1.63974	1.26133	2.66285	7.99139	0.0987995	-3.43016	0.863187	-5.16972	-2.97207	13.6944	2.21001	A549_3h
sci-RNA-B-005.TAGCCAGCAA	11.4632	9.3285	1.32818	0.54359	-2.05905	3.59029	1.90125	-0.359968	-3.15913	-0.470563	-1.16066	4.09042	6.89114	-5.97029	-4.07172	11.4156	-2.90343	5.13206	18.7359	17.8159	A549_3h
sci-RNA-B-005.TCTAGTCAAG	12.8759	9.1115	1.33652	0.592508	-2.57637	1.97691	2.32252	-1.2087	-2.95872	-1.05013	-0.790286	3.66477	7.05295	-6.86824	-3.07093	3.76416	4.23816	-8.41957	14.4635	2.076	A549_1h
sci-RNA-B-005.TGCCTAACTT	10.8049	5.34445	3.47482	6.65202	3.40993	1.15193	4.57673	2.37606	-0.649854	-0.320923	2.19074	0.84744	8.12503	0.422199	-2.314	9.82203	-7.13468	1.89612	-0.286929	1.41804	A549_3h
sci-RNA-B-005.TTGCAGCATT	12.3719	6.19269	3.14126	5.90878	-0.241813	-0.722731	-1.554	-7.63647	-1.10206	0.249193	0.271653	0.379571	3.34236	6.0515	-2.3215	10.5124	-5.35055	1.47005	16.0682	2.85484	A549_1h
sci-RNA-B-006.ACGGAGAATA	13.1313	9.71583	5.57991	-0.418752	-0.194842	0.424956	5.06559	-0.598572	-6.77649	-1.09068	1.39887	1.31747	7.74065	-4.47467	-2.98157	9.94003	-8.16456	0.726967	13.0441	-8.64216	A549_1h
sci-RNA-B-006.CCTATCATAA	10.2737	5.33196	0.67436	-2.95375	2.69358	2.04464	5.55942	4.71917	-2.0162	-3.58105	2.96252	1.66708	7.9568	2.49295	-2.44727	-3.06311	-4.02952	-7.41126	9.40591	14.8672	A549_1h
sci-RNA-B-006.CCTGAGAGCA	13.063	6.83847	0.716151	0.30194	-1.19149	-2.68621	7.50766	0.55315	-2.29776	-1.7744	1.38225	0.999959	6.31111	4.30777	4.35659	16.165	-6.32802	4.22181	8.89582	-5.45466	A549_1h
sci-RNA-B-006.GAATGAGGAG	-8.08767	10.8673	-10.281	9.51275	-0.681428	-7.62062	-10.1715	-3.86744	6.20483	10.5326	0.401889	-11.6784	-9.39668	5.36597	13.5945	13.2161	7.42198	2.1491	-3.71234	7.12238	293T_3T3
sci-RNA-B-006.GAGGTCGGTT	-8.4835	11.6008	-11.6676	10.8724	-0.509592	-5.39427	-10.4417	-5.28312	7.51689	9.61355	0.3193	-11.3541	-7.21897	4.67961	12.4856	13.3888	6.73756	3.63022	-4.82092	3.15324	293T_3T3
sci-RNA-B-006.GCGGCCAATC	10.7118	5.78281	4.90145	5.73407	3.70874	2.0967	6.58781	2.57185	-1.2447	-1.10237	0.115355	1.73187	4.68594	4.31058	-3.99091	11.5079	-2.95336	4.78008	0.104906	-1.00279	A549_3h
sci-RNA-B-006.TCTATCGGTA	11.7894	7.29302	2.84035	-1.17415	-0.62302	2.94276	3.06673	2.84268	-3.65675	-3.27935	1.39566	2.59583	7.14125	2.30295	-4.551	1.90075	-6.31536	-0.894266	11.2329	3.53158	A549_3h
sci-RNA-B-007.ACGCGTATCG	-6.9007	6.58303	-11.1959	-3.61088	-1.19557	-6.92547	-10.9122	2.89123	13.3567	-6.19995	0.0551181	-11.4672	-8.84697	-2.0889	14.1497	2.39466	12.5258	6.02752	-4.88087	16.8409	293T_3T3
sci-RNA-B-007.CGTATTGAGA	11.7317	8.12375	4.54863	-2.12618	1.96665	2.71228	3.79813	0.825053	-5.61647	-2.37768	1.73679	2.20087	3.39795	-9.33672	-2.5616	-5.9221	-1.13878	-8.51429	11.5651	24.6722	A549_3h
sci-RNA-B-007.CGTCTATGAA	11.6433	7.05927	2.97329	-0.558939	0.848553	1.19667	8.22733	1.4907	-3.9843	-3.07425	1.16298	-0.243204	6.10231	4.27689	-4.78489	9.35577	-5.79626	3.58692	15.458	2.72326	A549_1h
sci-RNA-B-007.GCCATCAACT	-4.59705	5.48714	-8.77274	-9.33674	-4.76162	-2.63266	-9.90298	4.69049	11.431	-5.73949	-7.10308	7.11729	-10.724	-6.04695	13.98	0.759498	12.6945	7.33957	-1.32687	11.9003	293T_3T3
sci-RNA-B-007.GGCTATTCGA	10.8657	5.54553	0.525508	-2.74834	3.13312	2.16941	6.08265	3.7994	-2.59542	-3.62535	2.46243	0.590224	9.04758	-0.19656	-1.69002	-8.63365	-2.16957	-10.5265	11.0765	-10.2631	A549_3h
sci-RNA-B-008.AATCCGGTCA	12.6596	6.16608	3.52358	-1.93279	1.83747	3.98268	2.00735	2.13025	-4.65784	-3.1604	1.78123	2.1434	7.70682	-2.45153	-5.14068	1.66444	-0.790441	-2.49474	15.1509	0.00895167	A549_1h
sci-RNA-B-008.ACGCGTATCG	-7.01354	10.8428	-10.5355	5.87802	-0.63809	-7.30252	-10.6723	-1.19775	5.63975	12.3322	0.470679	-12.0481	-10.652	0.931769	15.7049	7.7943	9.83362	1.88378	-4.7402	12.2347	293T_3T3
sci-RNA-B-008.ACGCTTCTCT	11.2075	4.82759	5.84579	4.45661	1.19774	1.30785	5.9337	3.94288	-1.12788	-2.13686	1.56426	1.70419	3.60786	4.87716	-3.47915	11.7972	-3.65428	5.07381	15.2579	15.2408	A549_3h
sci-RNA-B-008.AGGTAGAGCT	9.5901	8.7068	2.97346	4.23543	-3.79924	0.0922762	6.0071	-1.77728	-1.44007	1.0654	1.05143	3.13709	7.0944	1.30127	-2.27685	11.6459	-2.00628	7.73067	0.0227107	-3.15962	A549_1h
sci-RNA-B-008.CGCCAGGCAT	-5.56879	6.13084	-9.6006	-6.92099	-4.62645	-1.17355	-11.8621	4.7752	13.5943	-4.9723	-7.02255	7.11516	-9.52784	-5.6169	13.9433	0.417933	12.7666	7.32258	-2.85544	14.9134	293T_3T3
sci-RNA-B-008.CTCGGAGCAA	12.3683	10.1189	6.22424	-2.83586	1.26392	2.44927	4.89329	-0.579742	-6.18249	-0.992652	0.603691	1.16915	6.7451	-6.62105	-2.6768	-3.97482	-0.0963494	-8.4419	6.39853	24.0722	A549_3h
sci-RNA-B-008.CTTCATTAGA	14.2838	8.61581	5.23457	-2.57647	0.630469	-1.61568	6.33834	-2.32253	-8.61513	-0.388632	0.353277	-0.505258	6.75402	-7.13582	-1.8526	-8.38251	-1.47896	-9.38361	9.30927	-0.895874	A549_0h
sci-RNA-B-008.GGCATCTACC	11.1579	5.71454	0.333734	-1.03487	3.18047	3.42944	3.75456	4.27436	-2.21844	-3.13733	0.813175	3.09406	8.39776	-0.221519	-3.49389	6.90263	-4.07007	6.90882	16.6665	2.14255	A549_1h
sci-RNA-B-008.GTAGTTGGAT	-8.23244	9.82575	-10.234	8.59276	0.483381	-6.88685	-10.6736	-2.18412	5.88403	10.7707	0.375219	-11.1677	-11.2003	2.39129	15.3789	8.42464	8.90253	-0.351782	-4.89083	10.7339	293T_3T3
sci-RNA-B-008.TGAGACTCTA	11.9408	6.4354	0.593145	-1.17818	1.89013	3.13577	4.02795	3.8199	-2.28609	-2.76775	2.64669	2.3123	8.56362	0.650936	-3.15084	0.642619	-4.02479	-2.44736	12.3047	15.5492	A549_3h
sci-RNA-B-008.TTCTATAGAG	13.0754	7.3393	5.31925	4.9171	-1.01929	2.21553	2.70179	2.63855	-1.02642	-1.05436	1.19857	2.70929	6.08214	-6.07652	-4.77838	9.35294	-4.42938	5.39076	12.693	2.99756	A549_1h
sci-RNA-B-009.ACGGAGAATA	10.8595	6.38954	2.83339	-1.86298	4.22812	1.43631	4.66887	3.78662	-3.29509	-3.2243	-0.13152	3.21462	7.47004	-1.34645	-3.47387	7.29645	-3.89109	5.53901	18.3625	17.8917	A549_1h
sci-RNA-B-009.ACGTTGAATG	11.5528	9.74624	4.10002	2.45996	1.69272	0.162332	2.90751	-2.19327	-2.61868	0.720968	1.26978	0.989861	8.90345	-2.13646	-4.22143	3.06134	1.28177	-8.16501	1.86333	-7.66035	A549_0h
sci-RNA-B-009.ATAACCGTTC	-5.3719	5.96273	-9.87664	-5.2396	-4.44442	-0.863745	-11.3698	4.40393	13.1377	-6.04541	-6.43675	6.60204	-8.62205	-3.44113	13.8046	0.660473	12.8126	7.29912	-3.24008	15.5351	293T_3T3
sci-RNA-B-009.CCTGAGAGCA	9.37235	10.0543	4.27062	1.87306	-1.01592	-1.07607	3.59148	0.596889	-3.45256	-0.808508	0.271589	1.37745	8.34597	-5.30965	-2.51618	9.85271	-1.05024	7.75951	13.1913	-8.15832	A549_1h
sci-RNA-B-009.CTCGGAGCAA	12.2987	8.34148	4.55113	-0.0437578	1.22723	-0.827346	5.49876	-0.16953	-5.92603	-2.14855	1.32483	-0.861336	8.76844	-1.84545	-2.59273	-6.39079	-0.353678	-8.00264	6.9094	-10.7893	A549_3h
sci-RNA-B-009.GCCTGATATA	-6.36358	7.57864	-10.4177	4.02752	0.817984	-5.05529	-10.5568	3.51194	11.9487	-6.67428	0.619963	-11.4933	-9.50573	-2.12563	14.9085	5.3665	12.0059	3.60345	-3.09857	13.3487	293T_3T3
sci-RNA-B-009.GGCTATTCGA	11.684	9.10425	-0.135062	-3.50845	2.56454	1.89314	2.89403	-0.13411	-3.85026	-1.74046	1.00025	2.78424	6.58047	-7.46371	-1.70729	-8.60238	-1.63742	-9.1063	11.8616	7.0664	A549_3h
sci-RNA-B-009.TCTATCGGTA	12.2829	10.3649	2.43222	2.84739	0.687598	3.46058	1.3202	-2.70947	-3.29043	1.32756	1.6439	2.42863	8.45239	0.755383	-2.7196	-1.74453	-6.02862	-3.73802	6.39419	18.8586	A549_3h
sci-RNA-B-009.TGAGACTCTA	11.2567	6.8899	0.332407	-2.43722	1.39154	3.85015	4.48134	3.49328	-2.67796	-3.57615	-0.136928	3.23942	8.67467	-3.64237	-4.59287	2.79603	-4.16883	-2.05797	11.1728	7.29874	A549_3h
sci-RNA-B-009.TTGATATGAA	14.0171	9.20183	1.19568	-2.20805	-2.66867	2.78793	1.45516	0.699204	0.600463	-2.61984	-1.29759	3.71054	1.53135	-10.0176	-4.10825	9.50213	-2.44538	2.74246	11.4096	12.1962	A549_0h
sci-RNA-B-010.ACGCGTATCG	-8.27709	11.4628	-9.48059	7.10746	-0.516919	-7.79099	-10.1925	-4.26629	5.17984	11.3664	0.466636	-11.247	-10.8303	4.72461	14.6244	11.9442	8.74837	0.499679	-4.01426	6.21106	293T_3T3
sci-RNA-B-010.ACTCTACTGG	11.908	8.72497	5.61309	-1.13082	-3.48913	2.51314	5.88423	0.557419	-7.12485	-1.21328	-0.728801	2.05547	6.07301	3.15776	2.19823	15.7606	-0.949252	6.0381	7.98252	-1.70113	A549_1h
sci-RNA-B-010.ATATGCCATC	11.0738	9.46448	4.42184	-0.800496	-2.40453	2.35908	3.75528	1.39483	-5.56768	-1.7537	-0.946255	2.20683	8.99436	-0.189663	-3.92049	7.6629	2.96803	-5.77427	5.60532	23.328	A549_3h
sci-RNA-B-010.CGCCAGGCAT	-8.09419	11.4716	-10.0652	5.16317	-0.864703	-6.84395	-9.89129	-4.07855	4.91668	12.307	0.0711404	-11.4147	-11.1845	4.78903	14.3953	12.2854	6.96166	1.46604	-3.70566	5.05792	293T_3T3
sci-RNA-B-010.CGTCTATGAA	12.5641	9.83104	6.32673	-1.62184	-2.20648	2.98303	3.93185	-3.20866	-7.07166	1.26102	0.850382	1.94683	6.61996	-7.29441	-3.25697	-3.45801	-3.59289	-5.59214	17.3981	15.4033	A549_1h
sci-RNA-B-010.CTTCATTAGA	11.5002	9.9201	1.35315	0.0369162	-1.66148	3.19537	0.411102	-0.125972	-3.33949	-0.328529	0.357805	3.54358	4.65549	-9.43453	-4.48186	4.87468	-3.91018	0.111012	15.2521	7.26523	A549_0h
sci-RNA-B-010.TGAGACTCTA	12.544	12.2288	1.8243	3.61883	2.31304	2.97661	-0.213421	-1.62053	-3.02133	2.62132	2.13504	2.24227	7.79864	2.5433	-2.43011	-3.70411	-4.30252	-6.30038	17.5897	10.5879	A549_3h
sci-RNA-B-011.AAGCATCCTA	13.168	6.6123	3.05268	7.05909	2.25134	0.0482254	7.8142	0.852811	-0.365071	0.30144	1.45009	0.0772472	1.37308	5.64264	-4.34928	0.0416895	-1.05868	-3.70647	12.451	-6.647	A549_0h
sci-RNA-B-011.AAGTACGTTA	12.3091	8.02302	4.0423	-2.93793	1.98689	2.50603	5.7669	1.65771	-5.57629	-2.95679	1.0412	1.63343	8.61185	2.23412	-3.17223	-0.768406	-3.76867	-3.91459	14.1332	7.97387	A549_3h
sci-RNA-B-011.ACGCGCTCCT	14.169	5.97392	5.47325	3.89021	-3.64414	0.978497	6.58073	1.83617	0.34364	-0.373507	-0.226373	1.2431	-1.17549	6.24688	4.13803	16.2567	-2.79081	3.45727	10.8692	3.72978	A549_0h
sci-RNA-B-011.ACTCTACTGG	9.75015	5.83311	0.380768	-1.17641	1.27439	2.53188	4.31641	4.29192	-2.18634	-3.1645	1.47519	1.16628	7.67897	1.19637	-3.12358	4.53602	-5.43487	6.33653	17.0796	10.0891	A549_1h
sci-RNA-B-011.CCTAAGCGGT	13.8702	9.65297	6.13317	-2.75115	0.117397	-1.95615	2.62859	-1.93776	-7.66649	0.458601	-0.498909	2.31822	2.0482	-9.88299	2.20651	16.2084	-2.14786	5.5358	7.91565	18.0622	A549_0h
sci-RNA-B-011.GCGGAGTCGA	10.5151	10.9818	1.69527	1.72965	-2.23838	3.89337	-0.178424	-0.558568	-3.42523	0.519468	-1.7404	4.50642	4.81777	-8.63517	-2.08851	13.6946	-1.80333	7.07978	6.55311	24.3246	A549_3h
sci-RNA-B-011.GGATTCTATC	11.9659	4.87924	-0.0105933	-0.890672	3.54932	2.37934	6.78611	3.5111	-1.6557	-3.35308	1.31213	1.8827	-1.4193	6.18461	-3.40129	8.53908	1.08429	-4.95684	8.41085	24.8609	A549_1h
sci-RNA-B-011.GTAGATGCGC	10.7021	4.87584	0.0897337	-0.0212994	1.86101	2.73872	3.77366	4.35137	-1.1539	-2.23697	0.740154	2.30359	8.46866	-1.19962	-3.49344	11.8082	-6.10013	2.05372	14.613	3.6151	A549_1h
sci-RNA-B-011.TAGAATAGCC	8.97706	5.93918	5.35942	4.68832	4.11621	1.58725	4.98949	4.84506	-1.11318	-1.22907	1.17432	2.22876	1.23519	6.03567	-3.18378	-1.33846	-6.77012	2.04203	0.414252	-5.67877	A549_1h
sci-RNA-B-011.TCTATCGGTA	11.8925	10.9133	2.51815	5.19763	2.66842	3.17116	1.08271	-3.79543	-2.08098	0.905873	0.466534	0.658453	5.95222	-6.58525	-3.08723	-5.25947	-6.82881	-4.62198	10.6918	-5.66292	A549_3h
sci-RNA-B-011.TCTGACGAGG	-7.68452	9.88583	-10.5341	7.09631	0.130287	-7.41328	-10.2275	-1.62378	5.74289	12.0414	0.532142	-11.3925	-9.85191	2.96911	16.1723	8.39949	9.66081	1.5864	-4.81999	12.3284	293T_3T3
sci-RNA-B-012.AATCGAACTC	13.6559	10.3187	5.57552	0.258237	1.00668	-0.76456	4.81107	-3.26942	-6.58103	-0.244622	0.737256	-0.115282	3.73785	5.11381	-3.05693	-2.33971	-5.53535	-5.90195	5.90951	-10.5972	A549_1h
sci-RNA-B-012.CCTATCATAA	11.4065	5.19092	0.698746	-1.92592	2.99911	1.78656	4.22012	3.83981	-2.39035	-3.53522	2.91256	1.0465	7.48809	-4.99422	-2.30566	2.45925	-8.11179	1.75085	9.9109	15.2152	A549_1h
sci-RNA-B-012.CGTCTATGAA	13.2566	8.29009	4.24303	-1.66102	-0.115392	2.1746	6.78318	-0.835115	-8.44648	-1.38368	1.25977	2.38254	9.15776	-2.3517	-3.57083	1.98367	-5.59662	-3.18001	13.5075	22.6868	A549_1h
sci-RNA-B-012.CTGGTTGGTT	13.3037	9.21375	3.81828	3.21463	-0.7704	-5.81715	4.14003	-2.89318	-0.381462	1.21409	0.20462	2.00863	1.78838	5.52808	-2.24733	11.6995	-1.63224	7.81222	0.775914	-5.88935	A549_0h
sci-RNA-B-012.GAGGTCGGTT	-7.21454	7.93827	-10.488	3.64353	-0.355804	-5.5972	-11.2623	1.41114	11.9296	-4.32199	0.136915	-11.7982	-9.62919	-1.09054	14.4779	3.47418	12.6806	3.59997	-3.16699	14.2135	293T_3T3
sci-RNA-B-012.GGACGACGCA	9.36181	5.73719	4.70474	4.05972	-0.522339	3.73847	6.22659	2.8257	-1.09651	-0.761043	0.534225	2.29973	3.13226	5.46453	-4.487	9.35219	-7.30127	3.45983	4.04522	-9.85154	A549_1h
sci-RNA-B-012.GGTTGGCGAC	-6.74586	11.6077	-10.191	8.90763	0.622498	-4.74168	-9.75927	-3.78409	5.99182	10.5931	0.643392	-11.4122	-10.4049	5.07413	14.9602	11.4583	6.89281	2.56351	-5.25169	7.70209	293T_3T3
sci-RNA-B-013.AAGTACGTTA	10.6115	7.79174	3.82353	-2.11024	-3.47704	2.22949	4.82273	3.07176	-5.32735	-3.50269	-0.709471	2.93596	8.42942	-1.73483	-1.39049	9.44476	-2.62516	1.59056	14.3406	5.77109	A549_3h
sci-RNA-B-013.AGCGATCCGC	11.4747	7.50605	-0.286329	-3.13651	-1.62332	3.33432	2.18652	1.71643	-3.23959	-2.53447	-0.129105	3.18862	5.83387	-8.67779	-2.53021	2.9644	-1.92505	-0.497465	11.1833	11.1798	A549_1h
sci-RNA-B-013.CATGACTCAA	-7.27014	10.3223	-11.5588	10.6859	0.182389	-7.57202	-10.6787	-2.08773	7.23189	9.84541	0.194833	-12.09	-9.45796	2.64082	15.9624	10.0849	8.3304	2.96977	-5.02849	12.3212	293T_3T3
sci-RNA-B-013.CCTATCATAA	10.2284	6.7745	3.63935	-2.38501	2.70556	1.91753	4.56741	3.85651	-3.76744	-3.49301	2.32942	1.27901	7.9092	-4.38608	-2.13785	-7.66809	-0.869926	-8.65521	11.1537	7.68842	A549_1h
sci-RNA-B-013.CTGAAGAGAC	11.1296	7.96183	3.82913	-1.5717	-2.94862	2.85536	3.53252	1.74106	-4.911	-2.63348	0.545564	3.12852	8.17937	-1.9026	0.761072	16.1204	-4.341	4.42118	9.29185	7.10832	A549_1h
sci-RNA-B-013.GCCATCAACT	-6.21842	5.84549	-8.26158	-9.15776	2.82477	0.481084	-10.2392	4.0656	12.2184	-6.40845	-0.182126	2.22222	-10.8539	-6.25137	13.8931	0.312236	14.3307	5.61048	-2.70855	14.5134	293T_3T3
sci-RNA-B-013.GGCTATTCGA	13.0989	7.91152	4.42304	-1.77896	1.868	2.31356	6.64068	2.49279	-6.75472	-2.72166	2.06496	-0.194204	7.58109	3.92092	-3.01466	-5.0684	-1.01032	-8.54879	11.5385	24.8545	A549_3h
sci-RNA-B-013.GTAGTTGGAT	-6.93998	7.66585	-12.2706	10.6994	0.630295	-7.11738	-10.8678	2.9274	7.74656	9.37265	0.330655	-11.9937	-9.56213	-0.248662	15.0033	5.72245	11.5609	3.53172	-4.23372	13.8949	293T_3T3
sci-RNA-B-013.TCCTCTCCGT	9.32604	8.03787	4.28313	-0.677143	-3.06095	1.10881	5.63972	-0.295981	-7.06271	-2.33417	-0.198542	2.72077	4.7714	4.30299	-3.31212	3.68224	-3.30897	4.06279	12.1421	-5.99367	A549_3h
sci-RNA-B-013.TCGGTAAGGC	9.5024	10.2352	3.36952	4.32186	-2.57253	3.41656	3.55847	1.24741	-2.34554	0.04677	-0.50449	3.6413	7.5272	-0.859985	-1.32738	12.9339	-2.38273	7.29807	1.11442	-6.39979	A549_3h
sci-RNA-B-013.TCTAGTCAAG	12.8759	8.78675	4.5232	-0.167501	3.15473	2.50031	3.27414	-1.00462	-5.3642	-1.9039	0.105842	2.67833	7.55304	0.323182	-3.39243	-3.45596	2.06916	-7.58601	15.6553	20.5254	A549_1h
sci-RNA-B-013.TTGCAGCATT	10.1948	7.91578	4.17015	-3.24182	1.89359	2.64664	-1.89203	-7.77371	-3.75111	-3.51608	1.27882	2.20477	8.13181	-1.21752	-3.23612	-2.98085	-6.01278	0.308352	10.7691	11.01	A549_1h
sci-RNA-B-014.ACTGGTAGAT	14.4844	8.94984	5.67329	-1.30543	2.02543	0.0967454	5.79137	-2.20691	-8.08993	-0.581939	1.33773	0.786124	8.13547	-4.14791	-2.65667	-1.5089	-2.4335	-6.59967	6.78398	24.3889	A549_0h
sci-RNA-B-014.CGAAGGCATG	-9.48429	10.6687	-10.2522	9.45275	-0.457557	-7.53663	-10.6844	-5.3293	6.26424	10.5141	0.357885	-11.3373	-7.08341	4.46481	14.1749	12.051	6.71279	1.4761	-4.42228	6.7598	293T_3T3
sci-RNA-B-014.GATCCAGCGT	10.2731	10.3314	5.01754	-2.64463	-3.48696	3.72355	2.69992	-0.486445	-5.18257	-1.01841	-0.129975	2.03312	7.80332	-4.36001	-0.28615	15.2969	-2.55988	6.36207	17.4007	15.1318	A549_3h
sci-RNA-B-014.GGCTTCTGGA	10.4077	10.0773	6.02654	-2.11404	0.119038	0.169915	5.69927	-0.188557	-8.32726	0.296293	0.439789	-0.225328	8.21247	-1.79255	-1.25042	9.57399	-0.0128207	-2.35146	8.2999	-3.41052	A549_1h
sci-RNA-B-014.TCCTCTCCGT	9.49941	6.7613	4.9834	-4.61747	-2.7453	2.22077	3.86026	3.40666	-5.71919	-3.10186	-0.632323	3.86485	7.95429	-3.47381	-1.80119	14.3205	-1.58789	-0.042935	15.8215	20.9083	A549_3h
sci-RNA-B-014.TCGGCGTCGT	-7.63849	12.0633	-11.8273	11.0036	0.869602	-6.7836	-11.1369	-4.37696	7.20459	9.79533	0.863162	-11.6224	-7.16268	5.08032	12.1611	13.5512	6.83991	2.44941	-0.822206	2.46908	293T_3T3
sci-RNA-B-014.TGCCTAACTT	11.0098	11.7983	2.9409	2.14687	-2.25663	2.71782	2.08158	-3.69742	-4.16818	1.46134	-0.331857	0.785904	3.42445	-9.34893	-2.94069	5.24434	-3.05267	3.84967	10.7071	10.9756	A549_3h
sci-RNA-B-014.TTCTCTACTA	11.3877	7.63527	2.36342	0.213958	-2.19995	4.1634	2.19201	2.8049	-2.91546	-2.08628	-0.539794	2.10677	8.39384	-1.10479	-2.5733	9.3164	-3.21315	7.34925	11.2362	7.11744	A549_1h
sci-RNA-B-015.ACGCGCTCCT	11.2276	4.53262	3.9148	6.49245	3.60557	1.04563	7.87289	2.33466	0.205034	-0.775351	1.31616	0.284697	1.5651	5.36066	2.62648	16.152	-5.00814	7.12951	12.5937	-9.10531	A549_0h
sci-RNA-B-015.ACGTTGAATG	13.6067	6.07232	-0.034861	-0.798996	-2.37837	2.95601	8.13525	-0.31023	1.15413	-2.00296	0.386012	2.81063	7.19566	3.69011	-2.57768	2.42234	-1.44875	4.79904	8.26005	-1.08566	A549_0h
sci-RNA-B-015.ATCTAGGTTC	14.6873	7.0867	2.80859	-0.964728	0.363936	2.76372	7.25476	-0.193821	-8.36629	-2.31056	2.76404	1.06207	3.99989	4.95968	-1.15964	14.5048	-6.30692	5.46965	8.23606	6.20058	A549_0h
sci-RNA-B-015.GCTCGAATCA	10.926	6.17214	2.77876	-2.23101	2.3714	1.413	7.41412	2.64235	-4.49547	-3.97632	2.2108	0.000530944	6.5776	4.10471	0.395545	14.8767	-2.15743	8.18549	11.5602	-9.96582	A549_3h
sci-RNA-B-015.GGCTATTCGA	12.1822	7.85597	5.22743	-0.0500146	1.00798	-1.15477	6.90549	1.42197	-7.70878	-1.70634	0.506385	-0.862654	4.70735	4.7937	-2.9288	-5.62519	-1.16229	-8.68261	9.93108	-1.42713	A549_3h
sci-RNA-B-015.TCGGCGTCGT	-6.29276	7.56311	-11.0259	-3.48252	-3.81611	-0.645277	-9.56929	4.12511	11.549	-6.6648	-0.818169	2.63198	-9.55509	-1.11062	15.0037	5.74794	11.0649	3.35481	-3.11264	10.4927	293T_3T3
sci-RNA-B-015.TCTATCGGTA	12.7078	8.58212	4.42233	3.59748	2.04041	2.06823	4.25892	2.20694	-2.30584	-1.11309	2.18843	1.70235	8.60002	-0.198826	-3.29078	-0.56031	-5.35533	-5.5471	0.330049	-2.48804	A549_3h
sci-RNA-B-016.CCTGAGAGCA	10.5014	7.52006	4.34076	-0.650459	-0.592714	2.19203	6.77423	-0.450269	-5.50178	-1.81616	-0.285849	3.03129	6.17564	4.89438	-2.07815	11.9835	-1.65179	4.13209	14.1278	3.33458	A549_1h
sci-RNA-B-016.CGAAGGCATG	-7.84054	10.0725	-10.5504	8.76627	0.418779	-7.32403	-10.475	-2.47066	5.98368	11.2705	0.420931	-10.9545	-10.1081	2.1896	15.8621	9.01883	8.35337	1.54051	-4.99701	12.3723	293T_3T3
sci-RNA-B-016.CTCGGAGCAA	12.6451	8.56968	3.56937	-0.625634	0.183493	1.46334	4.80523	-0.781266	-6.68121	-0.316027	-0.012998	0.442006	6.46361	-6.64078	-2.64709	-6.36118	-2.38429	-5.81462	18.698	15.9787	A549_3h
sci-RNA-B-016.CTGAAGAGAC	13.2701	9.40414	3.20035	4.88801	-0.304524	3.07888	4.84148	-1.47818	-1.71161	0.815159	0.261281	3.3922	7.7059	1.65996	-4.76439	4.61138	-6.8906	4.16868	7.06307	-10.8017	A549_1h
sci-RNA-B-016.GATCCAGCGT	13.6681	10.5803	6.16879	-1.10232	-2.96405	2.38743	4.64098	-2.48921	-6.0565	0.363216	-1.03141	2.84525	8.34347	-3.62169	-0.788782	14.2448	-3.01845	5.97172	13.1319	2.54018	A549_3h
sci-RNA-B-016.GCGGTTATTG	14.5783	8.43689	3.97087	4.19516	3.30229	-0.0121172	2.14307	0.67083	-2.02953	1.73045	-0.106883	0.231369	7.70041	1.37867	-5.27889	4.65652	-4.41624	-1.10632	9.88252	3.82435	A549_0h
sci-RNA-B-016.GGATTCTATC	11.8768	4.97957	-0.258866	-0.776741	1.92879	2.79205	3.98792	3.98426	-1.37158	-2.86617	2.08756	1.74557	7.19541	1.24876	-5.44142	4.19533	-5.0731	3.09258	9.14763	14.1399	A549_1h
sci-RNA-B-016.TCGGCGTCGT	-7.74779	11.6412	-11.5782	10.7997	-0.713347	-7.40727	-10.033	-4.87006	6.99528	9.99032	-0.177877	-11.4767	-8.02758	5.29816	14.6598	10.838	6.82538	2.36423	-4.43101	3.18414	293T_3T3
sci-RNA-B-016.TCTAGTCAAG	10.9196	9.57737	3.77696	0.235509	-1.26993	3.88713	1.46286	1.13349	-4.71943	-0.414235	-0.384374	3.48065	7.13224	-4.80122	-2.22693	12.472	-2.94433	3.76498	16.952	20.1983	A549_1h
sci-RNA-B-016.TTGATATGAA	14.1521	10.5035	3.62546	3.26791	1.37738	-1.22384	4.7578	-3.30272	-0.885216	1.50883	0.0293519	-0.201714	6.87441	4.19239	-2.83461	-3.27098	-1.37311	-5.56698	8.68735	-5.24396	A549_0h
sci-RNA-B-017.ACTGGTAGAT	14.0244	8.67534	3.70243	2.19022	1.16238	-0.237723	4.66402	-0.587508	0.422391	-0.966703	0.363258	-0.0572538	7.95006	-1.43177	-2.68395	5.30432	-6.14128	0.511138	16.6394	2.74411	A549_0h
sci-RNA-B-017.AGCAAGAACC	-8.85704	9.98602	-9.90598	7.56653	0.343288	-6.70942	-10.5376	-2.65102	5.19962	11.4204	0.488962	-11.9196	-11.5715	2.98735	15.1194	8.08034	10.4794	-0.197412	-2.99181	9.41725	293T_3T3
sci-RNA-B-017.ATATGCCATC	10.8019	9.76066	3.6282	-0.655968	-1.58973	4.13356	2.80639	0.431178	-4.85428	-0.902503	-1.1078	4.0134	2.99431	-10.0121	-4.1032	11.7754	-3.19714	4.02806	5.96256	21.8243	A549_3h
sci-RNA-B-017.CCTAAGCGGT	14.559	9.14496	5.69806	-1.2379	0.44326	-5.29462	7.9226	-1.40983	-8.00503	-0.18262	-0.278919	-0.12134	5.79143	-8.75191	-5.37913	4.69221	-6.09307	-2.10736	13.9948	-0.780773	A549_0h
sci-RNA-B-017.CGAATCTCCT	13.1547	9.00061	5.96982	-2.04475	0.472997	0.818638	6.69285	1.65807	-7.03541	-1.90747	0.446222	-0.638017	7.89209	0.519715	-3.91625	-0.887351	-7.85504	0.124854	12.16	3.17619	A549_3h
sci-RNA-B-017.GAGGCTTATT	-9.11969	10.9878	-11.53	10.6983	-0.140955	-6.88121	-10.5713	-5.38045	6.89324	10.0425	-0.0445684	-11.5838	-6.99387	4.58573	12.1383	13.5282	7.23743	3.48504	-2.59986	6.44899	293T_3T3
sci-RNA-B-017.GAGGTCGGTT	-7.92343	10.9202	-10.0087	8.22368	-0.539452	-6.24147	-10.2373	-3.56129	5.21161	11.6495	0.567017	-11.9155	-10.8493	3.42193	14.5426	9.95607	9.79367	0.0630784	-3.11685	7.68385	293T_3T3
sci-RNA-B-017.TAGAATAGCC	8.58368	6.5429	3.78456	-2.09267	-2.38538	3.49337	6.23525	1.45407	-4.80388	-3.51966	-0.764368	3.68494	7.02451	-0.145556	-2.45513	2.42433	-5.14915	6.85686	0.780896	-6.00774	A549_1h
sci-RNA-B-017.TTCTCTACTA	12.427	12.3367	1.82954	3.52566	-2.47292	2.83156	1.39605	-4.12204	-3.76719	2.74572	-1.00874	3.6041	6.25657	-7.76833	-1.93613	14.1852	-2.95408	4.19649	0.230332	-2.64168	A549_1h
sci-RNA-B-018.AAGCATCCTA	13.3587	11.1392	5.49309	0.644887	-3.20017	2.1794	5.51502	-2.87986	-6.83231	1.11478	-0.776109	2.64872	8.0113	-4.23085	-3.64942	7.92461	1.31697	-4.59876	17.7849	10.1057	A549_0h
sci-RNA-B-018.AATCGAACTC	11.1724	9.86528	3.4341	0.804191	2.59451	2.56157	1.77458	-0.466687	-4.49511	0.414656	2.92393	1.9713	4.77876	-8.95444	-2.1094	-7.72104	-2.63534	-8.78923	14.1536	8.3936	A549_1h
sci-RNA-B-018.ACGCGTATCG	-9.40457	10.5249	-11.7208	10.7713	-1.16295	-7.36262	-11.6597	-4.19477	7.18012	9.61228	-0.141507	-11.2058	-7.72136	5.16388	12.9819	12.6211	9.24452	-1.67631	-4.71057	3.12942	293T_3T3
sci-RNA-B-018.ATAACCGTTC	-6.16453	10.4761	-11.9673	10.691	-0.792558	-7.30768	-12.0852	-4.5427	7.74311	8.56111	0.394247	-10.9565	-7.22434	4.65512	11.5297	14.004	8.0729	-0.790749	-3.69226	3.46884	293T_3T3
sci-RNA-B-018.CCAGGCTCTT	12.9726	10.2087	6.00925	0.18698	-1.96746	3.09183	4.87898	-2.35869	-7.04371	0.943744	-1.20806	3.76493	5.67663	-8.67197	-3.45857	9.71565	-2.04781	3.66491	8.30415	25.1661	A549_1h
sci-RNA-B-018.CCTGCATCAA	-7.74622	11.5843	-9.53969	7.20757	0.660073	-6.72568	-10.989	-4.22618	5.23893	11.3941	0.738088	-11.825	-10.9641	5.21832	12.4028	13.4183	6.59649	1.39728	-3.76504	6.12634	293T_3T3
sci-RNA-B-018.CTTCATTAGA	13.2983	10.7368	5.96762	-2.55854	0.731356	-0.0934172	5.02133	-2.84413	-8.26279	0.384183	0.350026	-0.161829	6.02358	-8.4334	-2.64597	-6.22974	-2.36369	-9.24437	11.615	3.09526	A549_0h
sci-RNA-B-018.TCTAGTCAAG	12.4204	11.4023	2.18999	2.04199	-0.59497	4.01355	-0.314161	-1.30236	-4.04944	2.00226	-1.23402	4.14781	2.7699	-9.52338	-2.92722	6.11803	-1.6678	2.63285	14.2124	7.07494	A549_1h
sci-RNA-B-018.TCTCTCATCC	14.3179	8.79096	5.59839	-5.15363	-1.05785	1.92009	4.01817	0.269719	-8.84454	-0.527674	0.773156	1.94755	5.97014	-7.82618	-4.07531	3.17161	-4.21846	-0.705514	12.2304	7.03192	A549_0h
sci-RNA-B-018.TTCGCTGCCT	11.0978	11.4187	1.65437	2.9563	2.77593	2.96291	0.720383	-1.66182	-3.03139	1.39975	2.29717	2.57318	6.193	-6.04071	-3.05894	-2.25678	-7.57913	-2.53829	14.8918	2.91498	A549_1h
sci-RNA-B-018.TTGATATGAA	14.2142	11.1162	3.39661	2.46078	-0.951294	1.65821	1.59813	-2.74977	-4.82578	2.34747	1.03948	0.820885	8.77856	-1.71274	-4.54672	9.78262	-5.70092	2.51631	0.0492585	-3.82679	A549_0h
sci-RNA-B-019.ACGCGTATCG	-8.58031	11.2593	-9.93089	7.51158	-0.646198	-6.65885	-10.2059	-2.89861	5.26073	11.3058	0.454754	-11.6032	-11.335	3.8441	15.2057	9.04987	9.86646	-0.0382562	-5.5361	3.2985	293T_3T3
sci-RNA-B-019.ACGGAGAATA	11.8713	8.38198	4.65507	-3.44637	3.42391	3.23529	5.8471	2.00788	-6.26362	-2.66916	1.50773	2.31902	8.3723	-2.07053	-3.16534	5.96194	-7.92411	2.18012	9.47737	24.8923	A549_1h
sci-RNA-B-019.AGGTCTATGG	-7.89218	11.8056	-9.45885	6.91886	0.869664	-6.62225	-10.3989	-4.82976	5.18413	11.3973	0.666512	-11.562	-8.53355	3.98296	12.7763	13.3916	6.89519	1.45242	-3.59334	3.52863	293T_3T3
sci-RNA-B-019.ATATGCCATC	9.97904	9.54823	4.8464	-3.26711	-2.97965	4.18384	4.40394	2.06648	-5.8096	-1.89015	-1.511	4.29152	9.06558	0.266783	-0.918644	12.694	-6.84274	1.49463	11.9037	7.08054	A549_3h
sci-RNA-B-019.ATCCATCAGG	11.1203	10.7026	6.83106	-3.73952	-2.43766	3.10289	2.30188	-2.7427	-5.96592	0.15315	0.667504	3.48188	0.505642	-10.1514	-2.82282	5.16139	-5.6787	4.56169	18.4588	18.9826	A549_3h
sci-RNA-B-019.CCGCGCAGGT	12.1639	10.7655	5.6189	-1.60182	1.71609	3.07972	3.92507	-2.52911	-6.63832	-0.77606	2.38158	2.18218	7.96048	-5.33936	-4.03672	6.81723	-4.293	0.922514	11.0846	3.87825	A549_1h
sci-RNA-B-019.GGCTTCTGGA	10.537	10.2804	3.63227	-0.572421	0.477942	2.74876	1.80259	-0.465953	-4.7037	-0.13419	2.01063	2.6851	7.68195	-4.19533	-3.74324	3.16341	0.321877	-5.32577	16.7037	8.11036	A549_1h
sci-RNA-B-019.TCGGCGTCGT	-7.50587	11.8385	-10.7048	9.60355	-0.0316711	-7.66584	-10.7509	-4.19689	6.35874	10.6414	0.465651	-11.1888	-8.8915	5.61828	13.6037	12.8579	7.23088	1.02859	-5.33948	7.67242	293T_3T3
sci-RNA-B-020.ACGCGTATCG	-8.76215	10.9086	-11.0636	9.18104	0.110454	-6.97272	-10.5	-5.34773	5.41827	11.1745	-0.206484	-11.1946	-8.00216	4.44244	13.3004	12.24	7.08729	3.65907	-2.80993	5.98364	293T_3T3
sci-RNA-B-020.ACTCGACGCC	14.3418	7.76309	3.91044	-2.93302	0.349154	-2.2095	7.33959	-0.36399	-9.16645	-1.13464	1.00427	-0.740738	9.17669	-0.60751	-3.97753	-0.38317	-1.19412	-6.44834	6.00226	20.1364	A549_0h
sci-RNA-B-020.ATAACCGTTC	-5.24082	5.16236	-11.6604	-4.49033	-4.93039	-2.37333	-11.1733	4.3176	13.6649	-5.61458	-6.60551	6.79904	-8.65662	-4.78738	13.9467	0.387079	12.4132	6.31148	-2.98025	15.0243	293T_3T3
sci-RNA-B-020.CGTCTATGAA	14.0208	11.1992	2.87571	3.77247	0.224484	-1.79801	4.47832	-3.38903	-1.18211	1.64438	-0.460743	0.757143	8.10193	-1.02343	-4.39605	0.0766625	-7.71977	-0.735388	-0.732443	2.33995	A549_1h
sci-RNA-B-020.GCCATCAACT	-7.90002	11.7428	-9.98014	5.27712	-1.46655	-7.03697	-10.1075	-4.67723	4.79815	11.9796	0.0964096	-11.6592	-10.4084	5.53519	13.9518	12.5709	8.02494	-0.786423	-5.11545	6.11845	293T_3T3
sci-RNA-B-020.GCGGTTATTG	12.1275	4.32913	4.91346	5.7959	2.55639	0.345801	6.38525	3.69644	0.598197	-0.905022	0.660234	0.695334	2.6991	5.67687	0.553151	14.4206	-4.79683	0.357439	13.5311	-0.709683	A549_0h
sci-RNA-B-020.GGCTTCTGGA	11.7143	11.8475	2.64402	1.82498	-3.56164	3.71187	0.338777	-2.08292	-4.44078	1.33755	-2.02813	4.61354	2.8826	-10.0053	-2.41601	12.2875	-0.885979	5.44413	17.8836	19.6615	A549_1h
sci-RNA-B-020.GGTTGGCGAC	-7.72013	11.8564	-9.69378	7.91812	0.127452	-7.72888	-10.223	-4.05514	5.63793	11.08	0.07284	-11.6505	-9.57359	4.19348	13.4617	13.2274	6.65559	1.84302	-2.27587	3.97176	293T_3T3
sci-RNA-B-020.GTAGATGCGC	12.0762	9.34402	1.40292	0.835648	-3.58533	1.91974	1.22256	-1.05242	-3.58267	0.302544	0.0398193	2.59105	3.79093	-9.24333	-2.55821	2.41516	-3.56233	-0.478429	9.39219	-1.01118	A549_1h
sci-RNA-B-020.TCTAGTCAAG	10.8865	6.92269	3.15341	6.94813	0.519963	3.07265	2.7405	2.35292	-1.09347	0.296655	1.22241	1.89716	4.62568	4.10654	-3.17125	6.90254	-2.64092	2.42164	8.50706	6.23302	A549_1h
sci-RNA-B-020.TTCGCTGCCT	9.0638	8.69822	5.96854	-2.90041	1.60008	-0.801626	6.26557	-1.81262	-8.0443	0.372147	-0.0694269	0.042467	7.32633	1.43186	-4.04156	-0.715565	-7.36676	-3.07802	17.0543	1.42328	A549_1h
sci-RNA-B-021.AATACCAGTT	-7.90179	11.146	-9.67835	6.02415	-0.24323	-6.04104	-10.3281	-4.10878	4.78906	12.0874	0.819392	-11.1855	-10.0696	5.45275	14.8292	11.0918	9.25724	0.6117	-2.76334	6.55786	293T_3T3
sci-RNA-B-021.ATTAACTTAA	12.5333	9.31162	5.83277	-0.736911	0.832074	-5.19617	5.5376	0.857354	-6.84108	-1.04506	-0.366135	0.819105	8.85245	-2.95036	-0.923991	10.4831	-2.87828	1.71694	14.1225	8.14286	A549_3h
sci-RNA-B-021.CCAGGCTCTT	12.3571	7.96924	4.62847	-1.83918	0.354746	2.4337	5.81331	0.771491	-7.35104	-0.895834	0.766926	-0.312719	9.60114	-0.319557	-2.96419	-4.41494	-6.30537	-1.60516	10.715	12.7654	A549_1h
sci-RNA-B-021.CGAAGGCATG	-5.43324	5.54455	-11.6658	-5.47334	-3.51305	2.61781	-10.7165	4.43275	13.4868	-5.11591	-6.44873	6.4897	-9.61663	-4.53856	14.2217	2.5924	13.788	4.81414	-3.40242	14.0596	293T_3T3
sci-RNA-B-021.GATCCAGCGT	10.1448	10.268	3.11665	3.10577	1.19454	1.59338	2.12418	-0.828075	-3.82304	0.608802	0.844103	1.11111	8.0653	0.703283	-1.20872	11.3651	-4.39947	0.384811	2.87985	-9.07135	A549_3h
sci-RNA-B-021.GGCTATTCGA	10.5006	9.65904	6.64705	-4.06292	-0.905308	3.49686	2.28002	-0.304226	-5.78136	-0.16568	-0.618231	3.30654	4.39441	-9.06242	-2.30989	-7.26855	-1.42214	-8.24622	18.2782	16.0802	A549_3h
sci-RNA-B-021.TCCGCCGGTC	11.6019	8.32587	0.835157	0.608628	-1.66681	2.44979	1.94705	2.55585	-2.32679	-0.839582	-0.316422	3.40272	8.05576	1.02072	-1.75066	9.14579	-7.26761	2.3915	8.62727	-4.79976	A549_3h
sci-RNA-B-021.TTCTCTACTA	11.416	7.89104	1.95223	-0.0127561	-2.29955	4.18926	1.1266	1.65075	-3.71015	-0.764188	-1.54616	4.21598	5.41164	-8.55099	-1.53782	14.7058	-2.30443	2.59981	11.8022	24.6171	A549_1h
sci-RNA-B-022.ACGCGCTCCT	14.6154	8.01298	4.28785	2.7445	0.861856	-4.56881	6.29272	-0.503812	0.511678	-0.486945	-0.38549	0.217723	3.14552	5.99312	4.11651	16.2695	-3.86374	4.1703	12.7337	-5.70391	A549_0h
sci-RNA-B-022.AGGTCTATGG	-6.75795	11.1539	-11.496	10.3014	1.11351	-5.30574	-10.5079	-2.90496	7.19487	9.82887	-0.0443144	-11.4625	-8.43719	4.74996	14.6657	12.791	7.5883	2.37139	-5.87191	8.50618	293T_3T3
sci-RNA-B-022.CCGCGCAGGT	13.2556	9.82988	5.37651	-1.34551	0.0922546	-2.23851	5.45345	-2.31686	-8.28536	-0.56868	-0.979626	2.56311	7.39846	-6.6352	-1.78621	13.1446	-2.33417	5.87318	12.4196	-5.62665	A549_1h
sci-RNA-B-022.CCTAAGCGGT	13.582	6.31554	5.514	4.54708	0.169442	-2.14627	8.40657	-0.4537	1.01376	-1.275	0.718702	-0.829422	4.7137	4.8342	-0.337601	12.3005	2.87908	-9.12845	7.98366	-1.68753	A549_0h
sci-RNA-B-022.CGTATTGAGA	10.4365	7.11827	5.15221	-3.93347	0.94283	3.35991	3.94712	2.72958	-5.78228	-2.9588	0.276643	2.67905	8.27035	-3.42539	-2.59382	-4.93981	-0.256429	-7.65309	15.529	15.3321	A549_3h
sci-RNA-B-022.GAGGTCGGTT	-9.32798	10.4801	-9.73841	6.62427	-0.65294	-6.69509	-10.043	-3.18446	5.21965	11.7579	0.327301	-12.0549	-10.3985	4.51445	15.1924	11.5752	8.38148	1.0708	-2.74192	7.83853	293T_3T3
sci-RNA-B-022.GCCATCAACT	-6.90312	11.0655	-9.99352	8.49702	0.722868	-7.04362	-9.74491	-2.92109	5.86308	10.9144	0.857584	-11.4638	-9.9841	3.90088	15.9557	9.00478	9.03647	-0.907124	-4.41983	8.98128	293T_3T3
sci-RNA-B-022.TCTAGTCAAG	12.4336	10.3655	6.95518	-2.66259	-2.81344	3.78883	1.12742	-3.15241	-5.88554	1.01146	-1.30067	4.06914	0.685317	-10.158	-4.35439	9.65538	-3.25583	4.43664	8.82789	10.7221	A549_1h
sci-RNA-B-022.TTCTCTACTA	11.1016	9.6576	3.83902	0.820559	-2.85901	3.52401	2.10765	2.08827	-2.27018	-1.06083	-1.67262	4.34471	7.7591	-1.74315	0.844227	15.6431	-1.37615	6.71597	7.44041	9.2939	A549_1h
sci-RNA-B-023.AATACCAGTT	-5.43032	5.41632	-12.0733	-3.59946	-4.75498	-2.668	-11.1553	3.96276	13.5335	-5.97859	-6.67879	6.5783	-8.73005	-3.90954	14.0267	1.05837	12.3905	7.56413	-3.31212	15.6263	293T_3T3
sci-RNA-B-023.ACGTTGAATG	13.8838	8.93354	4.74544	0.180339	-0.400449	0.549483	5.30804	-2.59874	-7.51005	0.410469	0.00718925	0.116364	6.50817	-7.80795	-3.44107	-2.23353	-3.28644	-3.69434	12.7737	-5.7137	A549_0h
sci-RNA-B-023.ACTGGTAGAT	13.0441	5.80563	5.42459	4.63481	3.26983	0.710565	2.98063	3.11734	0.799217	-1.59654	0.617733	-0.350978	8.08119	0.994021	-4.7072	2.88735	-6.04999	1.13823	10.4788	7.34214	A549_0h
sci-RNA-B-023.AGGCCGGTAA	-8.24797	11.3085	-12.3351	11.2466	-3.55877	-1.94426	-11.2457	-4.55952	7.50651	9.59271	-0.127763	-11.0879	-6.96676	4.88248	12.3717	13.4276	1.57026	-5.81274	-3.25671	4.41058	293T_3T3
sci-RNA-B-023.CCGCGCAGGT	11.2812	11.8538	5.13096	1.25847	-3.05219	4.00121	2.25392	-3.3694	-5.29885	1.91961	-1.5386	4.24227	2.7206	-10.0772	-0.707653	14.3745	-0.945952	7.64844	10.7563	7.16507	A549_1h
sci-RNA-B-023.CCTGCATCAA	-8.33035	9.33342	-10.1408	7.89227	-1.30143	-2.85208	-10.8544	-1.67001	5.89288	11.2072	-0.115083	-11.4003	-10.9925	1.28437	16.5251	8.97681	9.80701	2.91311	-4.34974	10.3538	293T_3T3
sci-RNA-B-023.TAGCCAGCAA	12.3078	10.9189	5.36996	0.96409	-2.38077	3.31522	3.18576	-3.04306	-5.86721	1.45673	-0.825432	2.57861	6.95882	-6.93407	-3.5484	10.5731	-3.83162	1.69679	9.57819	-4.99947	A549_3h
sci-RNA-B-023.TCCTCTCCGT	11.8838	6.77647	3.46307	-0.391	0.37386	3.48953	2.95754	2.12658	-4.48332	-2.19122	-0.0741664	2.44638	8.61826	-0.057056	-0.341671	12.1212	3.41525	-9.15875	9.25761	7.08213	A549_3h
sci-RNA-B-023.TCTATCGGTA	9.67696	6.85939	4.00733	-1.75201	-3.28852	0.842428	6.3668	1.21423	-5.04335	-3.0239	0.661944	1.32202	6.3846	3.85226	-4.90875	1.94288	1.88938	-8.56321	10.2818	-0.247144	A549_3h
sci-RNA-B-023.TGAGACTCTA	11.2173	5.50317	5.26051	4.69998	3.53554	1.8613	3.84723	4.40611	-1.9414	-2.0559	1.19433	3.06061	6.95831	2.78989	-3.42856	1.12271	-2.07132	-2.06035	15.8232	0.124579	A549_3h
sci-RNA-B-023.TTCTATAGAG	11.6564	7.36379	4.05213	-3.34353	-3.45969	1.42548	7.20964	0.759525	-6.32782	-3.2399	0.732614	1.929	6.19729	-6.98298	0.933201	14.8903	-0.990641	5.80007	14.1569	8.47854	A549_1h
sci-RNA-B-024.ACGCGCTCCT	13.5807	6.17132	0.647106	-3.00804	-0.497339	2.33413	7.53727	2.27863	1.16339	-2.68279	1.68771	1.80336	5.25365	-8.11749	-3.00725	-1.11068	-4.84456	-3.62023	8.76108	5.64388	A549_0h
sci-RNA-B-024.ACGCGTATCG	-7.28634	10.3109	-10.2126	6.95442	-0.392164	-5.03619	-10.1607	-1.835	5.7002	12.003	0.162913	-11.2429	-10.9186	1.23551	15.9453	8.5236	10.2065	1.38041	-4.97523	12.3348	293T_3T3
sci-RNA-B-024.ACGGAGAATA	9.58632	8.63175	4.50732	-0.21096	0.657332	1.49645	5.20937	1.3649	-7.15522	-1.64231	1.1776	2.08391	7.29027	-3.79627	-3.19717	8.69359	-6.26588	1.6756	14.0222	2.18335	A549_1h
sci-RNA-B-024.ACTGGTAGAT	13.4601	11.0476	3.03861	3.33042	-3.40171	3.70065	1.72016	-1.64693	-2.16358	1.75392	-1.36357	3.32559	7.35019	-4.42719	-1.11615	12.4905	-1.55639	4.28939	7.09066	-10.8256	A549_0h
sci-RNA-B-024.AGCGATCCGC	11.2717	4.2154	-0.196839	-0.738014	1.90498	2.6744	5.93351	4.52982	-1.43365	-2.98031	1.73306	2.26967	0.735418	6.48894	-4.56263	6.10507	0.513276	-4.97376	17.1503	10.2598	A549_1h
sci-RNA-B-024.AGGTCTATGG	-7.19334	10.8232	-9.59026	8.05969	0.873177	-7.08561	-9.94073	-3.11806	5.88946	10.6873	0.603431	-11.7156	-10.1049	3.28946	16.1362	11.1849	8.97843	2.06359	-2.96515	9.00355	293T_3T3
sci-RNA-B-024.ATCTAGGTTC	12.579	8.37269	3.98845	2.49076	-1.64767	2.08972	6.58235	-2.1727	-6.94438	1.26397	0.502343	0.963298	6.55315	1.90536	-3.0956	10.9622	-3.80827	7.17657	13.9716	-0.8122	A549_0h
sci-RNA-B-024.CCATCGGACC	14.1559	6.23789	4.44279	-1.50517	-2.28904	2.7305	5.10603	0.100338	-8.60717	-1.03296	-1.13779	3.01935	6.57935	-5.35103	-3.10395	9.73488	-3.76969	0.670926	5.8657	-10.572	A549_0h
sci-RNA-B-024.GCCATCAACT	-4.57622	5.5422	-7.67704	-9.69625	-4.7746	-2.42095	-10.7365	4.39768	11.5759	-5.88716	-7.05752	7.13257	-10.3312	-5.51881	14.0525	1.0516	14.0847	5.63662	-1.66649	12.3601	293T_3T3
sci-RNA-B-024.GCTCGAATCA	11.2029	5.92342	5.37762	4.84876	-0.210982	-0.0362135	4.22548	3.42028	-1.04865	-2.01974	0.85601	0.952049	2.34199	6.07268	3.82537	16.2473	-2.3857	7.37412	8.46044	-3.94851	A549_3h
sci-RNA-B-024.GGCGGTTGAC	9.40188	7.86441	4.90245	-2.28973	1.71833	3.19034	4.69897	1.13216	-5.17025	-2.27498	1.68953	2.07986	7.09048	-3.85307	-3.53247	1.9085	-4.86387	-2.3613	5.83701	20.2439	A549_3h
sci-RNA-B-024.GGCTATTCGA	10.1687	6.28801	4.39835	5.34359	2.1403	1.32595	6.3577	3.11196	-1.38984	-0.918438	2.46907	0.034933	3.82272	5.55957	-1.70886	-8.60755	-2.37397	-9.71751	13.1829	-6.60115	A549_3h
sci-RNA-B-024.GGTTGGCGAC	-5.43433	5.0675	-12.339	-3.32368	-3.0062	3.81856	-11.0152	4.46861	12.8984	-5.09179	-5.60114	7.19749	-9.60559	-4.4699	14.3156	2.86042	13.4493	4.46981	-2.53952	12.6478	293T_3T3
sci-RNA-B-025.CCATCGGACC	14.8221	7.40199	4.64701	2.00717	-0.75203	1.22814	6.41434	-1.41566	-8.34329	-1.804	0.0657091	0.14295	2.51888	6.35506	-5.06901	5.71811	-4.64124	-2.94936	3.56821	-9.59894	A549_0h
sci-RNA-B-025.CCTAAGCGGT	12.0174	11.3515	6.67946	-2.822	-2.51483	3.0352	0.567975	-1.51141	-6.59037	1.52401	-0.258256	1.78183	1.10444	-10.1439	-4.81701	5.65782	2.93718	-6.10099	17.1487	10.4081	A549_0h
sci-RNA-B-025.CCTGAGAGCA	10.9001	6.60119	2.79594	-0.515491	0.0516222	2.69376	6.54216	2.35552	-5.14694	-3.00176	0.528066	-1.29125	6.53832	4.13015	-5.41916	5.49872	-3.39887	7.69087	6.91921	24.4438	A549_1h
sci-RNA-B-025.CTATTAACCA	12.3503	8.65398	4.46647	-1.95774	2.09118	2.79851	6.07863	1.20626	-8.64825	-1.50253	1.43025	-0.22622	8.20899	0.378271	-5.34303	4.42014	2.67283	-5.74416	8.00781	24.4323	A549_1h
sci-RNA-B-025.GCGGCCAATC	12.5065	5.35981	3.81628	5.59235	0.645814	3.63205	4.55233	3.31269	-1.22585	-0.618849	2.46918	1.92341	-0.125789	5.93439	0.956417	16.2407	-5.8349	3.9115	17.0825	9.07952	A549_3h
sci-RNA-B-025.GGACGACGCA	11.2728	9.77429	3.06576	0.753813	-2.06875	3.60337	1.27286	-1.26161	-4.64881	0.430195	-0.212807	3.46878	5.67617	-7.39934	-3.28043	7.10347	-3.29325	4.66433	15.5968	2.69831	A549_1h
sci-RNA-B-025.GGATTCTATC	11.7649	11.8534	2.30263	3.33638	-3.16608	1.64973	1.79069	-4.08626	-3.74837	1.91332	-1.04193	2.1703	7.29284	-0.724508	-0.191193	14.2749	-1.13374	5.76359	4.66528	-10.2984	A549_1h
sci-RNA-B-025.GGCTGCCTTA	14.2894	6.20937	3.70563	-1.70504	-0.22268	-0.163633	7.42354	0.558109	-8.78324	-1.60114	-0.438715	1.78397	8.35323	2.17111	-4.25962	-0.284006	-3.53629	-2.46928	7.94532	-1.82215	A549_0h
sci-RNA-B-025.TAGCCAGCAA	11.4488	8.26676	1.95321	-0.0105928	-0.466286	4.05192	3.15461	2.03831	-3.31165	-1.62959	0.073398	2.82446	6.55515	-5.28496	-3.32666	11.5051	-6.01087	3.08659	18.7151	17.6342	A549_3h
sci-RNA-B-025.TCTAGTCAAG	10.8205	8.64837	4.07514	4.17666	-1.50894	3.75386	1.10543	0.934458	-2.4381	1.49744	0.177251	2.89547	4.6637	4.9371	-4.46438	7.31556	-2.641	1.47502	18.76	17.3486	A549_1h
sci-RNA-B-025.TGCCTAACTT	10.4886	9.45309	5.56901	-2.99808	-2.13746	4.22951	1.13599	0.686761	-5.39421	-0.87075	-1.65695	4.26445	2.66955	-10.0407	-2.0794	13.7537	-2.20923	5.23686	9.78799	25.4026	A549_3h
sci-RNA-B-025.TTCTATAGAG	10.3529	7.03118	4.80315	-4.35066	2.81466	3.44122	5.12575	1.6253	-6.091	-3.03227	1.35005	2.82236	6.8936	-5.95146	-3.0774	9.00588	-6.13096	-4.29124	16.8148	10.7444	A549_1h
sci-RNA-B-026.AATTGAGAGA	-6.44718	7.13381	-10.4793	3.70003	-0.337861	-7.9224	-12.0368	3.69291	13.7489	-5.01257	-0.232263	-11.5454	-9.4233	-3.56267	14.0184	1.9885	13.3326	3.84887	-4.75487	16.5006	293T_3T3
sci-RNA-B-026.ACGCTTCTCT	10.4759	6.0521	4.65525	2.40404	1.95639	0.670644	5.22443	3.45529	-2.73738	-1.3221	1.49091	1.30629	2.12793	5.86088	-1.13963	10.7781	0.951311	-5.08963	18.2428	19.3665	A549_3h
sci-RNA-B-026.ACGTTGAATG	14.7488	8.69075	5.81306	0.0985033	1.69911	-1.09332	6.30839	-1.60342	-7.55027	0.475114	1.74213	-0.856191	9.29121	-1.08844	-1.73283	-8.57088	-2.31319	-8.78008	5.57351	22.8868	A549_0h
sci-RNA-B-026.CATGACTCAA	-7.73004	11.8047	-9.77984	8.40127	-0.742542	-6.50084	-10.3775	-4.03694	5.46848	11.1039	-0.390289	-11.582	-8.66533	5.73781	13.9956	13.1462	7.46907	0.672437	-3.7144	3.94813	293T_3T3
sci-RNA-B-026.CGAATCTCCT	10.7817	8.65471	5.31269	-4.17135	-2.77676	1.83463	4.96292	0.54347	-6.21894	-1.98845	-1.16891	3.90107	7.33919	-2.21175	-0.994522	13.2965	-1.05695	6.35731	16.687	15.0818	A549_3h
sci-RNA-B-026.CTATTAACCA	11.2307	7.39417	-0.0401339	-3.08243	-1.35449	3.30443	2.63103	3.04092	-2.83167	-3.13385	0.800576	3.4314	7.75242	-6.10262	-3.31018	5.58632	-2.82143	3.95765	14.577	21.8284	A549_1h
sci-RNA-B-026.GGACGACGCA	10.2825	6.24586	3.49808	-2.01385	2.45446	2.38013	4.56909	3.39691	-4.35515	-3.25446	0.528505	2.83842	7.88911	0.0122805	-3.56637	5.63833	-3.66919	3.18763	17.0463	15.3411	A549_1h
sci-RNA-B-026.TCCTCTCCGT	11.4129	9.63231	5.29197	-3.94742	-2.97282	3.32298	2.7437	-0.0569135	-5.71547	-1.58952	1.43631	1.48517	1.36907	-10.1858	0.779124	15.8263	-4.85216	6.60967	17.266	20.0307	A549_3h
sci-RNA-B-026.TCTATCGGTA	11.5788	7.74902	1.29127	0.303658	3.53135	1.77603	1.06157	1.67514	-2.90542	-1.76137	2.14574	2.84481	8.58165	-4.36839	-3.8892	7.85996	-3.22644	0.281926	15.7933	20.767	A549_3h
sci-RNA-B-026.TCTCTCATCC	13.3336	10.2226	5.485	-5.19397	0.0331268	-0.495588	6.05379	-2.17238	-8.65469	-0.297186	1.13282	0.811118	6.81943	-7.38633	-2.72984	-1.17607	-4.57277	-4.41313	13.2736	23.2308	A549_0h
sci-RNA-B-026.TTCTATAGAG	11.6165	8.33117	1.25624	0.0422544	0.189089	3.33781	2.03052	1.85767	-3.04789	-2.20674	0.640107	2.76127	8.26947	-4.92518	-2.59565	5.43111	-5.72492	3.6206	10.0279	10.7433	A549_1h
sci-RNA-B-026.TTGCAGCATT	12.3975	6.78502	3.10414	-1.82567	0.624582	0.761508	-1.69989	-7.64488	-3.56544	-3.23495	0.476934	0.51261	6.71977	-7.05264	-4.04351	0.308082	-6.85391	-2.67906	10.3352	15.4351	A549_1h
sci-RNA-B-027.AAGCATCCTA	13.8447	7.26976	0.568998	-3.51552	0.965943	0.0680337	7.31033	1.04801	0.819666	-2.95085	0.901451	-0.317589	8.542	-2.34945	-2.82397	-4.18862	-0.528642	-6.04803	15.8672	20.5495	A549_0h
sci-RNA-B-027.ACGATAGACT	12.8212	9.5366	5.1219	-0.0656952	1.8483	2.75526	3.91016	-1.6199	-6.52305	-0.655511	1.24258	-0.0682323	9.02466	-2.12886	-3.11116	-0.545741	-7.1806	-2.0435	16.1685	2.88846	A549_3h
sci-RNA-B-027.ACGCGTATCG	-6.64705	10.8581	-10.5073	9.29884	0.689184	-7.12448	-10.9101	-3.23439	6.17798	10.6494	0.566312	-12.074	-8.9424	4.34264	14.2352	12.1858	8.31062	2.24571	-4.80408	9.2815	293T_3T3
sci-RNA-B-027.CCAGGCTCTT	13.7515	11.2849	3.23477	2.13336	1.0689	-0.555697	2.37909	-4.06256	-4.74619	2.29582	0.840193	-0.00405077	4.70629	-8.37577	-2.43293	-6.18978	0.547169	-8.20117	16.7949	11.2555	A549_1h
sci-RNA-B-027.CTCGGAGCAA	11.0859	4.81273	-0.285608	-0.855415	2.76509	2.16855	4.77614	4.26091	-1.48316	-3.00095	1.97741	2.58881	8.2742	2.69092	-3.32577	-2.49074	-4.17276	-3.71167	15.3915	21.268	A549_3h
sci-RNA-B-027.GAATGAGGAG	-6.54817	11.5617	-11.0666	10.0693	-0.943955	-7.40125	-9.95932	-2.68513	6.53107	10.2536	-0.426043	-10.9223	-8.34314	4.10613	15.1343	11.024	7.49137	2.56756	-5.90754	7.23525	293T_3T3
sci-RNA-B-027.GCGGAGTCGA	12.2167	9.12637	2.01057	1.42018	-2.1133	3.73926	0.0788124	-1.29836	-3.29366	0.226675	-0.736631	2.69304	7.54095	-1.41516	-3.96924	5.44324	-4.33484	0.0838824	9.60239	-0.95703	A549_3h
sci-RNA-B-027.GTAGTTGGAT	-7.46511	10.6333	-10.1973	9.08661	-0.152611	-6.73912	-10.7451	-3.01053	6.49464	10.3813	0.232028	-11.1721	-9.94615	4.81465	15.4921	11.1195	8.08897	1.9312	-4.66937	8.77911	293T_3T3
sci-RNA-B-027.TGCCTAACTT	10.6048	9.67599	5.2516	-3.36407	-2.60466	3.42613	1.55196	0.1166	-4.87494	-0.671245	-0.321619	2.84114	2.99289	-10.0974	-1.59265	12.8808	-2.77146	7.29874	12.3631	10.9777	A549_3h
sci-RNA-B-028.AATCCGGTCA	11.7631	7.99518	4.59531	-1.59597	-1.12767	2.7599	4.70358	0.125457	-6.54188	-2.17756	-0.0369274	3.0587	9.14108	-2.94697	0.184455	15.0655	-3.27468	3.73021	11.987	-0.704678	A549_1h
sci-RNA-B-028.ACGATAGACT	9.96452	5.80391	3.92551	6.43999	0.600555	-2.13566	7.51922	1.25204	-0.79205	-0.342462	0.270949	0.203018	0.617282	5.9299	-5.35184	6.10722	-7.39796	-0.00571376	11.5149	-6.19691	A549_3h
sci-RNA-B-028.ATAACCGTTC	-7.85962	10.7522	-9.69803	6.69409	0.759629	-6.91376	-9.86152	-3.32137	5.09291	11.679	0.733831	-11.2629	-11.1568	4.54638	15.7497	10.4682	8.45639	-0.402465	-4.36106	6.62194	293T_3T3
sci-RNA-B-028.ATCTAGGTTC	13.2748	11.1574	5.10017	0.407339	-3.41257	2.4966	2.56129	-2.5045	-5.99997	1.2354	-1.02831	3.17051	4.42647	-8.5115	-3.16726	10.1957	-2.16708	7.89862	18.135	19.4602	A549_0h
sci-RNA-B-028.CCGCGCAGGT	11.8483	10.6672	6.33669	-2.81478	0.577893	1.43765	2.93296	-2.13978	-6.19005	0.807145	1.31673	0.48102	2.11318	-9.79222	0.943668	15.8322	-2.2376	6.69484	5.57219	22.5497	A549_1h
sci-RNA-B-028.CGTCTATGAA	12.4457	6.72816	0.870948	0.593897	1.0632	3.89485	2.69659	1.06103	-2.51167	-1.03439	0.473631	3.04973	8.58609	0.783592	-0.632289	13.9001	1.06976	-4.95893	8.78833	25.4324	A549_1h
sci-RNA-B-028.GCGGAGTCGA	10.1733	9.44634	4.29131	2.72005	3.25983	1.90111	4.33687	-0.146477	-3.44239	-0.784293	1.71428	2.17935	7.38629	3.93728	-4.66822	9.9283	-6.37655	1.27726	8.01092	-1.62773	A549_3h
sci-RNA-B-028.GGCGGTTGAC	12.1773	8.19098	3.67396	5.26681	-3.07337	3.72597	3.48617	2.12132	-1.71688	0.104244	-1.06175	3.6175	0.356776	5.80117	4.64576	16.1417	-1.58976	4.20515	10.9909	-0.220999	A549_3h
sci-RNA-B-028.GTAGATGCGC	12.0019	7.46459	2.81704	-0.867722	-2.69475	2.46306	3.82924	0.0863817	0.526786	-0.603767	-0.892801	1.79554	4.2996	4.47393	-2.65369	9.35156	-2.71046	1.02233	6.25713	20.6874	A549_1h
sci-RNA-B-028.GTAGTTGGAT	-7.6199	11.1203	-9.58091	7.57194	-0.278142	-5.63416	-10.5895	-3.24781	5.67696	11.0093	0.236364	-12.0146	-10.8975	5.04466	15.9084	11.7777	8.89168	1.0272	-4.44829	6.93499	293T_3T3
sci-RNA-B-028.TGCCTAACTT	11.2809	7.22679	4.82698	-0.249606	0.836392	-1.18711	6.32248	1.6981	-8.66013	-1.97777	0.0881217	-10.8241	8.33249	-1.36271	-4.9036	6.5061	-2.48756	5.74958	7.63977	18.285	A549_3h
sci-RNA-B-028.TTCTATAGAG	12.4796	10.2868	3.36825	-0.733794	2.6921	3.14327	2.78882	-1.78403	-5.52932	0.315721	0.614925	2.50442	5.51336	-8.17736	-1.43602	9.34599	-4.44161	-1.44271	9.90613	3.80726	A549_1h
sci-RNA-B-029.AAGTACGTTA	10.9932	9.22234	4.15957	-1.09101	-3.09314	2.98158	5.7919	-0.473161	-4.75244	-1.89436	-1.06324	3.56546	7.29497	2.54907	-1.46016	14.5968	1.19464	-4.61376	12.2851	6.91265	A549_3h
sci-RNA-B-029.ACGATAGACT	12.7153	10.6469	5.78154	0.331909	0.553245	-1.61495	3.46435	-2.67377	-6.74184	-0.338501	1.83719	-0.750257	7.94593	-4.99149	-3.46426	0.976833	-3.80307	-3.76404	10.2081	-11.0552	A549_3h
sci-RNA-B-029.GCTCGAATCA	11.4545	8.44084	3.86069	5.70961	3.34067	-0.0427675	3.37185	2.58646	-2.23916	-0.446274	2.62367	1.32563	2.89258	5.56696	3.88637	16.2431	-2.97211	8.00732	0.240227	-2.20241	A549_3h
sci-RNA-B-029.GTAGATGCGC	8.66522	6.63047	4.94628	4.60104	0.00417448	0.553199	4.14658	2.59444	-1.2384	-1.19062	0.470373	2.61499	7.75565	0.868466	-2.95412	5.59212	-5.1875	4.65294	8.67367	5.95733	A549_1h
sci-RNA-B-029.TCGGCGTCGT	-8.70667	10.2012	-12.3605	11.2418	0.0646494	-7.74887	-10.2273	-2.68389	7.60424	9.51889	0.502315	-11.8727	-7.3261	4.4471	14.421	12.1579	7.86247	3.40987	-5.75488	3.49429	293T_3T3
sci-RNA-B-029.TTCTATAGAG	11.3027	9.86425	2.51927	3.37745	1.77362	1.75249	2.20042	-1.84216	-2.37572	1.33356	1.9248	1.30946	8.91413	1.06241	-3.87071	2.37888	-7.5159	1.26504	14.7009	21.147	A549_1h
sci-RNA-B-029.TTGATATGAA	12.0533	12.1733	1.51979	2.21316	-1.22346	3.09445	0.409252	-1.10158	-2.63949	1.74785	1.19866	1.95829	5.72174	-8.4539	-3.21219	-0.656008	-4.91608	0.931444	10.2707	-10.8533	A549_0h
sci-RNA-B-030.ACGATAGACT	9.83836	5.57245	3.31548	6.8821	2.30505	1.19754	3.03665	2.33853	-0.662177	-0.478577	1.02688	0.193298	-0.67408	6.28434	-5.7002	4.57013	-7.9416	-0.889137	14.7976	0.819397	A549_3h
sci-RNA-B-030.ATAACCGTTC	-7.01784	5.59037	-12.0927	-3.76057	-4.52998	-1.07761	-11.1586	4.2366	12.778	-5.38632	-6.69849	6.75111	-8.38953	-3.80913	13.304	-1.12954	14.47	5.63156	-3.27539	16.0583	293T_3T3
sci-RNA-B-030.ATCTAGGTTC	14.5914	6.69494	2.90807	-1.28751	1.32389	-0.000728822	7.99786	0.206832	-8.58048	-2.35079	0.406926	0.189636	5.98764	2.76341	-2.59203	3.49549	-5.15949	3.25641	10.4027	-10.9318	A549_0h
sci-RNA-B-030.CATGACTCAA	-6.79141	11.3689	-10.4063	7.13242	-0.756106	-7.09256	-10.321	-2.73123	5.34436	11.8467	-0.415032	-11.435	-11.5301	3.71871	16.2521	11.2194	8.4359	1.87843	-4.4077	7.73248	293T_3T3
sci-RNA-B-030.CCTAAGCGGT	13.6768	6.27033	0.109471	-0.760512	0.088932	0.418041	8.47862	1.15527	1.15056	-1.91491	-0.275215	1.38144	6.64261	3.18948	-4.27377	10.6726	-3.78402	2.03568	8.84817	-2.90358	A549_0h
sci-RNA-B-030.CCTGCATCAA	-8.59335	10.7723	-9.8626	8.20857	-0.717395	-5.91807	-10.0241	-3.4133	5.614	11.1779	0.376035	-11.3098	-10.8676	4.62806	15.1969	10.9988	7.86186	0.669903	-3.82631	7.12961	293T_3T3
sci-RNA-B-030.GCGGTTATTG	9.62589	6.93471	3.20734	6.15639	0.777949	-1.58983	1.85437	0.999255	-0.26899	0.232677	-0.0161125	-0.688995	-0.137746	5.90609	2.77354	16.3145	-2.60003	6.13535	0.0706589	-2.93089	A549_0h
sci-RNA-B-030.GGCTCGAGAT	12.4441	7.69545	4.03905	-0.71512	-0.200171	3.92245	2.00468	1.32215	-4.7235	-1.38623	1.46943	3.01255	9.22248	-0.198684	-0.338977	13.1047	-7.75598	1.96081	12.9171	2.68549	A549_3h
sci-RNA-B-030.TAGAATAGCC	8.39315	6.74609	4.61491	1.9941	-3.47011	2.43401	6.57956	-0.890577	-7.50612	-1.84219	-0.937186	2.47586	3.86245	7.24093	-3.15005	-0.885171	-1.94871	4.94762	-0.363175	-3.52262	A549_1h
sci-RNA-B-030.TCCGCCGGTC	11.1936	6.66085	2.84656	-2.20526	-1.20445	4.07724	4.0642	2.96505	-4.12686	-3.88095	-0.333113	3.54758	7.58658	-0.47512	-2.11164	10.6544	-2.53207	6.80771	13.4155	10.2703	A549_3h
sci-RNA-B-031.ACGGAGAATA	13.0326	8.69364	4.89407	-2.61044	-0.552191	2.34762	2.48389	0.914528	-5.29154	-1.84484	1.1712	2.34509	5.7028	-7.67464	-2.66696	-1.31375	-6.05029	-5.38352	13.2396	23.4793	A549_1h
sci-RNA-B-031.ACTCGACGCC	14.6334	6.27673	5.48704	3.76857	-3.0952	1.06433	8.39304	-0.345742	1.09571	-1.37052	-0.356956	1.01604	3.38623	6.11803	-0.873225	11.2842	-2.47635	-1.34413	-0.104245	-4.55783	A549_0h
sci-RNA-B-031.GCCATCAACT	-9.1646	11.3374	-10.7232	10.1592	-1.29783	-6.77185	-10.4801	-4.91616	6.17193	10.4706	0.323169	-11.3925	-8.68456	5.13158	14.7815	10.8014	8.3983	0.0740541	-3.68669	6.22356	293T_3T3
sci-RNA-B-031.GGCTCGAGAT	10.918	6.76484	4.9982	3.93368	1.23536	2.76438	4.09866	3.37345	-1.78731	-1.32378	0.647709	3.23336	7.46692	-4.53083	-1.86354	14.3015	-0.032789	-2.57229	8.57378	-4.7485	A549_3h
sci-RNA-B-032.AGCGATCCGC	9.58822	6.72926	4.26133	-0.372889	-2.73978	3.71222	6.01364	1.59114	-4.96824	-3.28815	-1.67606	4.19232	6.45414	2.61008	-1.22884	12.9599	-1.27743	4.33964	8.18493	5.88424	A549_1h
sci-RNA-B-032.CTGGTTGGTT	14.4837	6.80123	2.87437	-1.20598	-2.59022	2.78898	7.69939	0.598777	-8.80408	-2.13215	0.471551	0.0542864	8.03459	-3.08515	-4.29226	11.4678	3.41998	-6.03501	8.79667	-5.42176	A549_0h
sci-RNA-B-032.GTAGATCGTT	-7.67824	11.8802	-9.87023	9.21947	0.713978	-6.28732	-10.4187	-5.17976	6.0874	10.5186	-0.272787	-11.1387	-7.46691	5.13835	12.8049	13.128	6.58484	2.86531	-3.29214	5.55924	293T_3T3
sci-RNA-B-032.TAGCCAGCAA	12.6306	7.45373	2.00134	1.33979	1.55608	2.80416	2.20549	1.16516	-2.22067	-0.641333	1.94652	2.65236	4.97842	5.64026	-3.51077	-2.96428	-3.1948	-6.07461	13.7325	8.9232	A549_3h
sci-RNA-B-032.TGCCTAACTT	12.3738	5.17894	4.53353	5.1387	1.47989	0.884505	5.46548	3.29346	-1.31701	-1.18018	0.587496	1.95527	7.32894	2.71574	-5.73518	4.71337	-4.79139	3.02657	7.94421	-2.01586	A549_3h
sci-RNA-B-032.TTCTATAGAG	9.52719	8.4329	4.05191	5.1925	2.06182	2.34213	5.41663	-0.823627	-1.22733	-0.760288	2.09012	1.24736	2.31988	5.67529	-0.713701	12.5715	-8.05973	-0.076441	8.38819	-3.8201	A549_1h
sci-RNA-B-032.TTCTCTACTA	10.282	7.49591	5.02009	3.25132	1.45303	0.56227	7.55705	0.962095	-2.40927	-1.34854	0.802034	0.59538	3.41085	5.91408	-3.89386	1.1382	-3.63137	-5.3124	-0.0438244	-4.78198	A549_1h
sci-RNA-B-033.ACGATAGACT	11.1389	8.32546	3.94676	-1.2395	3.12851	2.28779	4.4617	2.24757	-4.51424	-2.26006	0.290567	1.21053	5.28816	5.55005	-5.65696	4.65687	0.471693	-8.50789	8.3757	6.92413	A549_3h
sci-RNA-B-033.ACTGGTAGAT	13.1097	11.7521	5.27321	0.972121	1.2196	-0.866939	2.58021	-2.93233	-5.36805	2.14017	0.916144	0.122931	5.2026	-8.15074	-2.4833	-6.81119	-3.0135	-7.75604	12.2536	-0.580702	A549_0h
sci-RNA-B-033.AGCAAGAACC	-6.18043	6.88294	-9.87587	-6.34677	0.976823	-6.20339	-11.9703	4.98174	12.9929	-4.96801	-0.0897425	-11.792	-9.94221	-4.91161	13.4096	-0.433943	13.1139	3.68635	-0.84149	11.8445	293T_3T3
sci-RNA-B-033.CTATTAACCA	12.4548	10.775	6.48593	-1.62774	1.07953	0.817485	2.8051	-2.69173	-6.23354	1.03079	0.957261	1.15319	6.16403	-7.87203	-3.78336	-1.60443	-6.80581	-4.3992	11.0801	3.33567	A549_1h
sci-RNA-B-033.TCTATCGGTA	9.50037	8.00059	4.05685	5.86895	2.32849	3.42193	4.04898	2.02642	-1.58103	-1.07452	0.229659	1.75572	5.37866	4.40391	-1.35407	9.39742	-5.55929	-1.40829	0.110314	-1.84009	A549_3h
sci-RNA-B-033.TGAGACTCTA	10.5936	10.7774	2.35364	3.08841	-3.3526	3.96913	0.481111	-0.986892	-3.31887	1.30734	-1.98728	4.58195	3.68877	-9.50349	-3.58363	9.52653	-1.30555	3.83176	12.6105	3.01794	A549_3h
sci-RNA-B-034.ACGTTGAATG	14.5777	6.0229	2.54861	-1.94861	0.676793	-0.00724056	7.5661	-0.0432228	-8.53565	-2.38742	1.39362	0.162468	7.41631	3.06209	-4.93458	5.93779	0.0868869	-7.13659	17.9639	19.4154	A549_0h
sci-RNA-B-034.GGACGACGCA	13.3614	7.51411	2.4995	4.79351	2.14492	1.22092	0.564164	-0.59646	-1.71371	1.74342	1.96023	0.214164	3.10065	5.3963	-2.51404	-5.06515	-2.91452	-6.34712	11.6649	3.19377	A549_1h
sci-RNA-B-034.GGCTTCTGGA	11.4081	9.87615	5.62157	-2.09306	-3.17737	3.07532	4.80138	-2.09712	-7.38149	-0.185364	-0.70429	3.10743	3.956	-9.3677	-3.00951	12.5905	-5.11712	6.59517	12.2783	24.5192	A549_1h
sci-RNA-B-034.TCCGCCGGTC	11.2339	7.29306	2.64168	-1.10002	0.431578	2.47369	4.95789	2.09537	-3.55794	-2.89545	2.25429	0.859642	4.44261	5.47675	-1.17256	14.5645	-5.66217	4.5859	17.0543	9.31928	A549_3h
sci-RNA-B-035.CCTGCATCAA	-9.08364	11.293	-9.99232	5.16492	-0.750506	-6.81578	-10.1362	-5.00771	4.73624	12.2385	-0.0965081	-11.7092	-9.63915	5.35928	14.2304	12.8937	7.49504	1.90636	-4.54488	7.21295	293T_3T3
sci-RNA-B-035.CGAAGGCATG	-6.75556	10.6627	-11.0365	9.36357	0.642366	-6.50747	-10.2176	-2.7597	6.47249	10.5927	0.545697	-11.3333	-9.0255	3.84696	15.9229	11.6347	8.11846	-0.733392	-6.2988	9.79897	293T_3T3
sci-RNA-B-035.CGTCTATGAA	10.2399	7.49857	3.54017	-1.666	2.11238	2.52225	5.17245	1.47982	-3.93711	-3.10297	1.26451	2.35351	8.95654	-1.76242	-0.299533	12.8109	-6.47572	1.26302	8.72022	-0.776689	A549_1h
sci-RNA-B-035.TCCGCCGGTC	11.0165	5.39065	4.68097	5.47527	3.39572	0.457648	5.46076	2.32746	-0.787678	-0.731918	1.98997	-0.388791	-0.4982	6.47949	1.90659	16.2158	-7.91857	2.37941	10.1252	4.26623	A549_3h
sci-RNA-B-035.TTCTATAGAG	10.3359	7.97	4.81303	-4.28064	2.61659	1.88387	4.21124	1.63694	-6.33705	-2.5366	2.64113	1.77409	8.8365	-4.05144	-4.35145	7.00825	-5.81002	-4.32221	16.4968	15.2075	A549_1h
sci-RNA-B-035.TTCTCTACTA	9.74027	6.50449	3.67677	-2.48571	3.40234	1.72391	5.35827	2.85287	-4.82156	-3.48805	1.49909	1.85107	8.41357	-2.70144	-4.88804	3.23385	-1.27092	-4.86407	14.5016	15.3143	A549_1h
sci-RNA-B-036.AATCCGGTCA	10.2186	5.44755	-0.0896861	-1.6114	2.79535	2.45426	8.28013	1.77294	-1.69138	-3.26266	2.52046	1.52298	8.30776	0.558036	-0.989822	10.3309	-6.90682	-2.19199	9.41215	-5.26469	A549_1h
sci-RNA-B-036.AGGTAGAGCT	13.3127	7.44341	0.988303	0.810617	-1.31529	3.31307	1.46028	0.524653	-2.08629	-1.02222	-0.418015	3.74378	7.86203	-0.537433	-2.59947	3.40953	-3.02196	3.52622	9.2598	13.6013	A549_1h
sci-RNA-B-036.AGGTCTATGG	-7.34394	11.9466	-9.9265	9.27798	-2.72117	-1.66051	-10.0397	-4.77067	6.12309	10.6386	0.0350016	-10.8218	-8.50343	5.19896	13.8722	13.2466	8.03812	-0.644647	-6.04514	7.58736	293T_3T3
sci-RNA-B-036.GGCGGTTGAC	12.4895	9.44943	3.62601	2.30215	2.55797	3.37111	2.70331	-2.7904	-3.73444	0.45584	0.602741	2.58397	8.1926	2.77	-3.28122	-1.65697	0.596523	-8.23034	14.0723	9.45809	A549_3h
sci-RNA-B-036.GGCTATTCGA	12.6216	10.3418	3.40339	0.531042	-3.01058	3.43793	2.09553	-3.17033	-5.11555	0.857729	-1.10056	4.03137	5.2915	-8.62481	-4.77102	9.12393	-4.37239	3.20372	12.0705	15.6508	A549_3h
sci-RNA-B-036.GTAGTTGGAT	-8.1732	9.54484	-12.1436	10.9378	-0.535174	-6.90108	-10.9413	-3.03221	7.50027	9.54219	0.60783	-11.9238	-9.73763	3.35532	16.2076	11.4108	7.80819	1.55801	-4.38244	6.25921	293T_3T3
sci-RNA-B-036.TCTATCGGTA	12.5096	10.8889	5.40262	0.26758	-2.78658	4.00564	5.04824	-2.42438	-5.77581	0.112078	-0.244842	3.14715	6.84764	4.55531	0.738962	14.8259	-4.08123	4.26774	13.0208	-6.05515	A549_3h
sci-RNA-B-036.TTGCAGCATT	13.9979	10.8082	5.27936	1.01065	1.0976	-0.265991	-1.24367	-7.31008	-6.96656	1.50133	0.677634	-0.351756	7.23667	-5.38726	-3.47353	8.32967	-5.26041	-0.0799147	14.1122	-0.806776	A549_1h
sci-RNA-B-037.ACGGAGAATA	9.61997	9.17126	4.34213	1.13298	-1.60604	2.50673	4.90158	0.323794	-3.37715	-2.33507	0.457993	0.843266	7.9425	1.41587	-1.26752	11.2994	3.31114	-6.07296	0.0575618	-3.74513	A549_1h
sci-RNA-B-037.ACTCCGCCAA	-4.7236	5.37455	-7.90325	-9.8028	-4.75018	-2.64005	-9.93235	3.93391	11.6748	-6.723	-6.53226	6.43618	-9.20015	-5.22844	13.5569	0.3079	14.3022	5.17124	-0.707536	11.7673	293T_3T3
sci-RNA-B-037.ACTCTACTGG	9.15702	7.3055	3.52953	-3.24024	-1.42703	1.94922	5.4554	1.94261	-6.13832	-3.59081	1.06899	1.11755	5.9743	-7.08151	0.325684	15.2877	-7.50026	3.46715	6.21489	22.5833	A549_1h
sci-RNA-B-037.CCATCGGACC	12.4438	10.3069	3.78824	2.57389	-3.51417	3.1735	1.59485	-2.10971	-5.20887	1.85808	-0.486684	3.08447	6.76899	2.05319	-0.0996188	14.2817	-0.925738	7.54061	2.7441	-8.94464	A549_0h
sci-RNA-B-037.GAATGAGGAG	-8.41379	11.3094	-10.3175	9.69277	-1.36373	-7.22286	-10.3355	-5.01721	6.11969	10.5026	-0.38448	-11.6578	-9.03011	3.94132	14.4268	11.9119	7.98711	-0.807262	-5.19604	7.75852	293T_3T3
sci-RNA-B-037.GCCTCAGCAT	-7.91124	10.6707	-9.65687	6.95836	0.929165	-6.77942	-10.2744	-4.79596	4.7287	12.0416	0.638052	-11.1612	-9.03413	5.06072	14.3843	12.9476	8.12528	1.64652	-4.97285	8.12573	293T_3T3
sci-RNA-B-037.GCGGCCAATC	11.3958	9.15845	5.25717	-2.96755	-3.21537	3.47856	5.80835	1.64077	-6.18845	-1.79243	-0.720906	2.09549	8.06798	-4.5109	4.27585	16.1693	-1.91024	3.07721	11.9206	-0.645727	A549_3h
sci-RNA-B-037.GGCATCTACC	12.0965	4.84169	5.78823	4.55709	-1.43125	3.14484	4.5827	4.71091	-1.04774	-2.10909	-0.0278561	3.65948	5.68635	4.80874	3.07095	16.49	-4.29067	5.04459	9.52453	24.8449	A549_1h
sci-RNA-B-037.TTGATATGAA	14.3234	9.50919	2.96537	4.17972	0.768145	-0.19068	5.96788	-1.97172	-1.20376	1.54118	1.19337	-0.145516	6.29232	4.09108	-3.27801	-1.09082	-1.02518	-6.76104	12.0776	-9.92985	A549_0h
sci-RNA-B-038.ACTCCGCCAA	-5.00193	5.27477	-10.2712	-6.43346	-4.9429	-2.22146	-11.6893	4.95283	13.1309	-4.79037	-6.60945	6.8067	-9.61615	-5.70774	13.8743	1.6227	12.6158	6.83883	-2.09538	12.7532	293T_3T3
sci-RNA-B-038.AGGTAGAGCT	12.258	5.78796	3.98044	6.30837	2.11393	3.27819	3.78444	4.16935	-0.683744	-0.388789	1.25757	1.15704	-0.120914	5.91656	-2.00609	9.16714	-4.08305	-0.722071	3.83716	-9.74349	A549_1h
sci-RNA-B-038.ATCTAGGTTC	14.7668	7.01452	3.27619	-2.96526	0.627497	-1.823	7.70717	0.394331	-8.86684	-1.78001	1.10817	-0.185063	6.12433	2.48072	-1.31422	10.0822	2.80777	-6.73323	8.61709	-11.1228	A549_0h
sci-RNA-B-038.CCATCGGACC	13.2403	5.05458	5.04788	5.08371	2.70328	1.15031	8.12945	1.07281	0.896005	-0.951516	2.30438	1.39183	1.87392	5.58144	-3.17086	-3.92922	-2.04306	-7.2144	9.98638	-10.6334	A549_0h
sci-RNA-B-038.TTCGCTGCCT	9.26852	6.13644	4.65177	1.51134	2.99341	2.37048	7.79884	1.23767	-5.17125	-2.90858	0.94251	3.03946	1.85406	5.99017	-1.70066	11.6576	-4.40501	3.20062	11.0401	-10.5567	A549_1h
sci-RNA-B-039.ATCTAGGTTC	14.6814	6.98025	4.63524	0.382467	1.07701	-0.242715	6.70862	-0.726355	-8.06781	-1.45756	1.38558	-0.411146	2.80774	5.22978	-0.162573	13.041	-7.80408	0.293939	13.3535	-6.67821	A549_0h
sci-RNA-B-039.ATTAACTTAA	12.8262	8.47671	5.16296	0.0565516	-1.42805	1.06276	2.45718	-1.81862	-6.55125	-0.659435	0.0949697	1.00972	7.76513	-0.484259	-2.47918	11.2448	-4.32012	5.172	8.57588	-4.81261	A549_3h
sci-RNA-B-039.CGTCTATGAA	12.229	8.78905	3.1483	3.35587	1.89657	1.37605	2.70611	-1.5396	-1.92998	0.583162	1.15062	0.765407	7.8885	2.19853	-3.31015	-0.65062	-4.47548	-4.26755	7.93251	-1.89446	A549_1h
sci-RNA-B-039.CTATTAACCA	12.9049	10.1727	3.89696	2.52625	0.0508467	1.28952	4.39529	-2.91587	-4.26309	0.398187	0.923975	0.180491	8.31251	1.64129	-5.08601	4.62022	0.983132	-6.91825	12.3556	-8.35776	A549_1h
sci-RNA-B-039.GCTCGAATCA	11.5095	4.84471	4.00467	6.43151	-1.42566	2.46101	5.7529	4.41676	-0.902605	-0.840704	-0.187738	2.35654	-0.0502813	6.27912	4.56032	16.1011	-2.78441	7.93294	9.27028	-10.8628	A549_3h
sci-RNA-B-039.GGCTTCTGGA	10.1133	9.03458	4.65127	-1.16328	-3.66458	1.63052	4.39331	0.732731	-7.6641	-0.608517	-0.877896	2.6658	7.8066	-3.34834	-1.84707	11.8722	-1.6543	0.277406	10.9199	3.36818	A549_1h
sci-RNA-B-039.TCTATCGGTA	12.6973	12.2417	2.93751	2.71896	0.219145	-1.09808	2.31207	-3.90424	-4.79002	2.42451	0.577546	-0.834964	5.89033	-7.41964	-5.69292	4.61569	0.255133	-7.46049	11.9551	3.183	A549_3h
sci-RNA-B-040.ACGATAGACT	13.855	9.60034	2.45827	3.27308	-1.40391	2.75254	4.81467	-2.35553	-2.92239	1.58253	-0.305725	1.88424	7.6122	3.15785	-5.40539	4.43763	-7.29949	-2.38385	16.245	15.2	A549_3h
sci-RNA-B-040.ACGCGTATCG	-7.11465	5.67825	-11.2455	-4.52535	-3.69832	1.88112	-11.4461	3.30007	13.849	-5.37617	-6.23742	6.75582	-8.49613	-3.41504	12.8687	-1.58903	15.0161	4.78686	-4.94146	17.3862	293T_3T3
sci-RNA-B-040.ACTCGACGCC	9.75878	8.22601	4.13646	4.12437	-1.31884	-2.71097	7.26067	-1.7407	-0.0610175	0.259426	-0.332143	2.72262	2.02912	6.17191	3.32478	16.2782	-1.11947	5.64021	12.5279	-9.44962	A549_0h
sci-RNA-B-040.CTCGGAGCAA	11.8583	8.02566	4.31487	1.45011	1.74771	2.21125	5.98837	2.35701	-4.79982	-0.999408	-0.0241208	0.812696	8.46015	-3.092	-1.30285	9.84588	-5.70542	-4.10657	9.79064	4.35278	A549_3h
sci-RNA-B-040.GCGGTTATTG	13.5696	8.38243	2.94899	5.79158	-2.8251	3.80629	6.24316	-0.839227	-0.891346	0.995813	-0.698573	3.17153	6.23757	3.90376	0.329069	14.6063	-4.66411	3.42439	10.768	-5.59449	A549_0h
sci-RNA-B-040.GGACGACGCA	11.8366	4.24902	5.06272	5.73387	0.906838	3.68336	7.28465	3.08968	-0.715497	-1.22704	1.92049	2.80659	2.34529	5.52877	2.7191	16.3519	-5.32708	6.26105	9.9198	-0.377645	A549_1h
sci-RNA-B-040.TGCCTAACTT	11.228	5.19984	3.98351	6.43265	1.26105	2.56059	6.53628	3.57038	-0.810658	-0.759378	2.98234	1.05528	2.53751	5.79877	3.02008	16.489	-5.51591	6.18911	16.1366	0.569562	A549_3h
sci-RNA-B-040.TTCGCTGCCT	9.00862	8.45569	4.76749	-4.13621	-0.998859	0.558728	6.20661	-0.666824	-6.49909	-2.87717	-0.169046	2.76755	7.99772	-1.50085	-4.94944	1.82931	-6.62697	1.38738	13.7089	15.5391	A549_1h
sci-RNA-B-041.ACGCTTCTCT	9.70647	6.5259	3.81994	-3.60651	1.20707	2.45191	6.41204	2.62261	-5.17139	-3.6242	2.23572	2.28082	7.93047	-3.57728	1.46612	16.0826	-5.32516	6.34156	11.7971	7.22178	A549_3h
sci-RNA-B-041.ATATGCCATC	11.4158	8.58005	3.58234	-0.130098	-1.02442	3.47576	2.18461	1.2655	-3.38816	-1.93036	0.284146	2.74153	3.04739	-9.66605	-1.62558	9.18386	-5.64979	-1.04675	7.94266	-10.9659	A549_3h
sci-RNA-B-041.CCAGGCTCTT	12.94	12.2648	2.07159	4.9233	-0.00177095	-1.62215	3.88737	-3.68799	-2.46651	2.4255	-0.0283181	-0.143687	4.19395	4.61936	1.14698	14.7909	-1.71096	4.28353	-1.79289	3.70917	A549_1h
sci-RNA-B-041.CGCCAGGCAT	-7.12787	6.99018	-10.425	3.92685	-0.679162	-7.05124	-11.2814	1.47235	11.9046	-4.29371	-0.224232	-11.1157	-9.12979	-1.82645	14.2421	2.76276	12.9964	3.77663	-3.20117	15.9826	293T_3T3
sci-RNA-B-041.CTATTAACCA	9.63176	8.6662	5.08795	-0.136823	-3.42718	1.543	4.70002	-1.16937	-7.33788	-1.02062	-0.740384	3.05098	8.33586	-0.173307	0.306362	14.5975	-1.64394	3.99116	10.8346	3.61736	A549_1h
sci-RNA-B-041.CTGGTTGGTT	13.2664	11.2049	5.38149	0.9945	1.35404	0.0765843	2.00334	-4.16194	-6.52568	1.94824	2.0723	0.653567	7.87237	-5.43169	-2.08848	9.80645	-6.55419	-0.750428	2.21196	-8.22551	A549_0h
sci-RNA-B-041.GATTCCGGAA	13.1823	5.89862	5.46415	4.65169	2.35613	0.567802	8.30932	0.942325	0.930413	-1.62216	0.575387	1.8216	6.66003	3.34707	-0.0120518	15.678	1.04688	-5.0151	12.426	-8.08143	A549_0h
sci-RNA-B-041.GCGGTTATTG	12.2048	5.92836	0.535163	-2.28711	-0.673311	1.82884	6.23885	1.36587	1.14524	-2.61367	0.125457	1.20165	4.17906	-9.0777	-4.56854	4.11732	0.605287	-7.29143	16.1989	15.236	A549_0h
sci-RNA-B-041.GGCTCGAGAT	12.3556	10.911	6.40256	-2.46223	0.621983	0.23734	2.7124	-3.22175	-5.61144	0.312902	0.870355	1.14266	6.96469	-6.59529	-4.66487	4.26129	-7.06534	-2.66522	15.1315	7.28105	A549_3h
sci-RNA-B-041.TGCCTAACTT	9.73919	8.22161	2.25271	0.580941	-2.41137	4.02187	1.27858	1.82159	-3.15774	-1.50684	-1.47076	4.27357	8.04262	-0.998237	0.657075	14.8424	-0.981748	5.50501	16.4317	0.512442	A549_3h
sci-RNA-B-042.ACGATAGACT	11.5584	10.1936	2.82905	5.2057	3.17765	3.05976	2.35353	-0.500809	-1.8522	0.255954	1.77201	2.23834	8.43109	-1.95503	0.689932	14.8556	-4.20394	-0.975645	0.0994343	-1.6766	A549_3h
sci-RNA-B-042.ATATGCCATC	10.2549	8.99318	5.6053	-4.45284	-0.438079	4.0036	2.44247	0.848934	-5.41407	-1.30095	0.733255	2.87104	5.96303	-8.05193	-4.81983	3.93971	1.90679	-8.64667	11.3295	15.5963	A549_3h
sci-RNA-B-042.CCTATCATAA	11.7489	8.48276	4.53902	-2.02748	1.08242	0.804195	5.458	1.53483	-8.77036	-1.32902	1.92318	0.838537	8.66451	-2.47149	-4.73594	4.78641	-5.79526	-4.97875	13.4018	10.2728	A549_1h
sci-RNA-B-042.CCTGAGAGCA	13.3592	8.67139	3.79181	0.897976	1.89907	0.609293	1.19103	-1.38932	-3.92115	-0.0542257	2.52812	0.985653	6.23006	-7.28591	-1.04875	14.3301	-4.35146	3.49591	8.38177	5.00165	A549_1h
sci-RNA-B-042.CTATTAACCA	9.72688	9.72508	3.55542	1.64757	-1.87265	3.44945	3.15252	0.418276	-3.88357	-0.0360991	-5.87615	7.35707	7.32987	2.0926	0.705773	14.666	-1.3899	5.47443	16.9059	11.2114	A549_1h
sci-RNA-B-042.GGCTATTCGA	12.8383	8.34979	5.35304	-0.433773	1.62543	2.27824	5.68447	-0.049246	-6.03471	-1.71195	0.0344925	0.574394	7.09461	4.24111	-2.44923	-6.98708	-1.58836	-9.36258	15.6269	-0.572745	A549_3h
sci-RNA-B-042.GGCTGCCTTA	14.3459	6.61867	3.29195	-3.36352	2.41409	-0.416333	7.78463	-0.781179	-8.80009	-1.74634	0.441048	0.217403	8.23703	-3.23148	-2.43718	9.37501	0.182691	-7.24868	7.51805	18.3761	A549_0h
sci-RNA-B-042.TAGAATAGCC	9.6465	9.14835	5.6998	-1.24922	0.746037	0.34548	5.81429	-0.364626	-6.8988	-1.10287	2.00728	1.91152	7.51213	-0.276775	-3.42906	5.23699	-2.15065	0.267816	0.725066	-5.95616	A549_1h
sci-RNA-B-042.TCTAGTCAAG	10.3749	10.3138	4.42956	0.394298	1.74627	2.63617	1.45411	-1.1611	-4.77728	-0.223964	2.3738	0.993922	8.04725	-5.33136	-0.357088	14.4851	-7.66276	1.10538	7.88981	-10.9428	A549_1h
sci-RNA-B-042.TCTATCGGTA	11.1617	8.04867	1.90132	-1.56375	1.21361	0.314056	6.44938	1.06869	-3.73254	-2.47803	2.24304	0.748037	8.06326	-2.89571	-1.56869	9.40735	-5.43773	-4.62088	12.0654	-6.35214	A549_3h
sci-RNA-B-042.TTCGCTGCCT	9.96185	7.16793	0.729312	-0.824608	2.84014	2.4219	2.40807	3.10957	-2.25688	-2.26896	2.61017	1.06147	8.4943	-0.975462	-3.94534	-0.842386	-6.38044	-5.10098	12.2729	7.66615	A549_1h
sci-RNA-B-042.TTCTCTGAGA	-7.95475	9.78908	-10.6704	6.90058	-0.254037	-7.21011	-10.5174	-1.18856	5.30208	12.4636	0.32623	-11.0234	-10.2085	1.01656	16.344	8.49705	10.1926	2.2225	-4.23733	10.584	293T_3T3
sci-RNA-B-043.ACGTTGAATG	14.8268	8.08716	4.0614	-4.57349	2.75728	0.320326	6.62797	-0.0827328	-9.19206	-1.19036	1.3572	-0.289892	7.69175	-4.86707	-3.5036	-0.615706	-0.931064	-7.87333	16.7785	8.18574	A549_0h
sci-RNA-B-043.ACTCGACGCC	9.63087	10.4501	2.97813	5.36276	-3.64061	3.66912	2.88498	-1.2374	-1.14359	1.07553	-2.00182	4.53887	2.11172	5.54137	4.68006	16.1315	-1.28501	4.21325	-0.0170081	0.702412	A549_0h
sci-RNA-B-043.AGCAAGAACC	-4.46436	5.36804	-8.64952	-9.57122	-4.47215	-2.16743	-9.41293	4.6767	11.7052	-5.99842	-6.66095	6.55721	-10.8135	-6.28869	13.4253	-0.423628	12.8536	7.31341	-1.55455	12.2411	293T_3T3
sci-RNA-B-043.ATTAACTTAA	9.99544	8.39992	4.03728	3.61392	-2.48669	2.48353	2.82271	1.75609	-1.50468	-0.565044	-0.347631	0.344154	7.46974	0.61124	-3.61935	8.36401	-4.16823	7.54475	5.90731	22.2552	A549_3h
sci-RNA-B-043.CGTCTATGAA	14.3788	9.5918	4.06424	2.35326	1.61663	2.21156	5.88301	-2.63906	-4.24662	-0.222755	0.52372	1.90649	5.02974	5.508	-4.8281	4.21749	-3.13967	-7.60685	7.29148	-10.8403	A549_1h
sci-RNA-B-043.CTTCATTAGA	14.4533	8.58731	4.08322	3.04588	0.655573	-0.606488	5.41809	-0.606539	0.143707	0.772014	0.385999	-1.03371	3.94968	5.66058	-4.53971	1.31721	-0.882999	-7.87577	8.19587	6.40818	A549_0h
sci-RNA-B-043.GACCAATGCG	13.0915	6.20345	5.48455	4.16125	-0.62163	0.0968851	8.17633	-0.177492	0.855513	-0.87381	0.632809	-0.96552	-0.635912	6.34583	4.65943	16.1308	-2.64147	4.8219	0.102547	-5.20421	A549_0h
sci-RNA-B-043.GCCTCAGCAT	-9.08068	10.039	-10.0333	6.12365	0.760055	-7.09154	-10.3392	-3.62607	5.08349	11.7252	0.839874	-11.9562	-10.2405	4.615	15.9138	11.7267	9.14792	0.256571	-3.78688	7.30458	293T_3T3
sci-RNA-B-043.GCGGCCAATC	11.6004	9.53777	5.44968	-4.29783	-0.43505	4.11074	4.54401	0.180789	-6.16703	-1.89211	-0.312945	1.70827	6.14551	-7.57231	-1.23613	10.5302	-2.43278	-1.38665	18.642	15.9632	A549_3h
sci-RNA-B-043.GGCGGTTGAC	9.7354	8.30093	4.89676	-3.89749	-1.73502	3.113	4.27618	2.13504	-5.67238	-2.42509	0.610689	3.11997	6.33283	-8.04646	-0.728989	12.5643	-4.7142	1.09547	13.2876	23.1738	A549_3h
sci-RNA-B-043.TTCTCTACTA	12.879	7.02574	0.432259	-0.114321	0.319573	2.37816	5.19906	1.15157	-2.42525	-2.40588	0.54018	2.36482	9.01096	0.435198	-5.27934	6.36805	-6.49862	-1.70482	14.7677	0.838296	A549_1h
sci-RNA-B-044.ACGCGTATCG	-7.61303	9.91635	-10.1624	7.86081	0.227124	-6.28074	-10.9094	-1.23722	5.5076	11.9128	0.78739	-12.0405	-10.4933	1.55598	16.436	8.61133	10.1793	0.901725	-4.09561	11.4248	293T_3T3
sci-RNA-B-044.ACTCCGCCAA	-7.86742	10.6989	-10.4326	6.94042	-0.987652	-7.54534	-10.4441	-2.07074	5.2863	12.0265	-0.237624	-11.5286	-10.8549	2.51429	16.2384	9.19647	9.57095	0.0945717	-2.35037	8.01996	293T_3T3
sci-RNA-B-044.ACTCGACGCC	13.623	6.28888	4.24393	5.53238	0.736282	-1.71816	7.75597	0.838206	0.317347	0.123537	1.15747	-11.2526	6.84433	4.38999	-3.13435	-0.72123	-1.36747	-8.54373	10.8361	-0.168516	A549_0h
sci-RNA-B-044.CCGCGCAGGT	9.80717	6.488	2.71043	-3.04247	4.10316	1.52045	7.21909	1.93676	-4.60877	-4.05624	0.718994	1.3056	4.52338	5.23559	-2.94897	13.1064	-6.8731	3.43057	13.3447	-6.70323	A549_1h
sci-RNA-B-044.CGTATTGAGA	11.5718	10.1358	2.34123	5.02972	1.09905	2.71199	2.94169	-3.70623	-1.71553	0.668023	0.746055	1.45045	5.26298	3.61656	-4.18676	6.9318	-5.29228	0.0134826	11.9045	7.0466	A549_3h
sci-RNA-B-044.CGTCTATGAA	12.7909	7.931	4.56527	-0.130461	0.150845	-0.193476	4.69409	-1.02627	-7.36353	0.494175	0.708546	-0.711807	7.13712	-6.50836	-3.48713	-0.58634	-3.67427	-6.4891	16.8456	11.2023	A549_1h
sci-RNA-B-044.GAGGTCGGTT	-6.51723	11.1648	-11.4129	10.5591	-0.635543	-5.45843	-11.4263	-3.93724	7.06071	9.81464	-0.0726481	-10.9887	-8.00805	4.79805	13.17	13.4464	8.00187	-0.65602	-3.41608	4.72696	293T_3T3
sci-RNA-B-044.GATTCCGGAA	13.7289	11.1802	7.02131	-2.45432	0.870869	0.32503	3.01198	-1.6888	-6.85395	1.77988	-0.00642693	1.61309	4.83235	-9.36775	-1.11265	10.4317	-4.73412	-0.425167	8.3878	7.04287	A549_0h
sci-RNA-B-044.GCCATCAACT	-6.95959	10.6651	-10.7591	10.0735	0.679301	-6.49567	-11.3056	-4.65327	6.71253	10.1995	0.806251	-11.3552	-7.79824	4.36396	14.7728	11.3567	9.50818	1.00041	-2.35005	7.93814	293T_3T3
sci-RNA-B-044.GGATTCTATC	11.8309	7.18697	2.85021	-0.839595	0.285275	3.05015	4.70574	2.33556	-3.90253	-3.1568	1.76075	1.74712	8.09888	-0.74726	-0.59459	13.7768	-4.41846	0.984884	9.65405	7.20958	A549_1h
sci-RNA-B-044.TCCGCCGGTC	9.44695	9.00651	4.51089	-3.78971	2.40165	2.7616	5.23909	1.60946	-5.85506	-2.36447	1.34598	1.37272	8.84495	-0.760697	0.89252	16.0891	-5.64316	3.71476	15.8941	-0.244994	A549_3h
sci-RNA-B-044.TTCGCTGCCT	11.8159	5.85934	0.880229	-2.80993	1.51976	2.85701	8.49035	1.30735	1.18113	-2.59482	2.16274	1.01895	7.09962	3.96807	-5.43396	5.85987	-6.59406	-2.25077	15.7778	7.92137	A549_1h
sci-RNA-B-045.AATACCAGTT	-9.15827	10.3944	-9.98658	9.31252	-0.771371	-6.98258	-10.3369	-4.26755	5.98745	10.9331	0.541534	-11.4023	-8.31383	4.38267	13.6453	13.0903	7.45349	1.69878	-3.38745	4.79833	293T_3T3
sci-RNA-B-045.AATCGAACTC	10.2874	7.43391	3.79103	-2.86526	2.63063	2.42246	1.9219	1.55863	-3.8244	-3.33001	1.95941	2.60523	5.24293	-7.98578	-3.28826	-3.55306	-1.98418	-7.36942	11.9654	-0.671742	A549_1h
sci-RNA-B-045.CATGACTCAA	-8.57302	10.6738	-10.2019	9.55636	0.903724	-7.00561	-10.113	-3.97406	6.19096	10.5223	0.222572	-0.824033	-8.93618	4.79608	15.5904	12.0848	7.88863	1.80032	-3.49968	7.20661	293T_3T3
sci-RNA-B-045.CCTAAGCGGT	13.5592	9.48827	2.29636	0.266085	-3.3079	4.01285	1.25514	0.265319	-5.99143	1.0543	-1.82882	4.47898	4.67464	-9.11457	-1.6856	12.7168	-1.40474	3.03447	13.898	21.937	A549_0h
sci-RNA-B-045.CGTATTGAGA	11.6009	10.897	2.75874	3.09648	-3.0052	2.38065	-0.209281	-0.970208	-3.80503	1.16667	-1.21191	4.07902	7.5953	-5.49556	-1.59952	14.3006	-1.7511	0.603454	0.318002	-2.36148	A549_3h
sci-RNA-B-045.GACCAATGCG	12.45	7.1156	3.20105	6.62927	2.3221	-0.0475222	3.80692	1.83933	-0.567581	0.507921	2.18338	1.21357	0.545511	5.77742	1.69627	15.2741	-4.24845	-0.859953	0.0937918	-0.14126	A549_0h
sci-RNA-B-045.GCGGCCAATC	11.9275	5.9087	0.705538	-0.431382	0.139334	2.38672	5.47076	3.28352	-2.15162	-2.91186	1.96302	1.97737	1.15103	6.17365	-1.73106	12.0264	-7.00623	2.86689	10.7331	24.8314	A549_3h
sci-RNA-B-045.GGCTCGAGAT	11.7377	11.7105	2.37852	3.14489	-3.11922	1.18364	-0.1548	-1.33743	-3.7135	1.44249	0.857474	3.11731	2.9122	-9.9401	-0.140689	15.6102	-1.77657	0.40788	16.8834	11.2488	A549_3h
sci-RNA-B-045.TTCTCTGAGA	-7.43342	8.34	-10.4014	4.06577	-0.282477	-7.2349	-11.1375	0.587084	11.8326	-4.21682	0.610671	-11.7885	-9.81034	0.00439153	14.966	5.58073	12.3468	3.32941	-4.24681	14.0997	293T_3T3
sci-RNA-B-045.TTGCAGCATT	10.9772	9.00397	4.39811	2.72434	1.87214	-0.296467	-1.69178	-7.69312	0.519505	-0.269339	1.13051	-0.441405	7.49858	2.34293	-5.57565	4.48372	-5.39963	-5.77154	5.76904	20.3244	A549_1h
sci-RNA-B-046.ACCAGTATAA	10.3099	8.28182	4.93057	-4.38752	1.37237	2.37386	5.1476	1.15765	-5.71451	-3.06748	1.03296	1.07412	4.92923	-8.38138	-0.487094	14.6739	-4.91764	7.2446	11.2246	11.1931	A549_3h
sci-RNA-B-046.CTATTAACCA	12.1403	9.1434	3.17796	3.36408	1.40401	3.57283	0.637694	-0.050058	-3.35047	0.652675	1.47293	2.86845	7.62128	-2.80471	-0.863724	12.5147	-5.73767	0.59244	9.75235	-11.3738	A549_1h
sci-RNA-B-046.GTAGATCGTT	-8.78565	11.5072	-10.0231	9.41982	0.307972	-7.19586	-10.8186	-3.88545	6.07269	10.563	0.340779	-12.0992	-9.7287	3.96128	14.0098	13.1811	7.45719	0.581886	-5.0909	7.48908	293T_3T3
sci-RNA-B-046.TCCTCTCCGT	12.6992	7.63229	4.94791	3.69219	0.560747	-1.22524	7.14128	2.87541	-8.28792	-2.43387	-0.0686252	1.55303	0.436845	6.40472	4.5085	16.1648	-5.62805	6.21836	9.94927	-5.7906	A549_3h
sci-RNA-B-046.TTGCAGCATT	10.6911	6.99903	3.90857	2.38041	-3.04449	1.89135	-1.58234	-7.72645	-4.09797	-0.202513	-0.662703	3.12445	6.27286	4.42855	0.0439044	14.4984	-2.9061	6.64015	5.62527	21.7054	A549_1h
sci-RNA-B-047.ACTCTACTGG	10.2382	9.57164	3.92678	-0.552704	0.0494258	4.00611	2.12006	-0.0915104	-4.60896	0.0975578	0.81794	3.1904	6.34989	-5.64178	0.71149	15.7848	-3.74993	7.33719	6.57277	23.7845	A549_1h
sci-RNA-B-047.ATAACCGTTC	-6.48589	5.26099	-11.6489	-3.08996	-3.84926	0.152472	-11.7006	2.86841	13.5301	-6.30206	-6.6522	6.88795	-8.40063	-3.31408	13.449	-0.379174	12.4528	6.95677	-5.006	17.487	293T_3T3
sci-RNA-B-047.CTATTAACCA	11.8859	4.86271	-0.171726	-1.5681	2.12855	1.96202	6.04278	3.9681	-1.93078	-3.52797	2.95568	1.32901	7.35547	3.78857	0.0333442	13.2676	2.59689	-6.82403	9.77927	7.25194	A549_1h
sci-RNA-B-047.GATCCAGCGT	10.7405	8.13128	4.24469	5.60296	1.24811	3.37862	4.40772	2.70084	-1.27816	-0.650586	0.350215	3.18279	2.22038	6.11899	1.17711	15.9627	-2.50235	5.12463	9.94949	-11.2415	A549_3h
sci-RNA-B-047.GCGGTTATTG	13.364	5.55705	0.869064	-2.78224	-1.09637	2.78895	8.46519	0.310715	1.28146	-2.52118	0.760092	2.93904	8.63819	0.14764	-5.38752	5.42573	-6.06316	-2.97351	11.9894	-0.715376	A549_0h
sci-RNA-B-047.TGAGACTCTA	11.9806	7.66011	4.6477	1.43961	1.43681	1.33214	4.41943	1.6105	-5.04755	-2.98524	1.18507	1.54499	6.59488	3.6862	-5.38279	5.34967	-0.0412986	-7.74496	12.2436	-7.08338	A549_3h
sci-RNA-B-047.TTCTATAGAG	9.48218	7.71728	4.99631	3.77654	2.3851	2.56302	5.89931	2.47974	0.315298	-0.64263	2.17642	1.20267	-0.793498	6.39516	-0.786862	12.6056	-7.20645	3.95955	13.4474	-0.723985	A549_1h
sci-RNA-B-047.TTGATATGAA	13.8416	6.18141	4.03302	4.08052	1.68226	-1.1237	7.11159	-0.402255	0.206646	0.66651	1.06623	-0.947371	3.64575	5.6956	-3.29291	-1.67046	-0.858288	-8.56882	0.16958	-2.70878	A549_0h
sci-RNA-B-048.AATCGAACTC	11.8334	4.39355	0.128952	-0.297012	2.04718	2.57801	6.55614	3.80778	-1.48584	-2.7867	1.74246	2.66547	4.23093	5.33363	-4.77843	5.91167	-3.96942	-4.18787	14.3298	4.12564	A549_1h
sci-RNA-B-048.ACGGAGAATA	12.5075	5.30514	1.65811	-0.967602	-2.02451	3.23514	4.10122	4.06349	-3.099	-2.86956	0.851013	3.17495	7.60067	-0.158192	-4.81037	6.92658	-0.336133	-2.63528	15.7567	20.6772	A549_1h
sci-RNA-B-048.AGGTAGAGCT	11.5405	9.42004	2.44933	5.2585	1.78118	-1.43214	5.75647	-1.03209	-0.998306	1.07356	0.410035	-0.49539	4.22707	4.71792	0.948623	14.3821	-6.50381	0.747977	-0.58926	2.05709	A549_1h
sci-RNA-B-048.CCTGAGAGCA	10.0112	9.29461	5.27472	0.5527	-1.78243	3.73752	5.26475	-1.95461	-7.22749	-0.893222	-0.141798	1.91511	7.77749	-2.99936	-2.54312	12.7804	-5.22376	6.63235	12.7306	7.07356	A549_1h
sci-RNA-B-048.CGAATCTCCT	12.4699	8.05457	4.75404	-1.56033	0.00880632	4.01853	5.53329	1.92918	-5.34377	-2.78585	-0.882846	3.69874	8.54763	0.732459	1.61722	15.9924	-2.58054	3.87614	6.96879	18.4231	A549_3h
sci-RNA-B-048.CTATTAACCA	11.0617	11.1117	4.16461	0.643263	-1.1535	3.30222	2.69636	-2.60249	-5.28959	1.2168	0.412381	3.35229	6.91803	3.83067	-1.06564	12.1021	-7.1407	-2.35674	11.2206	3.29678	A549_1h
sci-RNA-B-048.GGCTCGAGAT	11.4888	7.45345	4.13256	-0.465131	3.70145	1.53373	3.70217	1.78069	-4.87021	-2.17489	1.31589	1.79459	8.49122	-3.62469	-1.21314	11.4229	-7.58196	0.770476	11.1576	3.64838	A549_3h
sci-RNA-B-048.TCTCTCATCC	13.5837	5.8412	0.911001	-2.861	0.20336	0.0229898	8.0539	1.57129	1.09311	-2.71058	1.71266	-0.25813	8.49798	-1.75342	-3.84915	-0.929613	-1.23574	-7.83469	18.0342	15.6168	A549_0h
sci-RNA-B-048.TTCTCTACTA	11.6068	10.7833	5.90164	-0.681034	-3.13323	3.85509	4.61308	-2.46151	-7.04212	1.24278	-1.58215	4.30377	6.50239	-7.04883	-1.58265	14.7041	3.84322	-8.88029	13.1822	-8.26061	A549_1h
sci-RNA-B-049.ACGGAGAATA	12.3142	5.5354	0.249101	-2.23899	-0.872287	2.61782	3.62016	4.04714	-2.10807	-3.34442	1.35996	2.4492	7.74968	0.386815	-1.13873	12.2875	-7.40796	-1.51566	7.50341	24.1645	A549_1h
sci-RNA-B-049.ACTCCGCCAA	-8.60308	10.0489	-10.654	7.6831	-0.626046	-6.71959	-10.3525	-1.84446	5.81051	11.9818	0.59079	-12.0892	-9.92351	1.34912	15.3243	7.29771	9.81026	-0.717422	-5.28158	11.4757	293T_3T3
sci-RNA-B-049.ACTGGTAGAT	13.6734	8.26378	2.86808	5.65011	4.31059	1.69674	7.19657	-1.61122	-0.202026	0.440284	1.76627	1.37807	3.18175	5.61421	-1.13766	10.3175	-5.88545	-1.92172	-0.438153	1.72332	A549_0h
sci-RNA-B-049.CTATTAACCA	11.9273	6.80087	3.99228	-3.3305	0.91996	3.27082	7.16999	1.40629	-6.23148	-3.31701	1.30315	2.66946	9.06277	0.249573	-5.17166	5.70217	-6.6605	-3.77311	16.7966	10.9037	A549_1h
sci-RNA-B-049.GACCAATGCG	13.3698	7.72024	3.29515	-1.3312	-0.467855	2.41006	6.04508	0.456969	0.681135	-2.42453	0.0855082	1.71073	9.01934	-0.0216904	-0.264788	12.777	-5.2647	2.78677	10.6744	-0.145347	A549_0h
sci-RNA-B-049.GATTCCGGAA	13.2868	8.13424	4.6594	-1.73523	0.93274	-0.16551	6.75926	-0.538232	-8.46716	-0.712843	-0.0177831	-0.375342	9.21331	-0.248202	-1.29423	11.3376	-7.51886	0.521015	10.3081	-11.0004	A549_0h
sci-RNA-B-049.GCGGAGTCGA	12.3645	8.35706	4.43033	-1.07675	-0.507585	1.56601	4.17184	-0.576776	-5.73224	-1.95841	1.05759	0.39959	7.89945	-4.36548	-1.25538	9.52898	-5.49465	-5.74083	11.5932	-0.37237	A549_3h
sci-RNA-B-049.TCTAGTCAAG	12.874	8.82429	2.94357	4.00193	-1.26894	2.0274	2.71401	-0.152498	-3.65335	1.10096	-0.722039	1.72221	6.81609	2.84568	-1.78805	9.70469	-6.39944	-1.06526	14.4553	-0.709685	A549_1h
sci-RNA-B-049.TCTATCGGTA	11.6812	11.5742	2.36264	3.32345	0.945393	-1.14097	2.42288	-2.29566	-3.95599	1.42204	2.05363	0.785494	7.60652	0.783231	-2.94293	-1.48189	-4.95153	-5.79985	-0.260697	1.34355	A549_3h
sci-RNA-B-049.TTCGCTGCCT	9.93739	6.10978	3.19311	-2.45718	2.80419	3.01378	8.00377	1.26898	-6.07727	-3.31898	2.20224	1.10544	9.04824	-0.876736	-2.70576	5.00797	-5.04504	2.75692	16.2182	2.03674	A549_1h
sci-RNA-B-049.TTCTATAGAG	9.31551	7.5275	4.71757	-4.3231	-2.59985	4.07975	3.31169	3.17705	-5.68868	-3.04778	-1.32498	4.19702	3.81955	-9.12189	-4.27065	11.6951	-3.49473	3.22906	12.1365	15.5788	A549_1h
sci-RNA-B-049.TTCTCTACTA	11.4547	4.94711	0.377975	-1.26243	3.60615	1.76861	4.03369	4.08346	-2.13585	-2.94773	1.79132	2.8463	8.99812	-1.26262	-3.82913	0.145262	-5.24682	-3.3964	9.57808	15.0402	A549_1h
sci-RNA-B-050.AATACCAGTT	-5.27165	5.6567	-9.36346	-8.02135	-4.64812	-2.29672	-11.6843	4.21521	12.6015	-6.19236	-6.83262	6.56861	-9.81059	-5.8013	13.4668	-0.380729	12.0811	7.3425	-2.52921	14.057	293T_3T3
sci-RNA-B-050.ACGATAGACT	11.1447	8.2802	4.50828	0.273866	1.84018	2.51885	5.06537	2.54194	-4.63984	-1.1609	1.78021	1.45779	8.13126	-1.46715	-5.53167	5.38365	-5.57675	-4.18111	13.3396	-6.702	A549_3h
sci-RNA-B-050.ATTAACTTAA	9.41901	8.65644	4.32317	2.10456	-2.16278	3.6197	1.42753	0.466864	-4.00339	-0.823738	-0.511062	3.44295	7.57256	2.26188	1.01785	15.7033	-2.39387	7.07968	8.45655	25.2511	A549_3h
sci-RNA-B-050.CTATTAACCA	10.9831	6.49556	5.33086	4.31169	3.89885	1.7449	3.57031	2.7708	-1.98532	-1.54309	2.52655	0.805379	1.74313	6.57976	-5.31332	5.7963	-6.68058	-4.82971	12.9258	-8.8367	A549_1h
sci-RNA-B-050.CTGAAGAGAC	12.2878	10.6421	2.59631	2.47366	0.632419	1.57998	0.502516	-1.59891	-3.76663	1.41125	2.60458	1.12843	8.39557	-3.38738	-1.49341	14.6547	-5.75942	2.758	8.80653	6.01241	A549_1h
sci-RNA-B-050.GACCAATGCG	13.7988	7.35017	3.56283	-0.708986	2.66407	1.37188	7.16079	0.893841	-8.58904	-1.35299	2.03914	1.59966	8.39335	-0.416765	-5.03634	3.12975	-4.61946	-4.26414	-0.310932	1.45654	A549_0h
sci-RNA-B-050.GATCCAGCGT	9.97629	8.6599	4.30915	0.197208	-0.410853	0.820007	3.3762	0.844918	-4.5358	-1.03085	-0.108112	3.12542	5.31055	4.09462	-0.285783	15.3657	-2.06011	0.933655	8.92064	10.6625	A549_3h
sci-RNA-B-050.GATTCCGGAA	14.4445	9.73245	6.28654	-3.13629	-3.7616	-2.19094	2.1884	-1.94394	-7.26008	0.087887	0.868536	0.737268	2.75782	-9.8936	-0.360617	15.1942	-2.21918	0.205954	17.4213	9.08148	A549_0h
sci-RNA-B-050.GCGGAGTCGA	11.7287	5.00421	4.4563	5.26699	1.48985	2.52332	6.014	3.31175	-1.34888	-0.971515	2.132	1.51279	0.883827	6.05685	-0.259178	13.0051	-7.40494	-1.59019	11.3525	3.20789	A549_3h
sci-RNA-B-050.GGCTCGAGAT	12.2799	10.7996	3.28295	2.15148	-3.14373	3.23862	3.09564	-1.80003	-4.22921	1.23674	-0.740391	1.76455	7.03348	-5.093	-1.26702	12.4361	-3.04981	5.45925	17.4757	9.15779	A549_3h
sci-RNA-B-050.TCGGCGTCGT	-7.75188	10.4586	-12.1317	10.9087	-0.76216	-7.64316	-10.8293	-1.53551	7.17805	9.8295	0.0564676	-11.8109	-9.5116	2.02974	15.4265	8.92942	9.13832	3.3312	-3.31391	8.57501	293T_3T3
sci-RNA-B-050.TTCTATAGAG	10.5427	7.15619	3.80904	5.58476	-0.708763	-6.59098	2.21727	-0.0880984	-0.153643	0.0516903	-0.314536	2.31062	5.99935	3.19489	-4.40258	1.51158	-1.85741	7.55357	14.4982	2.01603	A549_1h
sci-RNA-B-051.ACGGAGAATA	11.7357	10.481	3.04988	4.37551	-0.497737	3.88196	1.7958	-1.55598	-2.72097	1.40078	-0.177491	2.41532	1.81951	5.68604	-0.428903	12.0131	2.73622	-5.82922	8.46956	4.91041	A549_1h
sci-RNA-B-051.ACTCCGCCAA	-5.89982	6.30762	-9.53184	-7.02204	-4.88185	-2.52473	-11.4787	4.91041	13.3496	-4.89723	-6.84671	6.92941	-9.77394	-5.60037	13.7	0.604716	12.8278	7.31977	-1.36033	12.0572	293T_3T3
sci-RNA-B-051.AGGTAGAGCT	10.0929	9.01664	3.83455	4.80063	-2.24523	3.86326	6.56392	0.786275	-0.685157	0.205232	-0.37243	3.11506	-1.86287	5.88724	4.75726	16.1119	-4.46905	6.93236	-5.26835	6.28026	A549_1h
sci-RNA-B-051.CCTAAGCGGT	14.7346	6.88333	3.33174	-1.46416	0.637718	-0.133438	7.59958	0.348627	-8.38676	-1.90079	-0.461089	1.48282	4.82643	4.34381	0.233296	13.5538	-3.34878	-0.334158	14.1039	3.51973	A549_0h
sci-RNA-B-051.CGTATTGAGA	10.5401	6.62133	4.00864	-3.77943	3.6254	2.01436	5.35578	3.72293	-5.39723	-3.63911	1.32155	2.3851	5.64142	4.715	-4.72229	6.8691	1.51206	-8.16057	17.2368	9.85022	A549_3h
sci-RNA-B-051.GCCATCAACT	-7.56435	11.5244	-11.3898	10.6171	-0.402246	-7.83914	-10.6317	-3.55444	7.25638	9.74683	0.113833	-11.658	-9.11521	4.96236	14.9251	11.4619	6.63999	1.70085	-5.04568	6.01619	293T_3T3
sci-RNA-B-052.ACTCGACGCC	14.591	8.7016	3.84831	-3.64842	2.26543	-0.391542	7.3848	-0.254975	-9.13507	-1.17178	1.26862	-0.405264	8.16145	1.99218	-2.44835	-7.0139	-1.99632	-8.64121	13.1831	23.738	A549_0h
sci-RNA-B-052.AGCGATCCGC	10.9742	10.7238	1.57224	2.41759	-0.393833	1.55875	-0.0142588	-0.383737	-2.75767	0.647044	1.31743	0.100264	7.8154	-2.32853	-5.21181	4.78103	-6.14586	-4.88958	14.9393	-0.816712	A549_1h
sci-RNA-B-052.CCGCGCAGGT	10.4831	10.2943	3.4358	2.39718	3.10264	2.86935	1.28636	0.878959	-2.82082	0.327937	2.5452	2.31444	9.0914	0.340479	-4.05895	1.82176	-5.59909	-1.21411	11.1133	7.11839	A549_1h
sci-RNA-B-052.GCCATCAACT	-9.37334	10.8908	-9.58784	6.46314	0.801365	-5.82771	-10.382	-4.91127	5.084	11.6175	0.783966	-11.3718	-10.3292	5.49175	15.4612	11.2064	9.57529	0.0981509	-3.86596	3.52683	293T_3T3
sci-RNA-B-052.GGACGACGCA	12.0596	6.74034	4.05093	5.97253	-3.25606	1.49141	1.73543	0.897757	-1.17308	-0.706995	-1.12123	3.94753	-0.83488	6.37227	1.01091	16.0829	1.05909	-4.43429	11.8254	-10.1425	A549_1h
sci-RNA-B-052.GGCATCTACC	13.6492	8.79953	5.15663	-1.1321	-1.93509	2.90251	4.7272	0.987672	-7.73995	-0.656241	0.902525	1.59085	8.45126	-3.68225	-2.98588	-2.2964	-8.17091	-1.43356	9.91062	13.0614	A549_1h
sci-RNA-B-052.TCTCTCATCC	14.4654	6.40278	2.8481	-1.82323	2.25173	0.153288	7.92903	0.900325	-8.68365	-2.21768	0.891651	0.194882	6.08539	4.57778	-5.76658	5.17895	-7.37625	-2.90216	11.5888	7.22339	A549_0h
sci-RNA-B-052.TTCTATAGAG	11.0461	9.93514	5.10405	0.276824	1.24435	-0.0939859	3.00609	-3.74033	-5.09326	1.14493	0.503498	-0.246297	8.08082	-3.54881	-1.21011	9.57756	3.34177	-9.24341	14.7011	0.802466	A549_1h
sci-RNA-B-053.AGGCCGGTAA	-6.41053	10.8224	-11.0626	10.2541	-0.708392	-7.66088	-11.1325	-3.92525	7.10243	9.76993	-0.422872	-11.0804	-8.89742	4.42346	13.1948	13.4115	7.51324	3.54404	-1.56638	3.489	293T_3T3
sci-RNA-B-053.ATTAACTTAA	10.449	8.35068	3.86415	-1.84086	-2.65731	4.03904	5.03244	2.75842	-5.46055	-3.03216	-1.43946	3.97473	7.78055	3.27108	-0.567948	14.0051	-2.78218	5.85615	12.6969	-5.63778	A549_3h
sci-RNA-B-053.CCAGGCTCTT	11.7652	9.02863	5.26562	-1.25712	-3.92854	-0.183674	5.02054	-0.752661	-8.06755	0.237935	-0.477931	2.51524	9.32206	-2.02747	-3.04803	10.168	4.30406	-8.59219	8.88132	6.1241	A549_1h
sci-RNA-B-053.CGAATCTCCT	12.3322	5.66921	5.23752	5.59197	3.21112	0.729058	7.55254	2.52821	-0.835598	-1.30258	0.671964	0.778768	2.38355	5.50894	-3.09484	10.0012	-3.70802	7.9659	-0.558388	1.97446	A549_3h
sci-RNA-B-053.GATCCAGCGT	9.6504	10.3698	2.92085	4.22788	-0.162603	3.65349	4.08167	-0.758665	-1.72428	0.877659	2.55224	2.26909	3.04242	5.682	-1.00383	12.4552	-2.31045	7.86159	0.00942202	-4.73315	A549_3h
sci-RNA-B-053.GGCTATTCGA	11.9527	10.1588	-0.289994	-3.25791	2.6074	2.29489	1.87473	-0.270233	-3.74092	-0.819289	1.58473	3.13703	5.89726	-8.2844	-1.79847	-8.46831	-1.61427	-9.60346	8.02507	10.6944	A549_3h
sci-RNA-B-053.GGCTTCTGGA	11.1182	8.14811	4.39421	3.83864	-0.743222	3.99158	2.6688	1.03805	-1.44676	-0.915397	-1.27054	3.59142	6.10607	3.23854	-2.4245	11.1847	1.48195	-5.56567	8.90606	7.42212	A549_1h
sci-RNA-B-053.TCCGCCGGTC	11.4037	10.436	2.92176	1.3904	-2.99857	3.62697	-0.138258	-0.691462	-4.05918	0.926458	-0.299146	3.34101	0.614575	-10.2659	-3.49754	9.5433	-2.00927	4.96483	13.9456	2.14702	A549_3h
sci-RNA-B-053.TCGGTAAGGC	10.2285	6.55539	5.4911	3.78028	1.80064	1.25819	7.16287	3.07667	-4.09203	-3.5843	1.9416	1.20975	2.7546	5.79854	2.25609	15.9631	-4.30353	7.51268	13.3526	-6.78819	A549_3h
sci-RNA-B-054.AATCGAACTC	12.9838	7.3174	1.5185	2.5631	3.66567	1.43876	0.423506	-0.0723588	-2.35056	1.44112	1.08977	3.29615	6.61103	2.94405	-2.54663	-4.73924	-4.47117	-3.50195	14.0556	-0.753739	A549_1h
sci-RNA-B-054.AATTGAGAGA	-7.22664	10.5743	-9.93574	7.33005	-0.694007	-6.68715	-10.162	-3.12646	5.59121	11.5759	0.661145	-10.9346	-11.5103	2.09539	15.5976	11.795	9.54496	2.49993	-2.40854	6.73989	293T_3T3
sci-RNA-B-054.ACGATAGACT	12.0779	11.9531	1.99841	4.73784	-3.23535	3.44046	1.18438	-3.85996	-2.5108	2.4487	-1.83749	4.42007	8.02277	3.52214	-2.74148	11.5081	-0.952862	6.27248	5.53968	22.0945	A549_3h
sci-RNA-B-054.CGTATTGAGA	12.4136	8.04302	3.01874	-0.949631	2.7091	1.96686	4.91975	3.11416	-4.18331	-2.89337	1.80138	1.70599	5.00408	5.56911	-1.04202	10.4429	-4.21321	-2.9633	13.4476	-7.44525	A549_3h
sci-RNA-B-054.CGTCTATGAA	10.0293	9.70509	5.49046	-0.614241	1.99413	1.03933	6.41435	-1.29876	-7.22218	-1.16926	0.736888	0.998424	8.12446	3.46734	-5.46384	4.23209	-3.63732	-7.09284	16.4584	0.565661	A549_1h
sci-RNA-B-054.CTGGTTGGTT	13.9403	7.19826	4.3274	4.13995	-2.57012	3.2172	7.60521	-0.898507	0.472427	-1.08073	-0.187956	1.59121	8.4849	-1.68359	-1.19442	12.8063	-3.90089	5.87696	7.33514	-10.8653	A549_0h
sci-RNA-B-054.GGCTATTCGA	9.74546	8.42036	2.97232	5.69262	-3.2388	3.99928	3.9742	0.67634	-1.50678	0.395603	-1.88878	4.48462	8.08921	-3.83242	-2.73504	12.8917	-1.85679	4.93246	10.0052	-11.2403	A549_3h
sci-RNA-B-054.TCTCTCATCC	13.9467	8.27459	4.52379	2.22991	0.946044	0.601994	6.69622	-1.24528	-6.59518	1.19241	1.06937	-0.219568	7.34402	4.22054	-5.47478	5.11532	-7.48761	-2.49725	4.64161	-10.2662	A549_0h
sci-RNA-B-055.AAGCATCCTA	13.2184	5.37834	4.90179	5.34036	2.20796	0.935607	7.96013	1.6065	0.923857	-1.00612	1.94111	0.49994	4.84187	4.62953	-2.91097	-5.29982	-0.0478134	-5.78514	9.19862	7.0922	A549_0h
sci-RNA-B-055.AGGCCGGTAA	-8.16961	9.85462	-10.9176	8.40585	-0.274992	-5.10459	-10.7358	-1.41444	5.86509	11.317	0.86543	-11.2317	-8.08933	3.59661	15.7374	8.09906	10.4445	1.90198	-5.65777	3.65156	293T_3T3
sci-RNA-B-055.CCTAAGCGGT	13.1343	7.75342	4.57726	2.50621	-2.00509	2.2322	7.27458	-0.927021	0.480971	-1.17711	-0.483842	2.66493	7.76002	-5.41888	-4.65643	6.34488	-5.62768	1.48862	11.3005	-5.30492	A549_0h
sci-RNA-B-055.CGTCTATGAA	12.8509	6.56963	4.5373	3.86551	1.09127	-0.240361	6.37232	2.19362	-0.0209458	-0.344196	1.03334	-0.351931	5.53956	4.6022	-3.12108	-0.726493	-4.92753	-4.60509	16.3262	8.31369	A549_1h
sci-RNA-B-055.CTTCATTAGA	9.92193	8.31204	3.87351	2.07724	-3.37807	2.84168	4.78292	-1.26714	0.502335	-0.985458	-1.27756	4.14532	7.90481	-0.98495	2.95192	16.3151	-1.6977	3.08565	10.1295	-1.29813	A549_0h
sci-RNA-B-055.GCCATCAACT	-6.80154	10.9483	-11.3612	10.4332	-0.167753	-7.86212	-10.9644	-3.09909	7.15499	9.86886	-0.250771	-11.824	-11.3656	3.57913	16.4256	8.70186	8.75455	0.5544	-6.48376	10.1237	293T_3T3
sci-RNA-B-055.GCGGTTATTG	14.4738	7.20467	4.24862	-1.31912	3.59066	0.903629	1.75284	0.433947	0.510032	-0.885584	0.733246	0.434375	8.30246	-0.215099	-2.42163	-5.43189	-0.923481	-6.55436	13.6347	22.8212	A549_0h
sci-RNA-B-055.GGCATCTACC	12.0387	4.69255	-0.123158	-0.493001	4.01337	1.94703	5.22179	4.66155	-1.37525	-2.95061	1.77434	2.48822	5.69976	5.02261	-2.58233	9.21886	-7.90799	-0.57113	8.99891	5.12761	A549_1h
sci-RNA-B-055.GTAGATCGTT	-7.47867	11.6337	-10.3832	9.80847	-1.08729	-7.31418	-11.1975	-4.3975	6.39368	10.379	-0.43191	-11.5356	-8.46602	5.04773	12.32	13.4682	6.67233	3.12154	-2.95051	4.00648	293T_3T3
sci-RNA-B-055.TCTATCGGTA	10.8419	4.9062	0.176693	-0.491372	2.48974	1.25209	5.86701	3.23953	-1.77788	-2.69936	0.476916	1.02696	6.33559	3.12096	-3.51809	-1.53696	-3.11484	-3.96439	10.648	4.1601	A549_3h
sci-RNA-B-055.TGAGACTCTA	11.8795	8.57521	3.45591	3.8267	2.71221	2.04019	3.40975	-1.16727	-3.95555	-0.574491	2.28334	1.65703	3.8663	5.66546	-3.21147	0.836727	-0.318726	-7.35779	13.3358	-0.665277	A549_3h
sci-RNA-B-056.AAGCATCCTA	14.6876	7.70921	4.58041	2.10817	-0.197024	0.126087	6.72342	-2.0797	-7.64049	-1.56488	0.0956389	-0.149285	7.8971	1.31408	-5.61611	5.52849	0.330301	-5.93772	12.3403	7.00571	A549_0h
sci-RNA-B-056.ATATGCCATC	11.5879	4.76782	3.30595	6.77991	3.09354	1.79694	4.99796	3.06817	-0.873283	-0.321565	2.80095	0.604926	4.64423	4.85136	-4.84367	1.14993	-7.36003	-3.5946	11.9838	-6.30735	A549_3h
sci-RNA-B-056.ATCTAGGTTC	14.3525	6.55578	2.96557	-3.01674	-2.52533	3.66889	7.87613	-0.0568341	-8.99105	-2.19191	1.38211	0.924888	5.71388	3.09977	-2.32868	9.70499	-3.05222	7.2385	10.2643	7.45409	A549_0h
sci-RNA-B-056.CGCCAGGCAT	-8.42631	10.3409	-12.2907	11.1453	0.635087	-5.04978	-11.4969	-4.71192	7.57156	9.42021	-0.15824	-11.4447	-6.08549	4.48068	12.8237	12.8455	7.54119	3.79164	-4.15935	3.30583	293T_3T3
sci-RNA-B-056.CTATTAACCA	10.829	8.8705	4.12918	3.92609	1.82844	2.95617	5.54077	-1.24024	-1.57292	-0.66017	0.510917	2.20974	8.50724	1.96073	-4.9591	6.65585	-5.584	-1.69269	8.36412	-1.00442	A549_1h
sci-RNA-B-056.GAGGCTTATT	-8.29157	11.3854	-10.0684	9.04857	-0.275734	-7.53543	-10.0444	-2.81751	5.98808	10.5807	0.0149163	-11.813	-11.112	3.02121	16.0016	9.21422	8.89975	1.2713	-5.6872	7.34842	293T_3T3
sci-RNA-B-056.GTAGATGCGC	10.9535	4.52626	4.86186	5.40147	-2.20503	3.74454	5.07342	4.81602	-0.968796	-0.942637	-0.212316	3.14719	3.69459	4.71309	-3.48305	11.8479	-3.83866	2.28397	8.46802	-3.85689	A549_1h
sci-RNA-B-056.TCTATCGGTA	11.4438	8.55504	1.5918	0.301383	-0.810756	2.9712	2.02811	0.358223	-3.19142	-1.52001	1.39365	2.71626	6.34405	-5.85948	-0.314819	12.8296	-6.04377	-0.505163	7.46499	8.40414	A549_3h
sci-RNA-B-056.TTCTATAGAG	8.94224	8.31781	4.58733	2.17047	-1.99208	3.79604	5.626	-1.07617	-2.77106	-1.22276	-0.225592	3.34272	7.52698	1.12575	-3.66551	6.04491	-3.81311	1.86446	13.8675	2.15681	A549_1h
sci-RNA-B-057.ACGTTGAATG	14.0937	10.9964	6.9137	-2.64286	-2.23242	2.05923	3.68861	-3.63318	-7.41719	1.35773	-0.913896	2.09648	4.53801	-8.68355	-2.55053	-4.15505	-0.146894	-6.75365	15.5031	7.25675	A549_0h
sci-RNA-B-057.ATTAACTTAA	11.5133	11.2827	3.02296	0.460835	-0.478178	3.43745	1.51834	-2.63976	-5.04077	0.849823	-0.537179	2.75366	1.38054	-10.1804	-4.2738	11.4928	-6.09211	2.14647	13.5706	10.1094	A549_3h
sci-RNA-B-057.CCTGCATCAA	-9.06446	11.6112	-9.96191	8.35813	-0.147158	-5.51236	-10.6865	-4.79628	5.28636	11.2654	0.482673	-11.8775	-8.12495	5.11927	12.9853	12.8838	8.21705	1.43003	-3.13035	5.58523	293T_3T3
sci-RNA-B-057.CGCCAGGCAT	-7.07489	11.4794	-10.5552	8.95435	-0.825044	-7.67435	-10.8984	-4.14882	5.66571	11.3706	-0.156377	-11.6724	-9.46532	5.5635	14.3158	12.9693	9.32952	-1.60792	-4.75162	3.1066	293T_3T3
sci-RNA-B-057.CGTATTGAGA	12.0648	6.25694	2.97261	-1.83001	2.32184	1.35367	7.43923	2.46368	-4.2839	-3.53247	2.04923	-0.293551	1.41039	6.32348	-3.49236	2.86063	-3.89927	-5.4047	14.7995	0.891526	A549_3h
sci-RNA-B-057.GGCTATTCGA	11.0255	10.9702	3.4072	1.81062	-0.0103156	3.57933	0.326178	-1.23121	-3.87986	0.835511	0.0627717	3.17172	8.28365	-5.05784	-4.33847	4.09228	1.29023	-8.33433	9.28168	-0.229387	A549_3h
sci-RNA-B-057.GGCTCGAGAT	12.3708	10.0346	2.26326	0.450111	1.60151	3.21077	2.64663	0.256361	-3.29433	-1.1884	0.666304	0.789458	4.71409	-8.47928	-3.20598	-3.26647	-3.77946	-5.29724	17.5584	10.5795	A549_3h
sci-RNA-B-057.GGCTTCTGGA	10.7903	9.92544	1.46252	2.37435	-2.22181	2.2311	1.0508	-0.0797884	-2.44217	1.18182	-0.707413	3.65837	6.28393	3.17205	-1.51155	13.9454	0.546031	-1.90158	8.80416	-0.63068	A549_1h
sci-RNA-B-057.TCTATCGGTA	12.0855	9.87144	5.48112	-0.87474	0.86475	2.26424	2.31912	-0.651696	-5.64372	-0.650253	0.685859	2.27614	7.56015	-6.47958	-4.91083	5.79897	-3.85523	-1.81858	12.4936	24.2982	A549_3h
sci-RNA-B-058.AAGCATCCTA	13.4464	5.9734	5.6744	3.76624	0.584881	-0.835093	7.07504	-0.485184	1.04142	-1.45698	0.407362	-0.414563	7.5189	1.11449	-5.72948	4.62523	-6.49367	-3.53702	14.0584	22.0553	A549_0h
sci-RNA-B-058.ACGCTTCTCT	12.1166	9.2068	3.52675	4.36115	1.02543	2.49663	2.80682	0.784039	-1.98348	0.237781	-0.610075	2.17983	6.65056	4.07915	-3.62657	2.39543	-2.93753	6.00586	14.4893	2.00198	A549_3h
sci-RNA-B-058.AGGTCTATGG	-6.67185	11.4261	-10.5437	9.39567	0.32476	-7.71421	-11.179	-3.80379	6.3303	10.694	0.661106	-12.077	-7.94913	5.05608	14.0766	12.4464	8.24061	0.8653	-3.7188	4.02236	293T_3T3
sci-RNA-B-058.CCATCGGACC	13.2046	10.4477	5.58317	0.0846603	-2.29358	3.50967	3.9411	-2.65831	-7.58949	0.778857	-1.32958	3.78995	8.00691	3.14869	-2.5444	11.8019	-1.78009	4.96272	13.222	2.47261	A549_0h
sci-RNA-B-058.CCTATCATAA	13.9936	6.99562	4.68713	3.39068	2.3633	2.52914	7.18065	-0.144132	-0.793017	-0.594034	2.51265	1.0689	1.35645	6.38503	-3.47475	11.4892	-7.3493	0.228723	12.1801	-6.19818	A549_1h
sci-RNA-B-058.CGAAGGCATG	-8.74926	11.1994	-10.0189	9.38515	0.112489	-7.14548	-10.3533	-5.01981	6.07526	10.5038	1.10588	-11.5587	-8.92025	4.02288	14.8267	11.1062	6.92805	2.35754	-5.63043	8.43603	293T_3T3
sci-RNA-B-058.CTTCATTAGA	14.2942	10.231	5.52925	0.575652	0.814532	-0.276061	2.95651	-2.76513	-6.78025	1.26784	0.925691	-0.438731	8.8371	-1.16742	-2.80223	-5.80412	-1.33291	-7.9043	8.90168	-11.2797	A549_0h
sci-RNA-B-058.GAATGAGGAG	-5.60861	5.36087	-11.5749	-3.87781	-4.74778	-2.04792	-11.7909	3.76547	13.3971	-5.27398	-7.02755	6.63245	-9.05608	-2.70358	13.9957	1.92935	12.2562	6.21831	-3.57754	15.3242	293T_3T3
sci-RNA-B-058.GCGGTTATTG	12.3829	12.0787	2.18141	2.36478	-2.50965	3.55696	0.727559	-2.02385	-4.14655	2.5461	-0.876162	2.99773	6.9575	-6.05696	-3.56546	6.14162	-6.75813	2.88672	8.4432	-4.33422	A549_0h
sci-RNA-B-058.TGCCTAACTT	10.7954	8.11387	3.97562	-1.7429	-1.91805	3.07099	6.35762	0.823603	-5.10213	-2.84693	-0.611616	3.58675	6.94797	3.9918	0.534944	14.6247	-1.69963	5.5463	1.22852	-6.64025	A549_3h
sci-RNA-B-059.AATACCAGTT	-7.23401	10.7472	-10.3189	5.61348	0.21022	-5.53753	-10.1043	-2.06876	5.55117	12.2383	0.559098	-10.888	-11.4883	1.6162	16.1761	9.47402	8.27865	1.31696	-6.58775	9.89209	293T_3T3
sci-RNA-B-059.AATCGAACTC	11.9053	11.6456	1.54409	1.27971	3.10715	3.54476	-0.309284	-0.928782	-3.92854	1.87428	0.591104	3.59715	2.64778	-9.91249	-4.65486	9.87077	-5.39097	6.07184	10.9013	11.0975	A549_1h
sci-RNA-B-059.CGAAGGCATG	-8.63882	10.6403	-11.2236	10.5288	-0.0492308	-7.83777	-10.8721	-4.30793	7.06002	9.93235	-0.262402	-11.5819	-7.5466	5.18327	15.9217	11.7544	6.72819	1.12558	-3.0199	6.47176	293T_3T3
sci-RNA-B-059.CGTCTATGAA	12.2638	8.85906	3.1713	0.272352	-3.23329	4.02582	4.56352	-2.61487	-4.91407	-0.0178446	-1.02278	3.00552	4.4358	-8.40754	-2.40774	9.53667	-1.17071	5.7062	17.305	8.92211	A549_1h
sci-RNA-B-059.CTCGGAGCAA	13.3717	10.2412	3.07711	3.18732	1.94226	2.0667	2.24792	-1.05623	-3.12487	0.980627	0.904217	0.454222	4.94184	5.56862	-4.10375	-0.522972	-5.91717	-3.94005	17.2141	15.1055	A549_3h
sci-RNA-B-059.GAGGCTTATT	-6.60006	7.41457	-10.4683	3.80267	0.350414	-7.12179	-12.4162	5.09951	12.2586	-4.53374	0.780293	-11.75	-9.58524	-2.83144	14.1796	2.64955	12.688	3.54931	-3.02547	13.7303	293T_3T3
sci-RNA-B-059.GGCATCTACC	11.4383	6.75526	2.65514	-2.53453	2.27865	2.48572	5.0006	2.67947	-3.69946	-3.65499	2.65505	2.17332	8.98708	0.561218	-4.31713	0.200883	-6.39821	-3.85338	14.3542	5.7932	A549_1h
sci-RNA-B-059.TCTATCGGTA	9.47646	7.30935	4.23433	1.9764	-3.92089	-1.93524	1.88694	1.35687	-2.48452	-1.09189	-0.202112	1.19571	8.81674	-3.29755	3.95143	16.2822	1.45329	-5.58484	17.603	9.60329	A549_3h
sci-RNA-B-059.TTGCAGCATT	10.0988	10.6043	5.90571	-2.03967	-0.544866	3.82898	-1.41554	-7.56793	-6.72856	-1.11217	0.0599435	1.02671	5.02143	-9.19373	-1.29807	12.7212	-5.8857	0.387468	8.88868	-4.21877	A549_1h
sci-RNA-B-060.AATCGAACTC	11.7465	10.2543	4.3995	-1.09435	-1.85434	3.39236	1.64485	-1.16264	-6.8103	-0.62775	-0.820545	1.92693	9.27496	-0.931081	-1.58772	13.7263	-4.57395	1.81877	8.4377	4.95963	A549_1h
sci-RNA-B-060.CCTATCATAA	10.3642	6.59325	4.50059	4.34025	-1.48301	2.00712	7.20216	1.7689	-0.0935804	-0.295102	2.19212	2.36568	4.83787	5.82859	1.50862	16.2365	-7.36676	3.26702	12.6707	-9.26028	A549_1h
sci-RNA-B-060.GTAGTTGGAT	-6.74064	10.9942	-10.0875	6.53867	-0.505161	-7.54264	-10.3056	-2.28599	5.62664	11.8782	0.201972	-11.6101	-11.7294	2.41694	16.561	8.85838	9.38216	0.163146	-3.99696	9.40986	293T_3T3
sci-RNA-B-060.TGCCTAACTT	10.7169	7.53339	4.62429	-3.46759	0.188561	3.8675	4.05641	3.4835	-5.56364	-3.25095	0.223318	3.64469	5.6928	-8.31039	1.16613	15.4066	-3.06185	8.06718	12.6035	10.8477	A549_3h
sci-RNA-B-061.ACGTTGAATG	14.4857	6.68093	3.8968	-4.73643	2.02294	-0.241505	7.59576	0.0134428	-9.41362	-1.33391	1.14871	0.46241	9.16093	-1.1085	-2.09841	-7.80114	-1.54332	-8.67317	11.3401	-9.88697	A549_0h
sci-RNA-B-061.ACTCTACTGG	9.30972	9.64112	5.0051	-4.089	-0.374479	1.40668	4.02257	1.74825	-6.39097	-2.16534	0.51331	0.940565	6.41082	-6.38103	-2.96673	10.7082	-6.36106	4.31627	16.3683	7.65042	A549_1h
sci-RNA-B-061.ATAACCGTTC	-5.73778	5.95832	-9.90849	-6.99252	-4.31585	-1.87125	-12.0073	5.18926	13.6237	-4.81099	-6.91121	6.67113	-9.53222	-5.76854	13.5667	0.212746	12.4005	7.2545	-4.16598	15.642	293T_3T3
sci-RNA-B-061.CCATCGGACC	13.8402	10.4046	6.02739	-2.60044	2.163	-0.478249	4.65668	-3.14771	-7.79698	0.460414	1.61506	-0.431362	5.82698	-8.58162	-3.04596	0.859201	-6.23342	-2.79267	9.24627	4.22443	A549_0h
sci-RNA-B-061.CCGCGCAGGT	9.45445	6.67597	4.61815	4.43881	2.38643	3.00812	5.69484	3.09387	-1.14116	-0.547666	0.593626	1.43208	1.16002	6.05426	-3.51076	11.7943	-4.80919	2.04535	9.95413	-5.72874	A549_1h
sci-RNA-B-061.GCTCGAATCA	9.42474	7.10133	3.36782	-2.75726	-0.398073	-0.507607	7.24243	1.23053	-3.74029	-3.58161	0.828675	0.0675115	7.92152	0.952127	-1.22125	13.3034	-3.00758	3.72242	13.8905	-0.515578	A549_3h
sci-RNA-B-061.GGCTATTCGA	10.7479	6.88786	1.038	-0.588014	2.90404	2.24429	3.54511	2.80614	-2.66701	-2.36299	2.76596	2.13095	8.74137	0.34067	-2.48932	-3.33368	-2.88366	-6.57391	11.4549	-9.862	A549_3h
sci-RNA-B-061.GGCTTCTGGA	12.2323	12.2817	3.07209	2.15912	-3.4824	3.98153	1.01879	-3.6186	-4.50958	2.40018	-1.65141	4.27615	2.71193	-9.98999	-2.38745	12.3604	-1.07689	7.7911	11.1595	15.5829	A549_1h
sci-RNA-B-062.AATCCGGTCA	11.2245	8.10477	3.52024	5.49186	3.30982	2.88116	3.81739	1.69536	-1.02961	0.281436	2.04799	2.39346	1.24023	6.09891	0.613691	14.3063	-0.33012	-3.02339	9.32908	-5.83331	A549_1h
sci-RNA-B-062.ACGGAGAATA	11.6195	5.23392	0.178467	-2.38664	0.0244668	2.20368	2.01267	2.94958	-2.16016	-3.57637	1.45346	2.13836	7.36342	-3.44064	-1.37523	9.59659	-0.168851	-2.46049	10.547	12.7382	A549_1h
sci-RNA-B-062.ACGTTGAATG	13.9417	7.33319	3.47915	-0.840023	-1.47153	2.79218	7.11389	0.0327764	0.831788	-2.61779	0.472737	0.535181	8.60155	-2.84572	-5.10993	2.43117	-2.02438	-1.69564	14.7459	-0.790329	A549_0h
sci-RNA-B-062.ACTCGACGCC	14.2158	6.45575	1.6094	-2.69337	-3.60768	-2.05245	2.50778	2.61263	1.02248	-2.7952	0.948925	1.53555	8.38017	3.00603	-5.32789	5.96716	0.793283	-6.12617	6.95486	8.4972	A549_0h
sci-RNA-B-062.ATCCATCAGG	12.2778	10.1801	6.00592	-4.3964	-2.95157	3.09222	2.60476	-1.8059	-6.01545	-0.557958	-0.616212	2.26983	4.50473	-8.60191	-3.70916	3.9041	-6.48429	1.62789	5.52248	22.4512	A549_3h
sci-RNA-B-062.CCTGCATCAA	-6.72766	7.45589	-10.5815	3.44015	-0.354976	-7.28378	-11.3853	1.93666	11.939	-4.32818	0.41698	-11.8426	-9.6771	-0.042379	14.4648	3.43129	12.4022	3.57302	-3.37116	14.7	293T_3T3
sci-RNA-B-062.CGCCAGGCAT	-8.29935	11.8343	-9.91667	5.29248	0.15855	-7.34924	-10.3728	-5.03188	4.6808	12.0344	0.668196	-11.0323	-10.0193	5.33927	13.225	13.4046	6.5798	1.67094	-3.80071	5.05565	293T_3T3
sci-RNA-B-062.CGTATTGAGA	11.4597	8.46662	3.7173	-0.780212	2.87069	3.14172	2.66518	-0.32281	-4.75254	-1.76989	1.98347	1.70857	8.00348	-4.99209	-2.53403	-2.07452	-4.19183	-4.82751	7.92362	10.4711	A549_3h
sci-RNA-B-062.CTATTAACCA	9.97244	6.21056	5.50656	3.63325	0.798296	3.30564	6.35997	3.4915	-1.53886	-2.30073	0.103794	2.77447	7.47912	3.81305	-3.32629	8.46966	-8.04297	2.07475	9.06402	5.04179	A549_1h
sci-RNA-B-062.GCGGTTATTG	10.5837	8.89767	3.13234	6.79704	-1.61603	2.65251	6.52155	-1.47294	-0.3299	0.245337	1.16636	1.99643	2.20429	6.07669	4.22534	16.2776	-3.14766	3.91983	-0.0346919	-3.70249	A549_0h
sci-RNA-B-062.GGCTCGAGAT	10.8341	8.77819	5.5279	-5.24233	3.44841	2.01547	3.68205	0.783949	-5.94134	-1.89783	2.52497	1.47044	6.70034	-6.60835	-2.38369	-7.06961	-2.77302	-7.4718	14.5905	15.558	A549_3h
sci-RNA-B-062.TCTAGTCAAG	12.4684	11.1933	2.14408	2.07088	-2.85039	4.13739	0.155545	-1.63245	-4.25521	2.17533	-0.542805	3.33904	1.66775	-9.927	-4.77125	9.48843	-3.73994	3.42935	18.3845	15.5824	A549_1h
sci-RNA-B-062.TCTGACGAGG	-7.08317	5.59513	-11.9745	-2.74682	0.360174	-7.77518	-10.9206	2.97598	13.4581	-6.52192	-6.20064	7.4059	-8.36387	-3.40907	12.8545	-1.60764	14.8057	4.14497	-5.18359	17.7718	293T_3T3
sci-RNA-B-062.TTGCAGCATT	10.421	6.71513	3.59729	-2.06258	2.13989	3.81593	-1.65237	-7.76102	-3.98297	-3.63688	1.23465	2.2981	8.84264	0.143441	-5.28254	5.71573	-7.68319	0.777457	12.1408	24.0143	A549_1h
sci-RNA-B-063.AATACCAGTT	-8.69372	11.3156	-11.4457	10.5602	-0.493129	-5.59995	-10.9665	-3.47989	7.19253	9.8349	0.144839	-11.7408	-7.75708	3.93982	15.2454	9.35553	8.73932	0.283221	-6.36648	9.81723	293T_3T3
sci-RNA-B-063.ACGTTGAATG	14.3688	8.32206	3.2589	-1.11784	3.42629	0.504039	7.66408	-0.167507	-8.68461	-1.96999	1.7866	0.628516	7.62135	3.7551	-4.27238	1.17987	-2.20305	-6.30853	2.53466	-8.7337	A549_0h
sci-RNA-B-063.AGCGATCCGC	13.1829	10.3003	6.57476	-2.55501	2.55758	1.47746	2.81698	-2.6232	-7.03419	0.735016	-0.0576024	1.85814	3.45456	-9.53234	-4.53995	5.95747	-5.59807	-1.20169	15.3708	7.23569	A549_1h
sci-RNA-B-063.ATAACCGTTC	-8.9397	10.7515	-11.1234	10.5326	0.0200768	-7.17366	-10.3065	-4.88146	6.62475	10.1771	0.389516	-11.3876	-8.27956	3.49587	15.1374	10.0926	8.83078	0.367628	-4.15079	7.70677	293T_3T3
sci-RNA-B-063.CCATCGGACC	13.8067	6.73304	4.95782	3.6975	-0.964803	1.7353	7.52344	-0.181492	0.649967	-0.703722	-0.0164396	1.83687	4.50199	4.89845	-4.25288	2.3791	-6.5436	-4.57907	0.102919	-0.815722	A549_0h
sci-RNA-B-063.GAGGCTTATT	-9.28192	10.9558	-10.2625	8.88661	-0.219948	-7.01434	-10.2459	-1.69694	6.07161	10.7811	0.544923	-12.172	-9.68051	2.27773	15.6416	7.7267	9.14472	0.821897	-5.73512	3.48918	293T_3T3
sci-RNA-B-063.GCGGCCAATC	11.0616	10.263	2.65521	3.12933	-2.28316	3.54287	0.188671	0.103076	-3.23339	1.10966	-0.517657	3.94859	7.62779	-3.39054	-3.42178	11.1215	-1.80476	6.40622	11.6561	7.04483	A549_3h
sci-RNA-B-063.TCTATCGGTA	11.9453	10.9282	3.24852	1.03852	-1.75574	4.08538	1.09106	-2.75155	-4.70092	0.885955	-0.565943	3.40812	2.30431	-10.041	-3.67972	7.74463	3.52471	-6.10805	17.5942	10.4596	A549_3h
sci-RNA-B-063.TTGCAGCATT	11.1797	4.49739	5.20036	5.64809	3.16512	2.89276	-1.84971	-7.95977	-0.705621	-1.20197	1.06175	3.34131	2.60962	5.80793	-3.02252	12.9221	-4.426	5.06514	13.8977	-0.64393	A549_1h
sci-RNA-B-064.AGCGATCCGC	11.698	4.52412	1.04648	-0.313822	-0.479571	2.38649	2.79116	2.93016	-2.31698	-2.06552	0.716905	3.04692	7.69172	0.763578	-2.4806	2.23968	-2.94257	2.18173	9.47902	6.94832	A549_1h
sci-RNA-B-064.ATATGCCATC	11.7545	11.7285	3.34761	0.962588	0.962269	2.95233	1.25581	-2.29276	-4.49275	1.30447	1.4622	0.997887	8.81487	0.535455	-3.13551	12.9932	-4.65536	1.14367	14.3488	5.77669	A549_3h
sci-RNA-B-064.GAATGAGGAG	-6.84998	11.0445	-11.8336	10.9453	-0.664086	-6.07464	-11.3234	-4.55406	7.40864	9.60569	0.582482	-11.2332	-6.29377	4.57194	12.1438	13.5796	6.52566	3.26951	-5.46214	7.2248	293T_3T3
sci-RNA-B-064.GATCCAGCGT	12.1254	10.6932	2.50892	3.1295	0.0875371	-1.93333	1.54393	-3.57171	-3.33463	1.19762	0.181432	2.20893	7.57411	-6.36067	-1.54713	14.7485	-2.22548	2.33649	16.4593	7.69611	A549_3h
sci-RNA-B-064.GCGGCCAATC	11.0464	7.92866	4.93859	-1.98821	-2.15806	2.44877	5.69759	1.10022	-5.54859	-2.51563	1.94119	1.7367	8.63872	-2.81878	-4.82725	9.24575	-8.1472	2.47943	17.4033	19.7869	A549_3h
sci-RNA-B-064.GGCGGTTGAC	11.9454	10.5453	3.52773	2.3258	-2.18614	4.10373	4.38273	-2.60627	-4.57385	0.577408	-1.01675	3.17119	8.32412	-1.99969	-2.27169	2.30867	-7.27968	1.59528	12.4745	24.4112	A549_3h
sci-RNA-B-064.TAGCCAGCAA	10.8383	7.24967	2.82104	0.621655	-2.39037	3.53991	2.94991	2.82644	-2.67611	-1.61243	-0.898418	4.025	8.61885	0.59977	-1.82724	13.6709	-2.54914	6.23662	13.9589	3.90216	A549_3h
sci-RNA-B-064.TCTATCGGTA	10.7735	6.76477	4.67992	4.16089	1.94143	0.0489771	5.983	1.16781	-1.47294	-0.89022	2.02644	-0.0163916	0.0478641	6.37378	-3.87057	0.176877	-4.15564	-4.46098	9.08731	-11.2861	A549_3h
sci-RNA-B-064.TCTCTCATCC	13.8325	8.65228	5.0751	-2.622	1.70419	-0.898596	6.69746	-1.6227	-8.52114	-0.428389	1.18909	0.187678	5.52199	-8.46003	-4.28274	-0.0308888	-7.27362	-1.76163	18.7701	18.2037	A549_0h
sci-RNA-C-001.AATACCAGTT	-8.42613	11.5825	-9.79609	5.91034	0.82133	-5.97122	-10.3247	-5.09299	4.73096	12.0132	0.27903	-11.9213	-10.5517	5.34302	14.0171	12.1079	7.90789	1.37374	-2.85988	6.24835	293T_3T3
sci-RNA-C-001.ACGGAGAATA	12.1118	11.3047	6.24509	-2.393	1.41271	0.543094	2.2012	-3.32451	-6.2251	0.931689	1.85806	0.79569	1.53936	-9.96757	-4.6342	3.41962	-7.00614	-1.30171	18.7917	16.3968	A549_1h
sci-RNA-C-001.ACTCTACTGG	12.0968	8.61109	4.38726	-0.188592	1.07866	3.20986	6.08919	-0.980457	-7.74009	-0.408368	0.211813	0.184041	7.9775	0.0450334	-1.52784	13.8224	-4.26565	6.82716	8.272	6.3054	A549_1h
sci-RNA-C-001.CCAGGCTCTT	9.83172	7.18025	3.94738	-2.97312	3.50819	2.76218	6.57525	1.81174	-6.4344	-3.06806	2.67997	1.94211	6.47218	4.70254	-2.46428	2.97262	-5.417	6.07356	8.57441	4.70158	A549_1h
sci-RNA-C-001.CGTCTATGAA	11.3011	9.27925	3.97668	0.714275	-1.33274	4.09788	4.40719	-1.5525	-4.5937	-1.23312	-1.07314	3.62195	8.30438	-1.99918	-2.58286	12.4325	-3.05615	7.08295	13.1425	-0.651524	A549_1h
sci-RNA-C-001.GAGGCTTATT	-7.21432	10.8459	-10.267	9.00088	-0.851909	-7.29122	-10.0365	-2.13311	6.07117	10.8419	0.35022	-0.746031	-9.96173	2.66086	16.2151	8.81241	9.47581	2.91551	-3.29132	8.71446	293T_3T3
sci-RNA-C-001.GCCATCAACT	-7.92478	11.858	-10.0027	5.20275	0.936771	-6.80092	-10.3393	-4.24261	5.11977	11.7624	-0.0370152	-11.8214	-10.4638	5.42378	14.2731	11.8429	6.81416	2.26051	-3.25679	5.26184	293T_3T3
sci-RNA-C-001.GGACGACGCA	12.5159	9.0951	5.10644	-0.0603926	-0.187443	3.15753	5.3428	-1.70318	-7.18215	-1.42478	-0.726653	2.53745	7.16919	2.87357	-0.623716	14.4606	-4.01815	7.12842	13.229	-8.14386	A549_1h
sci-RNA-C-001.TCCGCCGGTC	11.639	9.09563	5.59959	-4.03245	1.49326	1.19605	4.98284	-0.233094	-6.44992	-1.97186	2.41208	0.703188	7.87176	-3.14147	-3.84171	-0.941227	-7.85051	-2.71312	10.036	-0.103026	A549_3h
sci-RNA-C-002.ACTCCGCCAA	-4.00262	5.38951	-7.98294	-10.4103	-4.90266	-2.14615	-9.09669	4.47001	11.4135	-5.84865	-7.09003	7.11266	-10.8123	-5.99509	14.1468	2.32093	13.8847	5.64272	-2.27017	12.1677	293T_3T3
sci-RNA-C-002.ATAACCGTTC	-9.03024	11.2255	-9.87066	9.13159	0.432677	-7.12142	-11.1065	-4.66557	5.91031	10.6153	0.485525	-12.1189	-8.31813	4.99012	15.0784	9.29246	9.37327	-1.67799	-4.2766	3.26854	293T_3T3
sci-RNA-C-002.CCATCGGACC	14.1147	6.28582	2.85934	-3.08001	1.90969	-0.368339	7.66001	0.919576	-9.07781	-2.18564	1.68474	-0.369778	6.52353	3.92218	-3.27486	-1.64107	0.364226	-7.83295	11.9597	-6.28589	A549_0h
sci-RNA-C-002.GGTTGGCGAC	-8.78113	11.7706	-9.63084	7.61126	0.358996	-7.20618	-10.7072	-4.94512	5.08888	11.5662	0.633038	-11.8589	-7.43811	5.12421	13.1443	12.5702	9.49509	0.100908	-3.9285	3.35094	293T_3T3
sci-RNA-C-002.TCCGCCGGTC	12.0631	9.58109	5.54066	-3.8362	0.00478088	0.493004	5.36848	-1.00791	-6.38964	-1.52652	1.09839	1.24756	7.47771	-6.65616	-4.39928	2.82009	-7.59729	0.313645	10.7319	25.4705	A549_3h
sci-RNA-C-002.TCTATCGGTA	11.382	6.46669	3.87695	5.20834	1.13881	-0.260484	5.53576	0.692537	-1.32499	-0.742579	1.74014	-0.722694	0.898188	6.48604	-1.68303	-8.63425	-2.23128	-9.62621	8.59063	-4.65012	A549_3h
sci-RNA-C-002.TGAGACTCTA	9.98505	7.02944	1.1769	0.456634	-4.64671	-1.28862	1.40973	1.9655	-2.80309	-1.49433	-1.89389	4.05074	7.70702	-3.53807	-1.45423	13.8407	3.44165	-7.74918	9.06695	-4.50026	A549_3h
sci-RNA-C-002.TTCTCTACTA	12.7399	8.39677	2.98552	6.97866	2.29193	0.574137	3.82688	-3.19454	-0.877546	0.897244	1.71759	0.37035	1.66434	6.4179	-2.41629	-7.04002	-1.2423	-4.92249	13.9647	9.79815	A549_1h
sci-RNA-C-003.ACGGAGAATA	13.152	6.46586	4.16747	2.03112	-3.10993	2.2333	4.71638	-0.62459	-2.00039	-1.09804	-0.907608	2.80347	5.73586	4.43297	-1.17281	13.9785	-1.46919	3.01352	13.461	7.29992	A549_1h
sci-RNA-C-003.CATGACTCAA	-6.61624	7.76645	-9.62426	-5.05463	-0.601907	-5.50463	-11.2224	1.06647	11.8723	-4.26845	0.76747	-11.0852	-9.65812	-0.740616	14.9637	5.62164	11.4146	3.38757	-3.49547	13.6692	293T_3T3
sci-RNA-C-003.CCTAAGCGGT	13.794	8.3552	4.8542	-1.95464	0.0983086	-0.686424	7.28216	-1.76134	-8.56778	-0.501241	-0.0848782	0.0808061	8.2542	-0.986698	-4.51885	4.78441	-6.11396	-1.51849	12.5091	3.03326	A549_0h
sci-RNA-C-003.CGAAGGCATG	-7.42606	12.0435	-11.1405	10.5416	-0.637319	-5.67626	-10.2389	-4.4515	7.01454	9.96117	0.724303	-11.1196	-6.96687	4.72529	14.122	11.9496	8.11437	-0.588157	-4.17075	6.77503	293T_3T3
sci-RNA-C-003.GGCTATTCGA	10.5182	6.32557	0.885487	-0.860522	-2.95042	2.58823	4.26277	3.58233	-2.67025	-3.20462	-0.661071	3.14844	8.39746	-1.86961	-3.17041	1.0059	2.87411	-8.64879	6.19488	19.72	A549_3h
sci-RNA-C-003.GGCTTCTGGA	12.4856	9.59263	2.54456	5.72275	-0.693566	0.299427	3.57605	-3.12131	-1.19964	0.937383	0.553532	0.129297	1.68065	6.1157	-3.98245	1.10155	-7.98985	-0.054343	0.102405	-0.835456	A549_1h
sci-RNA-C-003.TCCTCTCCGT	10.5651	10.5022	5.95063	-4.45133	-1.34711	4.12994	1.17132	-0.102121	-5.41784	-1.14582	-0.0125235	2.90807	7.89518	-5.97109	-1.50849	14.7654	-2.74031	4.01843	9.20194	5.03124	A549_3h
sci-RNA-C-004.AATACCAGTT	-7.02546	5.95395	-9.80217	-5.45939	-0.208359	-2.19286	-11.3355	3.5571	13.2306	-4.98041	-0.383546	0.515536	-8.75916	-4.15748	12.9491	-1.49772	14.3868	4.06815	-2.79981	15.482	293T_3T3
sci-RNA-C-004.ACGGAGAATA	11.8803	5.32239	5.0437	4.71945	2.61287	-0.124965	6.45655	3.74774	-1.21043	-2.31278	1.04371	0.126177	2.06236	6.21441	-3.94466	-0.232758	-6.78158	-4.60438	1.81915	-7.57653	A549_1h
sci-RNA-C-004.ACTCCGCCAA	-7.00874	6.97522	-10.4711	3.66054	0.195571	-7.07714	-11.7553	3.17715	12.3251	-4.541	0.473472	-11.4426	-9.0466	-3.00412	13.4953	-0.5833	12.5525	5.81466	-4.10031	16.5257	293T_3T3
sci-RNA-C-004.AGCGATCCGC	12.2404	6.68675	4.53239	5.27861	0.935251	-0.795493	6.56567	1.57329	0.0199336	-0.682312	2.67853	0.374573	2.42952	5.57527	-2.85096	10.173	-8.00475	1.94152	16.7895	1.48591	A549_1h
sci-RNA-C-004.ATATGCCATC	13.1189	11.7995	1.89952	3.30685	1.58596	2.94172	1.63072	-4.14467	-3.51664	2.75042	2.54328	1.0115	7.4028	-6.3723	-3.58595	2.48707	-4.66851	0.32669	7.99278	-2.26361	A549_3h
sci-RNA-C-004.CCTATCATAA	11.6011	10.5597	6.73604	-2.32162	0.243504	2.95612	2.89687	-1.57858	-5.31542	0.816136	1.53681	2.37443	2.03377	-9.83297	-2.86851	-5.23654	-5.77353	-5.83864	9.78181	-0.939178	A549_1h
sci-RNA-C-004.CTATTAACCA	10.9276	8.72699	4.94189	-3.38837	1.60218	1.06869	4.42763	-0.321985	-6.18729	-2.25389	0.645966	0.55029	3.23309	-9.56438	-4.23995	4.10423	-5.55713	-1.46528	13.2385	15.5411	A549_1h
sci-RNA-C-004.GCGGAGTCGA	11.5525	10.7501	3.37731	1.92902	0.0692644	2.33923	3.26498	-3.67792	-4.58951	1.22518	-0.446868	3.79314	5.13318	-8.71266	-4.62592	9.82658	-3.87797	6.81379	11.1723	-5.40553	A549_3h
sci-RNA-C-004.GCGGTTATTG	13.8441	6.48017	4.57102	1.27556	0.532268	-1.41199	7.84066	-0.0332312	-8.15408	-1.79	0.729209	0.204212	3.00654	6.09624	-3.26355	-1.15321	-0.551751	-5.85054	8.62035	-4.99053	A549_0h
sci-RNA-C-004.GGCTTCTGGA	11.274	8.942	1.28057	0.309001	-0.425096	3.82741	0.554229	0.625835	-2.94607	-0.845495	-0.135866	3.82067	4.93965	-8.10472	-2.84413	-1.05484	-3.11259	-1.22616	8.50686	10.8848	A549_1h
sci-RNA-C-004.TCTAGTCAAG	11.1194	9.1189	0.839936	0.589056	-2.65698	3.73675	1.70612	2.52532	-2.52683	-0.859078	-0.570736	3.85552	7.97059	0.86438	-5.11749	2.02115	-6.33028	-1.09817	17.2076	15.3128	A549_1h
sci-RNA-C-004.TTCGCTGCCT	9.19619	6.50647	3.26197	-0.69049	2.1876	0.130531	8.04896	-0.371203	-4.62048	-3.46345	2.60237	2.10764	6.68811	3.36349	-1.49708	12.7751	-4.08207	4.56959	16.1165	2.86073	A549_1h
sci-RNA-C-005.AATCCGGTCA	11.7304	4.42422	-0.277078	-0.801055	3.22348	2.90903	5.59422	4.09188	-1.39399	-2.91489	1.20997	2.86585	5.91859	3.99737	-3.51534	-2.76313	-3.45236	-1.6702	16.7196	20.32	A549_1h
sci-RNA-C-005.ACTCCGCCAA	-8.75837	11.132	-12.3787	11.2394	0.502919	-6.8544	-10.7266	-3.91916	7.62839	9.49485	0.420322	-11.6641	-7.28751	3.79134	14.7799	10.3497	8.02862	1.36003	-6.3285	7.79305	293T_3T3
sci-RNA-C-005.ATAACCGTTC	-8.35173	11.6643	-10.0376	5.29978	-0.12557	-6.43829	-9.75099	-3.61083	4.79028	12.2328	0.471326	-11.5358	-10.8261	4.33205	14.9637	8.29534	9.52523	-0.649345	-4.17424	8.17007	293T_3T3
sci-RNA-C-005.CTCGGAGCAA	9.43817	7.09884	3.44442	-0.402476	-0.833808	2.32825	4.08238	1.65365	-4.0083	-2.42128	-0.0285156	2.88678	7.72281	1.89902	-1.73324	11.1036	-3.88175	-1.96316	7.55952	7.89618	A549_3h
sci-RNA-C-005.GCGGCCAATC	11.0605	9.84432	6.0366	-1.43591	-2.5238	2.97752	4.40214	-1.79029	-6.19374	-0.684269	-0.260193	2.23951	8.25156	-3.26871	-3.3019	9.61038	-2.15983	7.68333	14.677	2.15708	A549_3h
sci-RNA-C-005.GGACGACGCA	11.6578	11.8698	3.04308	2.88572	-3.34734	3.67062	2.18338	-4.02023	-4.37873	2.39154	-0.430678	2.86393	7.90217	-5.51053	-2.00264	13.8332	4.12973	-5.59691	9.2855	-11.3533	A549_1h
sci-RNA-C-005.GGTTGGCGAC	-7.98392	11.0315	-10.2365	7.97459	0.979111	-5.90105	-10.731	-3.53765	5.40308	11.3926	0.544363	-11.6887	-11.0952	3.36682	14.9916	10.7721	8.0777	0.655318	-6.03878	8.84329	293T_3T3
sci-RNA-C-005.TCCGCCGGTC	10.3709	5.0149	-0.301384	-1.47284	3.49337	0.777799	5.30318	4.64583	-1.67852	-3.24537	1.98509	0.802547	3.07429	5.65672	0.830927	16.1835	-7.10103	5.06172	7.52962	24.0611	A549_3h
sci-RNA-C-005.TCTATCGGTA	11.3712	8.5777	-0.326575	-3.24633	-0.575769	3.00288	1.44174	1.63743	-3.53265	-1.13711	1.0707	2.9703	2.5414	-9.64937	-2.75614	-1.16358	-1.43477	-4.42079	10.4783	12.8237	A549_3h
sci-RNA-C-005.TGAGACTCTA	11.1693	9.37204	3.1631	5.26758	-3.88592	-1.45238	3.78278	1.01757	-1.83893	0.601546	-0.0468523	2.90702	2.92153	5.8586	-1.5647	9.22058	-1.4977	-0.453137	15.0266	7.26978	A549_3h
sci-RNA-C-005.TTGATATGAA	14.0113	8.12558	3.87067	-3.87022	3.4816	0.782467	6.28485	-0.289244	-9.21281	-0.931386	2.20406	-0.0390013	7.13874	-6.4457	-2.6886	-0.964026	0.912292	-6.24549	8.48756	-4.63435	A549_0h
sci-RNA-C-006.ACGGAGAATA	12.6538	6.29633	0.349811	-1.58749	2.45454	1.25964	3.21237	3.22239	-2.16268	-3.12814	2.25087	0.877668	7.71737	-1.08791	-5.37866	5.24118	-6.44085	1.44534	18.4982	17.753	A549_1h
sci-RNA-C-006.AGGCCGGTAA	-6.76433	11.4783	-10.719	9.18414	0.368455	-4.12321	-11.4861	-4.23638	6.31329	10.901	0.953393	-11.2364	-8.3615	4.84309	12.9836	12.5613	9.18388	0.855523	-2.47529	7.97972	293T_3T3
sci-RNA-C-006.ATATGCCATC	13.1509	11.7593	2.17562	1.48311	0.128641	-0.95758	1.89012	-3.0324	-5.90591	1.26411	0.322855	-0.486454	6.59469	-7.60013	-3.01651	-3.98239	-5.70168	-5.0701	9.72969	-0.142187	A549_3h
sci-RNA-C-006.CGAAGGCATG	-7.80985	11.009	-9.63316	7.98466	-0.704864	-6.98417	-9.97074	-4.77326	5.78242	10.7293	0.238815	-11.6665	-9.12035	5.31743	14.9288	11.3215	7.60981	0.57577	-3.39503	4.30067	293T_3T3
sci-RNA-C-006.CGAATCTCCT	10.3603	10.1006	5.84327	-3.28244	-3.32882	0.943164	5.59462	-1.63033	-8.33381	0.297742	-0.32587	-0.248553	7.66955	-2.3574	-3.58019	5.09179	-2.51648	2.85092	16.6272	0.7364	A549_3h
sci-RNA-C-006.CGTATTGAGA	10.2248	8.82851	5.39052	-4.38215	1.5433	3.67334	3.55271	1.34499	-5.79794	-2.56907	1.85624	2.28187	3.01006	-9.70579	-2.57552	-2.02848	-4.21453	-3.65276	14.4989	21.2542	A549_3h
sci-RNA-C-006.TTCGCTGCCT	11.393	4.52241	-0.297255	-1.45115	3.28815	2.78948	6.94849	3.53189	-1.49113	-3.06753	2.38655	2.2067	4.2578	4.87503	-2.29745	-5.57375	-5.67069	5.77596	18.0756	18.7177	A549_1h
sci-RNA-C-006.TTGCAGCATT	11.8765	4.9595	5.51469	4.45227	3.87462	1.55327	-1.96812	-7.72898	-1.38111	-1.2659	1.02255	-0.143717	4.18515	5.01323	-4.51636	2.79416	-7.98583	2.98329	11.2542	11.1758	A549_1h
sci-RNA-C-007.AAGCATCCTA	13.4191	10.8824	5.47125	-0.0582411	-3.20621	3.93971	2.08944	-2.20363	-7.20272	0.96054	-1.78706	4.38895	4.45008	-8.40688	-2.51497	12.411	-1.55178	4.44067	8.1287	17.8897	A549_0h
sci-RNA-C-007.AATCCGGTCA	12.4586	8.78518	4.31229	-1.97217	3.13415	2.93134	2.55949	-0.825865	-4.88132	-2.01295	1.44489	2.43034	6.5034	-7.50451	-2.58375	-1.54922	-6.82171	-3.51651	5.83416	22.3905	A549_1h
sci-RNA-C-007.ACGCTTCTCT	11.1969	4.21376	-0.270136	-1.38826	-3.29288	1.70192	5.42375	4.6688	-1.5794	-3.16079	0.631193	1.42155	2.61758	5.81821	1.42469	15.9388	-2.16993	2.80727	14.9774	21.5153	A549_3h
sci-RNA-C-007.AGGTCTATGG	-7.1449	11.5253	-10.9082	10.3376	0.836256	-7.15077	-10.9228	-4.04992	6.89199	10.06	-0.46869	-11.4229	-7.55679	5.19726	13.3002	13.3431	7.13278	1.56289	-5.54263	7.27921	293T_3T3
sci-RNA-C-007.CGAAGGCATG	-9.35099	10.875	-10.3561	8.0657	-1.38055	-7.00213	-10.7905	-3.1248	5.87848	11.5387	0.871437	-11.2491	-10.1246	3.98071	15.6887	9.85296	9.00258	-0.84945	-2.47691	7.98573	293T_3T3
sci-RNA-C-007.CTCGGAGCAA	12.219	8.39478	4.748	-1.96321	1.09495	0.33805	4.03383	0.696492	-5.67842	-2.37125	0.913983	1.1357	7.80868	-2.94286	-4.3125	1.79956	1.9623	-8.46666	18.5818	17.6575	A549_3h
sci-RNA-C-007.GAATGAGGAG	-9.34324	10.8685	-11.6571	10.8303	-0.409851	-7.85437	-10.6815	-4.66847	7.00258	9.95844	-0.101344	-11.5087	-7.1312	4.96988	12.9009	12.8886	8.48658	1.56769	-4.00254	7.35687	293T_3T3
sci-RNA-C-007.GCGGCCAATC	12.4551	5.61547	0.0836575	-0.916252	2.30131	1.09864	5.64023	4.39043	-1.59282	-3.34709	0.782078	0.297263	0.734035	6.42145	3.42408	16.4258	-7.29633	4.26279	8.54554	-4.66959	A549_3h
sci-RNA-C-007.GCGGTTATTG	12.7859	12.3186	2.19194	2.39228	-1.81803	-0.55881	0.701231	-3.39628	-4.14227	2.64134	-0.344703	-0.051682	3.40863	-8.99085	-4.87209	9.08984	1.1639	-4.55793	14.1314	15.5396	A549_0h
sci-RNA-C-007.GGCTATTCGA	10.5769	9.20429	4.31878	-1.20872	0.448448	3.53344	4.53034	1.59187	-5.99594	-2.38452	0.462656	2.99206	7.08212	-6.90143	-3.72042	-0.932299	-4.45699	-1.69315	6.38004	18.9396	A549_3h
sci-RNA-C-007.GTAGATCGTT	-6.81467	11.2853	-9.806	6.46626	0.938304	-6.46894	-10.5508	-3.73627	5.2524	11.6548	0.84121	-11.4068	-11.0673	3.70364	13.83	12.7956	8.47031	0.692182	-5.31007	3.23699	293T_3T3
sci-RNA-C-007.TCTATCGGTA	12.642	9.74358	2.60982	4.95069	-2.86834	1.49547	3.79542	-1.62259	-1.87044	1.3779	-0.946385	2.73223	-0.545352	6.19236	1.11365	15.936	-1.73556	2.94533	13.733	8.70994	A549_3h
sci-RNA-C-007.TTCTATAGAG	10.3752	7.99892	5.219	-4.79122	-1.11934	2.97558	4.50251	0.298188	-6.31919	-2.04481	2.11023	2.17334	8.0596	-5.00729	-4.10265	4.12789	-7.37142	-2.49011	18.7161	16.5609	A549_1h
sci-RNA-C-008.AAGCATCCTA	12.5572	7.0364	5.32171	4.04805	-3.20509	1.58034	7.42433	1.33224	0.925146	-0.899039	-0.171671	2.30262	2.76759	5.90971	-1.0977	13.3093	-2.06013	8.02544	0.113425	0.374644	A549_0h
sci-RNA-C-008.ACGCTTCTCT	11.202	6.02342	5.37206	-5.16327	-3.25926	1.85082	4.40802	3.3134	-4.31498	-2.96697	0.0781524	3.20741	7.84705	0.848554	-2.76437	5.12035	1.42483	-5.53962	11.2996	24.468	A549_3h
sci-RNA-C-008.AGCAAGAACC	-9.04269	11.7477	-11.074	10.5626	-0.244365	-6.99401	-10.579	-4.2346	6.49044	10.3452	0.115253	-11.992	-7.62695	5.00888	14.3092	9.60358	9.77692	-1.05333	-4.21099	6.71561	293T_3T3
sci-RNA-C-008.AGGTAGAGCT	12.4688	12.3506	1.94323	3.00804	0.142324	-2.06139	0.938492	-3.80698	-3.87477	2.70463	-6.32285	7.66011	1.80337	-9.65586	-3.22831	5.59434	-0.956956	5.22869	7.97987	-1.74405	A549_1h
sci-RNA-C-008.GATTCCGGAA	13.3045	11.2422	6.25006	-4.64658	2.2589	-0.297593	4.59046	-2.84457	-8.03671	0.421376	0.134515	-0.645527	3.06092	-9.26805	-4.47548	1.78576	-7.08621	-1.97765	15.6792	-0.524495	A549_0h
sci-RNA-C-008.GGCATCTACC	11.4733	4.42917	3.80231	6.40834	3.89396	1.90692	6.53136	3.27269	-0.844192	-0.633144	2.94734	1.3374	3.23598	5.64275	-3.8882	1.10805	-5.29811	-6.38239	12.5877	-5.56519	A549_1h
sci-RNA-C-008.GGTTGGCGAC	-6.80504	10.8701	-10.1708	6.88088	-1.35385	-7.10296	-10.2282	-1.72455	5.52955	12.2048	-0.249439	-10.9029	-11.1335	2.04864	16.0988	8.8574	10.2872	2.44994	-4.25388	9.64256	293T_3T3
sci-RNA-C-008.TGAGACTCTA	12.6274	9.10692	2.76107	3.0157	1.86999	1.70867	0.474354	-0.619187	-3.27773	0.90723	1.93394	-0.423421	6.15764	4.41026	-2.10515	-7.76825	-0.444411	-7.55519	13.4319	22.5309	A549_3h
sci-RNA-C-009.AATACCAGTT	-6.60534	7.68116	-10.6075	3.37091	0.198186	-7.03184	-9.46501	4.30467	11.2429	-6.65166	0.977492	-11.3342	-9.59585	-2.183	14.9191	5.35016	12.4538	3.57844	-3.99441	12.0636	293T_3T3
sci-RNA-C-009.ACTCGACGCC	13.7371	8.60594	4.26688	2.13824	2.26571	2.1304	1.89915	-0.756128	0.509139	-0.514267	0.663355	1.90056	6.393	4.60288	-2.84139	-4.33437	-1.89922	-5.97075	2.36731	-8.48745	A549_0h
sci-RNA-C-009.ACTCTACTGG	12.4456	9.18167	5.83811	-0.866522	0.500374	-4.23463	5.93839	-1.0883	-7.53546	-0.30774	0.94727	-0.501394	5.92547	-7.94301	-4.84681	9.14862	-7.30567	3.97278	16.3145	7.59453	A549_1h
sci-RNA-C-009.ACTGGTAGAT	14.0111	8.66658	4.8941	-3.01439	1.32748	-0.776841	3.72429	-0.824502	-8.83672	-0.716165	0.964305	-0.802721	8.40462	-4.4714	-3.08353	-0.757944	-4.84349	-5.97224	11.1579	25.1765	A549_0h
sci-RNA-C-009.CGTATTGAGA	10.2239	8.94798	5.29032	-3.19824	3.43864	2.5372	5.39644	1.58647	-5.38766	-1.48144	1.09318	2.82316	5.72275	-7.01231	-2.71073	-4.96542	-0.423489	-7.92358	13.3624	22.7761	A549_3h
sci-RNA-C-009.CTCGGAGCAA	9.98623	6.39262	3.63726	-2.0935	1.82844	2.38222	4.56227	2.50357	-4.95441	-3.44296	2.16944	1.25696	6.15079	4.89544	-4.27619	2.44767	-6.92406	0.459245	16.4113	20.5657	A549_3h
sci-RNA-C-009.GGCTATTCGA	11.4721	6.53715	0.456059	-2.29952	3.3746	1.88588	4.58399	1.9291	-2.73594	-3.52274	2.62438	1.3359	8.92302	-2.40489	-1.68863	-8.62643	-1.7182	-9.08627	17.7966	19.3681	A549_3h
sci-RNA-C-009.GTAGATCGTT	-6.46285	7.3011	-10.614	3.35546	-0.451707	-5.58243	-9.14867	4.49151	11.5585	-6.17799	0.205724	-11.6421	-10.5444	-5.72253	13.9528	0.478034	13.1648	3.64506	-1.36129	11.9312	293T_3T3
sci-RNA-C-009.TTGATATGAA	13.7539	7.31997	4.23609	5.52453	-3.96909	-1.61876	3.3279	2.07478	-0.129734	0.126852	0.670472	2.54464	4.56718	4.99533	0.0199836	15.643	3.27631	-7.77086	0.0846648	-3.7541	A549_0h
sci-RNA-C-010.AATCCGGTCA	12.1946	10.7026	3.36377	0.430223	-2.06412	3.3374	0.781735	-1.32263	-4.58923	0.567621	0.556124	3.3482	7.31275	-2.9914	-2.89554	3.72192	-1.78405	5.83035	13.1587	7.24195	A549_1h
sci-RNA-C-010.AATTGAGAGA	-7.00164	11.3248	-9.96187	8.92174	0.844871	-6.30637	-10.2668	-3.83787	6.07523	10.5908	0.696465	-11.5426	-10.7525	5.22282	14.035	12.7023	8.16975	2.77037	-4.28513	3.19572	293T_3T3
sci-RNA-C-010.ACTGGTAGAT	13.4646	9.00395	5.25266	-3.36234	-1.9937	2.86735	2.81268	-1.40752	-6.17374	0.649737	0.606127	1.1232	4.83255	-8.77599	-4.05492	2.16308	-6.76297	-3.5531	16.2202	1.63736	A549_0h
sci-RNA-C-010.CCATCGGACC	13.2983	5.19254	5.4618	4.94109	-0.853649	-0.219597	8.47639	1.14874	0.975279	-1.27316	0.148032	1.11916	1.48753	6.1277	3.0863	16.4919	-3.08127	3.08642	14.7241	3.29441	A549_0h
sci-RNA-C-010.CTGAAGAGAC	10.0252	6.93172	4.38167	5.19902	-0.0545448	-1.23267	4.89514	1.33037	-1.407	-0.708227	-0.662689	3.4308	0.0919587	6.34478	4.53506	16.1437	-0.957698	6.64544	8.76762	-0.841107	A549_1h
sci-RNA-C-010.GACCAATGCG	13.7661	7.67332	3.28311	-0.542146	-2.80996	3.68648	1.89079	0.761745	-8.43849	-1.2999	-1.02152	4.13741	7.76569	-2.90442	-4.7918	9.11035	-3.15093	4.71359	13.1522	2.48734	A549_0h
sci-RNA-C-010.GGTTGGCGAC	-7.99832	11.1675	-10.2494	8.78387	0.145092	-4.43588	-10.505	-2.19923	5.98609	10.6775	0.488462	-10.7652	-11.0819	3.14149	15.8459	10.2951	8.89058	1.42662	-4.36199	9.52246	293T_3T3
sci-RNA-C-010.GTAGATGCGC	10.6839	4.794	5.32874	5.46147	2.46204	1.52471	6.23	3.10124	-0.77616	-1.35279	1.40979	1.30024	2.04515	5.49222	-4.34582	9.74189	-4.21746	5.28648	11.9976	-0.663936	A549_1h
sci-RNA-C-010.TGCCTAACTT	10.3586	10.3696	6.23244	-4.46519	-3.23837	3.82252	0.436255	-1.04446	-5.54765	-0.309274	-0.122779	3.34907	1.15296	-10.039	-4.38386	11.5695	-5.56209	4.79468	16.4576	20.4886	A549_3h
sci-RNA-C-010.TTCTATAGAG	12.3716	9.07194	5.11851	-0.611504	-0.643754	2.85065	4.13077	-0.287056	-7.40964	-0.905557	0.913353	3.19657	9.23921	-2.29354	-4.32372	5.64671	-7.35508	2.80684	15.7286	20.5453	A549_1h
sci-RNA-C-010.TTGATATGAA	11.1644	6.85193	2.83429	-1.17148	1.99689	1.02215	8.04739	1.65875	-8.56957	-2.3766	1.25231	-0.55099	7.79858	3.54259	-2.80234	-4.99013	0.200568	-8.22857	11.2126	-5.37306	A549_0h
sci-RNA-C-011.AATCCGGTCA	12.1987	9.92211	2.87497	3.1248	2.1068	0.96944	1.39545	-1.78662	-2.58257	0.222264	2.84745	1.41459	8.76435	0.298761	-4.85328	6.83906	-7.22843	-2.54253	3.45562	-9.50073	A549_1h
sci-RNA-C-011.ACGCTTCTCT	9.33332	8.10722	4.36962	-3.94834	-0.556895	1.14029	5.09398	1.90471	-5.99366	-3.01081	-0.250525	2.49797	6.992	-7.0224	-2.35838	11.5477	-2.00641	6.1594	12.986	23.9816	A549_3h
sci-RNA-C-011.ACGGAGAATA	11.9871	4.89372	1.57795	-0.768162	3.20757	1.86649	3.00825	3.62748	-2.57744	-2.42813	2.01831	1.78699	6.99705	2.80428	-4.16254	5.11991	-4.6424	-0.31081	13.9291	4.38639	A549_1h
sci-RNA-C-011.ATATGCCATC	13.5428	11.507	3.23383	3.02518	-0.876499	-0.0411042	1.54856	-3.49189	-5.10297	2.2274	0.397681	-0.29334	9.20057	-2.40212	-3.54377	11.59	-5.37539	1.77893	6.05816	-10.6377	A549_3h
sci-RNA-C-011.CCTGCATCAA	-7.67359	10.6249	-10.5006	5.84256	0.141432	-7.46725	-9.89656	-2.71082	5.52525	12.2677	0.416645	-11.7101	-11.2621	2.3497	15.8456	10.14	8.5486	2.25578	-4.82752	9.58109	293T_3T3
sci-RNA-C-011.CGAATCTCCT	9.73798	6.39758	2.63325	-2.0833	0.750098	-1.75741	6.07816	3.51051	-4.62689	-3.78115	-0.622362	1.58302	6.07912	4.68668	2.47599	16.1705	-3.82026	7.97432	9.57619	-1.61497	A549_3h
sci-RNA-C-011.GCCTCAGCAT	-6.31642	6.71407	-9.82959	-6.43924	0.655746	-6.94334	-12.0357	5.04634	13.0588	-4.9155	0.708923	-11.183	-9.68722	-4.37133	13.4891	-0.494966	13.2051	3.67075	-4.04913	15.5657	293T_3T3
sci-RNA-C-011.GGCTCGAGAT	10.0841	7.48504	4.46717	3.39553	-1.13304	-2.66814	5.40713	2.7562	-2.53629	-1.33083	1.84777	1.49071	4.20017	5.00858	1.08147	16.1907	-4.63831	4.71947	16.6271	2.37141	A549_3h
sci-RNA-C-011.TCGGCGTCGT	-9.50352	10.6714	-11.9475	10.985	-0.74993	-4.89657	-11.4412	-4.43463	7.23727	9.81415	-0.253224	-11.3917	-7.8568	4.8526	12.3108	13.4731	6.67328	3.35409	-3.50334	4.16577	293T_3T3
sci-RNA-C-011.TCTGACGAGG	-6.94644	11.0728	-10.2367	8.12235	-0.665945	-7.8033	-10.3582	-1.42634	5.69889	12.0657	0.233019	-11.4571	-10.0703	0.393125	15.9556	8.35475	8.9163	2.41903	-5.21279	11.0967	293T_3T3
sci-RNA-C-012.ACGATAGACT	13.3428	11.5542	7.12285	-2.47418	0.252463	-2.17899	3.81069	-3.65177	-5.96911	1.44855	-0.124061	1.50714	3.6332	-9.87111	-4.42068	4.85264	-4.84674	-0.50121	16.8958	1.01138	A549_3h
sci-RNA-C-012.ACGGAGAATA	13.8454	9.58679	2.1397	0.464169	1.01115	0.65084	1.53423	-2.80653	-5.99206	1.09385	1.17182	1.77589	6.09431	-7.52535	-2.54245	-1.79883	-7.17365	-1.196	10.1202	15.3514	A549_1h
sci-RNA-C-012.ACTCTACTGG	12.6368	9.48844	5.48355	-3.72911	0.269134	-0.966671	4.4455	-1.94981	-8.41823	-0.294872	0.0546558	-0.105289	2.87239	-9.48944	-3.57148	7.37764	-5.27123	3.88526	6.71068	18.6284	A549_1h
sci-RNA-C-012.CCTAAGCGGT	14.4733	10.2043	2.39329	4.63486	0.856299	-1.1689	4.94288	-3.28488	-1.05714	1.55993	0.342614	-1.05555	8.80132	1.59317	-3.29006	1.04883	-4.27799	-4.1438	0.18848	-2.10546	A549_0h
sci-RNA-C-012.CTCGGAGCAA	10.098	5.35735	2.39651	-2.43309	3.96556	1.51008	4.01727	3.86273	-2.94647	-3.58137	1.09489	2.5728	9.1001	0.959767	-1.56754	9.90305	-7.13036	-0.13028	6.11309	22.9994	A549_3h
sci-RNA-C-012.GGCTATTCGA	11.7611	7.67841	4.08267	1.25596	1.22147	1.88401	2.43036	2.0033	-4.16486	-1.77171	1.03612	-0.384328	8.06918	-1.48236	-2.56556	-5.47835	0.426596	-8.24631	10.3129	7.41942	A549_3h
sci-RNA-C-012.TCGGCGTCGT	-8.07186	9.58987	-12.4518	11.0441	-0.444271	-7.72774	-10.1052	-4.33107	7.72058	9.40249	0.802705	-11.9003	-7.73759	3.72872	14.1511	12.1003	7.4686	3.61552	-5.73109	3.45923	293T_3T3
sci-RNA-C-013.ACTCCGCCAA	-5.98644	5.0506	-10.8537	-4.48188	-4.26262	-0.560916	-12.2009	3.74153	13.4172	-6.05445	-6.33108	7.03183	-8.59225	-3.2991	14.0556	1.09537	12.569	7.43059	-4.11136	16.0355	293T_3T3
sci-RNA-C-013.ACTCTACTGG	9.75656	5.80676	-0.162571	-1.5445	-0.718162	4.06819	6.08776	4.15318	-2.37752	-3.78732	-0.135351	3.09336	7.6536	2.13812	-3.40339	11.3785	-4.56509	7.53691	12.8918	23.5796	A549_1h
sci-RNA-C-013.AGGCCGGTAA	-7.39342	10.309	-10.0323	6.33437	-0.320516	-7.48382	-10.3519	-2.39999	5.57685	11.8652	-1.0633	2.6536	-11.1208	1.4361	16.5112	8.94364	8.9777	2.95105	-5.44042	10.641	293T_3T3
sci-RNA-C-013.CCTAAGCGGT	13.5951	7.45796	4.13246	-1.89656	1.164	-1.23051	7.47216	-0.728997	-8.66042	-1.33717	0.178079	-0.725026	7.41174	-4.40147	-3.25241	-3.24883	2.95502	-6.3785	9.33768	13.5168	A549_0h
sci-RNA-C-013.GATTCCGGAA	14.1565	7.86868	5.29543	-5.15533	1.75174	0.168803	6.90957	-1.45289	-8.6584	-0.29058	0.387515	0.375777	7.0983	-5.39259	-3.06101	-4.03911	-3.63318	-2.60359	14.4486	15.5339	A549_0h
sci-RNA-C-013.GCGGCCAATC	12.482	11.1315	6.49408	-1.57265	-3.37723	2.77819	2.38371	-3.45541	-6.24863	0.788909	-0.61533	2.51723	3.44688	-9.52241	-3.93324	5.64334	-6.02742	3.1077	13.7856	9.93264	A549_3h
sci-RNA-C-013.GGCTTCTGGA	11.8994	4.49427	-0.154252	-0.80225	3.42313	1.77293	6.33182	4.00556	-1.27314	-2.79378	2.06105	2.32845	3.2156	5.61274	-3.55355	4.21656	-5.46675	-1.31787	11.4501	24.3448	A549_1h
sci-RNA-C-013.TCGGTAAGGC	9.89899	6.19111	4.29438	5.46513	-0.611119	1.87683	5.81357	2.19228	-1.33064	-0.75561	0.736011	1.79061	1.38754	5.41538	0.888658	16.1079	-2.07616	7.50492	-1.342	3.26119	A549_3h
sci-RNA-C-013.TTCGCTGCCT	9.51276	7.04339	-0.0481214	-3.30253	-1.16278	3.0998	1.40687	1.00475	-3.32646	-2.51622	1.97253	2.93369	3.99795	-9.17753	-2.34063	2.32009	-6.67805	2.70171	11.2437	11.5579	A549_1h
sci-RNA-C-014.AAGTACGTTA	10.4173	9.71267	5.22533	-1.07707	-0.442107	3.22331	4.09755	-1.81394	-5.43739	-1.11605	-0.295729	2.4186	8.85919	-3.02198	-4.24985	6.99718	-4.60244	1.25033	16.4552	7.68946	A549_3h
sci-RNA-C-014.AATCCGGTCA	13.2608	7.01928	2.76534	5.25119	1.51937	-0.286499	4.75117	0.105231	-1.19401	0.417212	0.383572	1.04959	-0.919391	5.92557	-3.35251	-0.577669	1.95721	-7.01731	13.4762	-7.41749	A549_1h
sci-RNA-C-014.AATCGAACTC	12.443	6.28469	2.71772	-2.26088	-0.0504957	2.28439	5.27885	2.88312	-4.09121	-3.65077	0.657964	2.78144	4.5971	4.99096	-2.16666	13.4951	-2.69753	4.81454	13.9915	4.36065	A549_1h
sci-RNA-C-014.ACTCTACTGG	11.144	10.8587	5.31785	0.190047	-2.61552	-1.14287	2.88181	-3.55336	-6.98541	1.21314	0.216263	0.945973	2.94561	-9.77909	-3.97727	11.4504	-5.58362	3.02495	7.93722	-1.78111	A549_1h
sci-RNA-C-014.AGCAAGAACC	-5.69965	5.38299	-9.35037	-8.0354	-4.40158	-0.776889	-10.7879	4.31512	11.9848	-6.48498	-6.42172	6.94614	-10.3034	-6.18317	13.1638	-1.2648	12.569	6.88967	-2.05104	13.1258	293T_3T3
sci-RNA-C-014.CCATCGGACC	14.0304	9.11672	5.47328	-0.0598493	-1.68918	3.20122	2.78906	-1.3064	-7.46757	0.849737	-1.17475	3.9301	7.67612	-5.43888	-3.38001	11.5243	4.13268	-5.52261	15.9086	2.83141	A549_0h
sci-RNA-C-014.GACCAATGCG	12.9603	7.88401	3.85303	5.66293	1.21195	-1.00067	5.56142	1.30646	-0.110755	0.0566618	1.37654	-0.208889	7.26414	4.22179	-2.56054	-1.58776	1.27778	-9.01576	0.8295	-5.95839	A549_0h
sci-RNA-C-014.GGATTCTATC	10.7501	7.42109	4.71023	-4.88678	-2.12383	3.67075	5.66213	0.968796	-6.4289	-2.92237	-0.444669	3.45173	6.88986	-6.77651	-3.18698	6.88162	-3.01358	6.73876	12.897	15.5525	A549_1h
sci-RNA-C-014.GTAGATCGTT	-6.98863	7.98984	-9.66477	-5.05074	-0.361174	-6.96271	-10.4037	3.60266	12.8299	-6.31571	0.35922	-11.4996	-9.54326	-1.38293	14.978	5.63261	11.5798	3.48909	-2.56816	12.4676	293T_3T3
sci-RNA-C-014.TCCTCTCCGT	10.1605	8.06627	3.56957	-2.24521	-0.311201	4.08985	4.88604	2.24617	-5.04301	-3.28425	0.50921	2.99033	4.13152	5.23171	-1.11319	13.822	-3.23788	6.27999	9.71084	-10.9082	A549_3h
sci-RNA-C-014.TCGGTAAGGC	11.866	10.6582	3.41369	1.70042	-2.12297	2.87526	1.32943	-1.45144	-4.0582	0.763551	-1.15042	3.18789	5.95975	-7.21433	-3.27714	6.59917	-3.94625	6.29569	8.92389	-0.973416	A549_3h
sci-RNA-C-014.TCTAGTCAAG	12.8398	7.56493	3.41747	6.75654	1.92417	0.793083	2.16225	2.19012	-0.593975	-0.335364	1.5782	1.01058	7.22008	4.11603	-0.316623	13.8951	-3.8857	3.70716	0.332055	-5.38436	A549_1h
sci-RNA-C-015.AAGTACGTTA	11.1109	9.36719	3.85101	-0.715035	-3.12679	3.28539	2.57618	-2.04836	-5.10851	-0.886544	-0.19127	3.21444	4.22897	-8.64355	-3.27096	4.22567	-6.57278	1.66154	7.63695	10.1733	A549_3h
sci-RNA-C-015.ACTCTACTGG	11.9664	9.57583	6.02717	-2.13556	1.17039	-0.0242029	5.90378	-1.7254	-8.35798	0.327408	1.00615	-0.71494	4.24282	-8.49651	-2.21586	12.3954	-5.38219	6.69292	9.24419	7.66818	A549_1h
sci-RNA-C-015.CCAGGCTCTT	9.93777	7.2305	4.4835	-1.33931	-2.86929	1.7462	4.95856	0.708219	-5.01253	-1.69997	-0.388565	3.14716	9.18361	0.673883	-3.47936	2.25618	1.38998	-5.52316	9.53601	15.0712	A549_1h
sci-RNA-C-015.CTATTAACCA	10.1825	9.47968	5.61537	-4.3761	0.39581	2.40101	3.74934	0.27263	-6.29612	-1.87557	1.90086	2.69419	3.06716	-9.26389	-2.99289	-2.20942	-4.53602	-2.31133	12.262	24.4554	A549_1h
sci-RNA-C-015.GTAGTTGGAT	-8.56371	11.0458	-9.71089	7.71068	0.776388	-7.25609	-10.4371	-4.18623	5.54314	11.064	0.639415	-11.7116	-9.40793	4.9828	14.4061	11.2385	8.59366	1.44235	-5.75111	7.80127	293T_3T3
sci-RNA-C-015.TCCGCCGGTC	9.95801	9.23811	4.58608	-1.90168	1.71957	0.70302	5.60048	-0.146178	-6.06215	-2.81374	0.9491	1.45956	7.94849	1.37466	-2.6876	11.5586	-2.4527	6.32881	9.89357	-5.37763	A549_3h
sci-RNA-C-015.TTCTATAGAG	11.624	5.78351	2.43906	-2.55695	4.15168	1.81907	6.50775	3.85037	-4.05998	-3.94978	1.9558	-0.0416688	7.23024	2.29113	-3.50183	10.5033	0.757247	-2.16504	16.369	8.39825	A549_1h
sci-RNA-C-016.AATACCAGTT	-5.52492	5.2858	-12.3425	-3.45997	-3.87606	-2.22621	-10.7068	4.46024	13.6383	-5.71704	-6.12176	7.54134	-8.44704	-4.15676	14.137	2.29215	13.9644	4.99362	-4.27548	15.3458	293T_3T3
sci-RNA-C-016.AATCCGGTCA	12.8853	11.6033	5.18121	1.25399	-3.39704	-1.35468	3.16824	-3.46445	-5.93329	2.27795	-0.337758	0.388126	1.60483	-10.1252	-2.00387	13.9088	-1.65241	0.164635	8.28675	17.7531	A549_1h
sci-RNA-C-016.ACGCTTCTCT	9.74908	10.3096	6.09508	-3.32043	-2.54717	3.25284	3.90171	-1.89638	-5.91361	-0.877561	-0.264485	2.96008	3.77402	-9.82395	-0.476197	14.6929	-1.52794	5.35844	9.02492	13.8687	A549_3h
sci-RNA-C-016.ACGGAGAATA	11.8343	5.32827	0.276057	-1.631	2.40679	0.585545	4.58131	4.00329	-2.17974	-3.28815	1.18234	2.81054	7.81497	-0.137974	-1.67378	13.971	-2.57742	3.25157	7.59114	18.3193	A549_1h
sci-RNA-C-016.CGTATTGAGA	11.9036	10.756	6.65088	-4.06248	-0.253368	3.2902	2.45466	-2.42883	-5.80838	0.0507739	0.83208	2.6693	1.54469	-10.0305	-2.47935	-5.26343	0.464477	-8.03805	17.8243	15.2409	A549_3h
sci-RNA-C-016.GCCATCAACT	-6.2412	10.4362	-11.2339	9.14677	-0.639292	-5.5057	-12.0384	-4.53662	7.71526	8.48266	0.00682397	-10.9556	-6.87978	4.97408	11.5794	13.9661	6.72109	2.80995	-3.5174	4.86547	293T_3T3
sci-RNA-C-016.GCGGCCAATC	10.879	10.7927	3.16005	3.14097	-3.19886	3.95279	0.280842	-1.39431	-3.67961	1.0609	-1.64507	4.31146	8.24359	-3.58093	-1.36517	13.8326	-0.995306	7.6982	16.4653	2.78201	A549_3h
sci-RNA-C-016.GCGGTTATTG	14.457	9.46141	4.91324	0.132583	-3.25695	1.56381	2.91426	-2.77874	-6.97763	0.659832	-0.855042	2.13306	8.40154	0.942442	0.40203	14.9376	-1.25179	4.50919	1.39286	-6.80184	A549_0h
sci-RNA-C-016.GGCTTCTGGA	12.795	10.4056	5.41885	-0.250573	-3.17696	3.11077	4.52958	-2.48847	-6.68905	-0.437174	-0.148851	1.87886	8.03844	-5.07199	-2.59326	3.45151	3.65922	-8.91965	8.19486	5.48754	A549_1h
sci-RNA-C-016.GTAGTTGGAT	-6.41457	10.5444	-12.4638	11.0541	-0.494889	-7.4915	-11.1224	-3.06878	7.5643	9.29656	-0.328527	-11.6823	-7.04261	4.05513	13.9802	10.8921	7.57174	3.80445	-5.18451	3.16885	293T_3T3
sci-RNA-C-016.TCGGTAAGGC	11.601	11.221	6.25659	-3.21668	0.137169	3.21359	1.56284	-1.13845	-5.73666	-0.322253	0.201249	0.854581	2.46029	-10.0413	-2.25379	9.90061	-3.64675	3.42188	18.7481	17.9109	A549_3h
sci-RNA-C-016.TCTAGTCAAG	12.6225	11.5772	7.19297	-3.03224	-2.84757	3.7774	2.18975	-4.23535	-5.67311	1.74345	-1.13738	3.50835	1.02876	-10.0715	-4.40654	1.93918	-2.76576	-2.08235	13.4614	22.4309	A549_1h
sci-RNA-C-017.AATCGAACTC	12.7627	5.11678	4.93248	4.89803	2.81313	2.20791	7.20303	1.49796	-1.01317	-1.2625	3.05886	1.52323	6.84214	3.93908	-1.70837	-8.59209	-1.20545	-8.77895	13.6999	8.91723	A549_1h
sci-RNA-C-017.ACGCGCTCCT	13.775	11.256	6.64323	-2.61343	-3.53058	1.42212	4.6078	-3.45452	-7.94001	0.926288	-1.11248	2.78255	8.46396	-2.86048	-3.32748	11.6504	4.07428	-8.11136	3.59173	-9.60277	A549_0h
sci-RNA-C-017.ATAACCGTTC	-8.19243	11.347	-9.6523	6.8808	-0.546603	-7.10672	-10.5078	-3.7413	5.13462	11.7815	0.0875864	-12.0073	-9.31059	3.86882	15.1582	8.36324	9.61854	-1.17197	-3.29255	6.55381	293T_3T3
sci-RNA-C-017.ATATGCCATC	9.00033	8.06146	4.04665	4.2418	-3.68945	-0.196978	4.8028	2.92955	-2.21063	-1.01519	-0.873404	2.87992	3.51388	5.02568	1.28603	15.4251	-3.4239	7.97559	14.3001	5.96545	A549_3h
sci-RNA-C-017.CTTCATTAGA	13.1148	11.3773	6.56763	-1.55329	-3.56906	0.799275	3.38204	-2.9042	-6.9185	1.59107	-1.8034	3.9744	2.47237	-9.81042	1.16224	16.0375	-1.44563	2.68536	9.46161	-1.89834	A549_0h
sci-RNA-C-017.GCCATCAACT	-7.61609	9.95316	-10.6407	9.57427	0.0579119	-7.64395	-10.8382	-1.29195	6.53038	10.3703	0.185734	-11.3494	-10.582	2.82199	15.0224	8.30467	10.4435	1.6016	-3.10093	10.4505	293T_3T3
sci-RNA-C-017.GCCTGATATA	-7.59784	11.7312	-9.80393	5.66498	0.867058	-5.1545	-10.443	-5.05995	4.72179	12.034	-0.121482	-11.2433	-9.35755	2.14639	12.3894	13.4531	6.48302	2.26367	-2.72401	4.18129	293T_3T3
sci-RNA-C-017.GGCTCGAGAT	11.1286	6.93791	0.320703	-1.78037	1.59734	3.3715	3.94752	3.5181	-2.65092	-3.18381	1.77853	1.6931	5.22224	-8.97555	-2.68784	4.88343	-7.51367	3.36959	6.19716	19.7675	A549_3h
sci-RNA-C-017.GTAGATCGTT	-7.73044	11.3114	-10.2144	7.85928	0.684246	-6.82757	-9.80113	-2.93251	5.72472	11.6707	-0.351039	-11.5451	-11.2684	2.74129	16.1785	11.0083	7.83396	0.514309	-5.95548	10.7708	293T_3T3
sci-RNA-C-017.TCCGCCGGTC	10.7505	8.10097	4.29825	-1.18242	2.13955	-0.159227	5.15748	2.30774	-5.87485	-2.29257	0.336104	1.97225	7.36214	-4.13589	-4.47678	9.20584	-2.5571	2.52994	9.14798	-0.428763	A549_3h
sci-RNA-C-017.TTCTATAGAG	13.1033	9.87469	5.61925	0.439948	1.59939	2.43001	3.96763	-2.04602	-7.22738	1.02791	0.0500518	0.343906	4.90049	5.30757	-4.34652	10.3629	-5.40212	1.32359	5.74868	20.2378	A549_1h
sci-RNA-C-017.TTGCAGCATT	13.4937	10.5848	6.4115	-2.24023	0.975746	0.576888	-1.28719	-7.248	-6.14884	0.311546	0.902728	1.02328	9.2745	-1.36573	-4.96198	5.86621	-4.7551	-0.0397607	6.31499	20.7584	A549_1h
sci-RNA-C-018.ACGCGCTCCT	11.9573	4.54534	-0.108467	-0.709572	0.462824	-0.624887	8.32043	1.29128	1.18181	-2.22135	1.5324	0.632669	3.2342	5.9924	-4.83569	3.68044	-8.23478	-1.31296	8.75675	6.32231	A549_0h
sci-RNA-C-018.AGCAAGAACC	-6.67394	5.27707	-12.1781	-3.69299	-4.94221	-2.16407	-11.5808	2.78842	13.5409	-6.3208	-6.68376	6.83993	-8.44561	-3.20695	13.0362	-1.39577	11.9403	7.36354	-5.15979	17.7324	293T_3T3
sci-RNA-C-018.ATATGCCATC	10.9083	6.07501	2.83548	-1.23005	3.75435	1.89988	4.54684	3.43837	-4.46338	-3.51013	1.2518	0.0600716	3.60153	6.0587	-3.31642	3.7821	-6.12755	-4.09511	9.78489	-0.187133	A549_3h
sci-RNA-C-018.CATGACTCAA	-7.56142	8.70059	-10.401	5.4914	-1.04199	-6.95603	-10.9776	-0.257916	5.55115	12.5	0.900786	-11.1278	-9.51534	1.36216	15.2473	6.88948	10.3689	2.35855	-4.05423	12.0063	293T_3T3
sci-RNA-C-018.CCTGCATCAA	-9.18658	10.4298	-10.4069	8.88419	-0.648358	-5.78961	-10.15	-4.97944	5.55784	11.2126	1.05492	-11.1485	-8.13822	3.75255	14.1987	10.4595	8.00611	2.70311	-5.97464	7.61874	293T_3T3
sci-RNA-C-018.CGTATTGAGA	10.636	7.0079	5.21764	-5.17292	2.1829	1.34727	4.75644	2.15936	-5.91019	-3.11409	2.43515	0.700854	8.53153	1.37253	-2.59379	-6.16883	-3.06402	-8.30114	9.09035	13.9866	A549_3h
sci-RNA-C-018.CTTCATTAGA	14.3416	10.5376	3.35489	2.03056	-3.55357	1.1778	1.10659	-2.53275	-4.82562	2.32811	-1.28711	2.76839	8.11887	-1.59298	-3.35453	10.93	4.04402	-8.10042	14.1319	-0.796845	A549_0h
sci-RNA-C-018.GAATGAGGAG	-6.35355	7.89142	-12.1014	10.5267	0.87187	-5.58751	-10.9827	-0.551037	7.41269	9.60173	0.345824	-11.6853	-9.50534	1.95535	15.4154	7.60492	9.36332	3.4553	-3.8225	9.66608	293T_3T3
sci-RNA-C-018.GATCCAGCGT	12.4351	8.77661	2.1034	1.42903	0.124898	4.07191	0.999047	-1.56219	-2.64553	0.0644876	-0.334279	2.34129	5.04544	-8.21155	-4.62593	9.67457	-2.76352	2.32872	6.38367	24.179	A549_3h
sci-RNA-C-018.GTAGATGCGC	11.0224	9.85978	3.35017	3.49564	3.36774	3.07383	1.41849	-0.686804	-2.4872	0.740735	2.37966	2.08938	3.42862	5.20638	-0.103221	14.9609	-1.39912	8.09089	14.7057	2.16188	A549_1h
sci-RNA-C-018.TCCGCCGGTC	9.95617	9.85482	5.9482	-4.75709	-3.17988	3.70931	0.641399	-0.367799	-6.08104	-0.654039	-0.176034	3.53091	7.90069	-3.39809	-4.62103	9.09775	-4.34285	7.43627	16.5579	20.433	A549_3h
sci-RNA-C-018.TTCTATAGAG	9.6406	8.22739	5.06743	-4.80515	1.82336	2.47812	6.37564	-0.548677	-6.33457	-2.93363	2.4876	1.58102	7.65111	-5.81269	-2.74628	-4.72168	-6.86087	-4.46545	13.9599	21.8658	A549_1h
sci-RNA-C-018.TTCTCTACTA	12.9166	11.6753	2.3189	2.83023	-3.09192	3.76288	1.99665	-4.18449	-3.77795	2.74125	-0.236108	2.95884	6.86686	-6.99841	-3.46777	1.00176	-6.18666	-0.861651	1.6049	-7.1793	A549_1h
sci-RNA-C-019.AAGCATCCTA	13.9404	6.38999	5.12235	4.16492	1.0367	-0.405562	6.51928	-0.120564	0.180529	-0.314866	1.51801	-0.460371	5.25207	4.54068	-3.41787	-2.81435	1.13259	-7.43263	5.00331	-10.2175	A549_0h
sci-RNA-C-019.AATCCGGTCA	12.6328	9.90751	5.71626	-0.393207	1.30126	-1.06599	3.08091	-1.98083	-6.99901	0.0490529	0.518005	-0.626227	7.54645	-5.47861	-4.35219	3.05395	-6.30284	-4.9905	16.3889	15.1863	A549_1h
sci-RNA-C-019.ACGCGCTCCT	14.6909	7.85329	4.8617	-4.22684	-2.92832	3.58024	3.45416	-0.626341	-8.98953	-1.13757	-0.41014	2.29875	5.11669	-8.79312	-2.77947	9.01436	3.72308	-5.96693	6.75695	24.2079	A549_0h
sci-RNA-C-019.ACGCGTATCG	-7.20733	9.89688	-11.633	10.7117	-0.157404	-6.49463	-11.56	-4.16386	7.05479	9.80892	0.448691	-11.7261	-7.25541	4.01704	13.0508	12.5369	8.39689	1.44827	-3.46739	4.50346	293T_3T3
sci-RNA-C-019.ACTCCGCCAA	-8.10595	9.48759	-11.2877	10.3805	0.135656	-7.21448	-10.8889	-2.66079	7.05054	9.95305	0.524742	-11.3997	-10.2933	3.08626	16.0093	10.1096	8.93016	1.36515	-5.96681	8.82727	293T_3T3
sci-RNA-C-019.ATCTAGGTTC	13.5604	10.8276	5.62842	0.669852	0.196133	-0.00113568	3.18882	-3.54564	-7.07129	1.46275	0.438487	-0.937892	4.41385	-8.3692	-2.966	-2.64238	-6.92908	-2.87221	11.4397	12.2455	A549_0h
sci-RNA-C-019.CCTGAGAGCA	10.2753	6.69926	2.83901	-1.98628	0.973493	-1.15049	4.00415	4.31754	-4.5119	-3.61788	0.537407	-0.61098	1.77	6.4318	-1.30154	12.9168	-2.44781	7.9904	8.40685	-3.02964	A549_1h
sci-RNA-C-019.CGTCTATGAA	11.3145	9.68516	4.84191	-3.12557	-1.1573	0.955962	4.05115	-0.795543	-6.23242	-2.35291	1.62795	0.186152	4.44232	-8.7006	-4.93727	2.75516	-6.91433	-4.27293	16.0613	15.267	A549_1h
sci-RNA-C-019.GAGGCTTATT	-9.16642	10.8085	-9.84322	6.9453	0.0375262	-7.78963	-10.1887	-3.36355	5.18922	11.7495	0.437755	-11.9788	-11.1214	4.85144	15.1488	9.59154	9.24985	0.0970632	-6.32068	10.8725	293T_3T3
sci-RNA-C-019.TCGGCGTCGT	-7.73258	9.58308	-12.1994	10.7483	0.414612	-7.24434	-11.0238	-2.01042	7.45976	9.56641	1.06414	-11.6021	-7.19022	3.87364	15.1835	9.03592	7.91156	3.71899	-5.70452	11.7523	293T_3T3
sci-RNA-C-019.TCTAGTCAAG	11.5256	10.7331	2.58335	2.61583	-3.08838	3.53039	0.286979	-1.08893	-3.5656	1.31762	-0.0978248	3.13545	5.32719	-9.03913	-2.61455	13.2329	-5.1475	6.27439	4.89581	-10.2898	A549_1h
sci-RNA-C-019.TCTATCGGTA	10.063	9.9858	3.70931	-0.0655521	2.01182	2.7517	1.44874	1.06518	-4.77817	-1.42646	1.86551	0.964006	5.83199	-8.64188	-4.53646	2.77094	-7.21537	-3.15888	10.9071	25.2493	A549_3h
sci-RNA-C-020.AATCGAACTC	11.2709	5.32602	4.34542	5.45216	1.85721	1.01028	6.9045	3.19902	-1.30404	-0.899849	2.92708	1.49932	1.64296	6.57877	-1.85742	-8.35507	-2.21898	-8.93146	8.11746	-2.53661	A549_1h
sci-RNA-C-020.ACGATAGACT	11.6447	4.60495	5.46634	5.09448	1.74837	1.80558	4.66091	4.54549	-0.96106	-1.86595	0.811288	0.871143	0.971177	5.85264	-5.5117	4.53162	-6.91979	-1.96487	13.8745	8.98134	A549_3h
sci-RNA-C-020.CCATCGGACC	13.1932	5.03118	3.81665	6.42633	3.85747	2.13107	7.63697	-0.980252	0.277812	-0.614232	1.38409	2.00732	5.16598	5.31843	-5.04532	2.3309	3.5051	-9.21236	8.58731	-11.0875	A549_0h
sci-RNA-C-020.GAATGAGGAG	-7.36985	12.1041	-10.7993	10.2156	-0.241516	-7.93674	-10.0554	-4.4595	6.64693	10.2786	1.03167	-11.5038	-7.1469	4.51478	13.0721	12.476	7.97273	2.62029	-4.96489	5.88299	293T_3T3
sci-RNA-C-020.GGCTCGAGAT	11.4351	7.12327	3.94353	-3.00946	1.86684	3.5234	4.57684	2.34679	-5.17732	-3.45659	2.31245	2.00962	3.41238	-9.76647	-4.812	3.7515	-7.87379	-0.293356	10.9425	-0.224931	A549_3h
sci-RNA-C-020.TTCTCTACTA	11.8597	11.4871	3.2135	2.10025	0.916654	2.0265	1.72929	-4.02489	-5.16892	2.12103	2.24602	1.36562	3.42343	-9.44533	-3.98273	1.03522	-6.51038	-1.24318	8.62334	-5.13776	A549_1h
sci-RNA-C-021.ACGATAGACT	11.5385	5.69652	0.620114	-0.681331	3.53377	0.720476	5.87866	4.50365	-2.05862	-2.82414	0.568025	0.975719	6.07908	4.86573	-5.46375	4.20917	-5.31749	-0.272405	7.5771	7.83235	A549_3h
sci-RNA-C-021.ACGGAGAATA	11.4589	5.8952	0.412593	-0.860987	1.64481	1.68117	3.4533	3.19922	-2.07026	-2.65765	1.64972	1.45678	7.86492	0.457971	-4.31565	3.38518	-7.65914	-2.38973	5.63825	-10.4927	A549_1h
sci-RNA-C-021.CCTGAGAGCA	9.60516	6.40584	2.66003	-1.93975	1.30244	1.80708	6.87779	2.34629	-4.48212	-4.07494	2.31123	1.14179	6.02922	4.37317	-2.9403	6.21924	-4.3356	7.76406	1.03485	-6.32309	A549_1h
sci-RNA-C-021.GAGGCTTATT	-8.83038	11.0958	-10.0782	5.94921	0.960183	-6.01596	-9.76566	-3.32544	4.87425	12.0605	0.493132	-11.6749	-11.3195	4.24769	15.2603	9.26995	9.59407	0.459766	-2.10273	8.42681	293T_3T3
sci-RNA-C-021.GGCTCGAGAT	9.90386	9.86101	5.84334	-4.68932	-1.77038	2.08356	2.89683	0.466051	-5.94555	-1.21067	-0.0933929	2.78661	5.03193	-8.93346	-3.3378	-1.91181	-1.83935	-1.83711	10.8661	4.06967	A549_3h
sci-RNA-C-021.TAGAATAGCC	8.49932	6.36571	4.12064	-2.28337	2.7301	1.14723	4.03104	2.02099	-4.64573	-3.19081	2.30415	1.97926	3.61261	7.24725	-2.25791	-7.25649	-5.29025	-1.41791	-0.399784	-4.58657	A549_1h
sci-RNA-C-021.TCGGCGTCGT	-8.01321	9.51054	-10.8924	8.33567	-0.0152855	-7.67891	-11.0488	-2.19749	5.75258	11.2656	0.871498	-11.777	-8.47809	3.66134	14.8573	10.4357	10.203	2.47446	-2.91141	9.90508	293T_3T3
sci-RNA-C-021.TGCCTAACTT	9.35025	8.21034	5.59898	-4.56593	-0.556262	2.80748	3.38536	0.627157	-5.78698	-1.48477	0.917113	3.20621	4.22434	-9.56049	-2.48136	2.44203	-4.89997	2.06284	10.916	7.59502	A549_3h
sci-RNA-C-021.TTCGCTGCCT	9.40028	8.40317	5.46645	-0.58482	2.70612	2.24815	5.56175	0.791019	-7.23071	-0.768488	2.97962	0.946317	4.80685	4.18328	-3.15931	-4.99868	1.11051	-9.00054	10.2637	12.9319	A549_1h
sci-RNA-C-021.TTGCAGCATT	10.3402	5.88859	2.81162	-3.35243	1.21893	1.84767	-1.89885	-8.10876	-4.83271	-4.00275	1.77656	0.49299	4.44017	5.89268	-3.72388	1.19368	-6.23772	-4.01645	8.81412	5.49949	A549_1h
sci-RNA-C-022.ACGCGTATCG	-5.46686	5.44073	-11.9382	-3.95936	-4.73579	-2.09272	-10.9861	3.14881	12.912	-5.17909	-6.34901	6.76493	-9.32136	-5.28869	14.1992	2.42951	12.3478	7.09067	-2.67189	13.3161	293T_3T3
sci-RNA-C-022.AGGCCGGTAA	-8.06021	10.8769	-10.186	7.67952	-0.415388	-7.66518	-10.0215	-2.06269	5.85692	11.524	0.614326	-11.1256	-11.4463	2.66961	16.2818	11.036	9.83481	1.82761	-5.34534	12.0346	293T_3T3
sci-RNA-C-022.ATTAACTTAA	10.0517	9.72779	4.8168	-1.99252	-0.0744252	-0.941505	3.33206	-1.38665	-5.31071	-2.40565	2.09143	0.064436	6.77328	-7.08131	-4.38152	11.5155	-4.37637	3.89974	17.1077	8.81434	A549_3h
sci-RNA-C-022.CGCCAGGCAT	-8.208	11.2751	-9.98236	5.32634	-1.26412	-7.42868	-10.4338	-4.22236	4.75702	12.2016	-0.172028	-11.6154	-10.6819	5.22798	13.8144	13.0368	6.75781	1.1344	-3.23178	5.49595	293T_3T3
sci-RNA-C-022.CGTCTATGAA	13.839	9.89955	5.47251	0.752406	0.150413	-0.384216	5.36588	-2.27753	-5.56596	1.86175	0.540685	0.882031	8.58716	1.51838	-2.47946	-6.17363	0.158747	-8.23014	11.0245	-5.55717	A549_1h
sci-RNA-C-022.GAGGTCGGTT	-7.04502	10.6591	-12.2747	11.184	0.862189	-5.08433	-11.4861	-4.14583	7.62523	9.47478	-0.347943	-11.4733	-7.09399	5.04682	13.2217	13.3618	6.58733	3.43857	-3.64095	4.89179	293T_3T3
sci-RNA-C-022.GATCCAGCGT	11.0658	10.7279	6.7348	-2.21916	-2.66652	2.818	0.270651	-1.60189	-5.56715	0.434091	-1.63923	4.36387	1.4857	-9.83549	-0.574528	14.8646	-1.45365	6.85718	15.9478	2.86624	A549_3h
sci-RNA-C-022.GGCTGCCTTA	13.8935	6.34364	4.51374	4.52713	0.559816	3.11535	1.63506	0.181048	0.461277	-1.13116	1.73849	1.67713	7.77893	2.04106	-3.87062	-0.808189	-7.70538	-1.97465	3.98657	-9.818	A549_0h
sci-RNA-C-022.TAGCCAGCAA	10.4844	6.25621	2.82239	-1.72864	1.18763	2.36283	4.29169	3.77002	-3.80139	-3.62763	0.813106	1.33585	7.48315	-3.31123	-3.02159	4.17895	-3.93364	7.22107	18.3898	17.9054	A549_3h
sci-RNA-C-023.AAGTACGTTA	9.61762	6.58356	4.39424	-4.79423	1.84039	2.83528	5.11259	3.16422	-5.58295	-3.5501	1.24167	1.63747	9.11706	-1.48705	-3.20573	-3.61629	-5.56488	-5.63155	9.75501	25.0552	A549_3h
sci-RNA-C-023.ACCAGTATAA	11.3062	7.64865	0.749727	-2.41351	-0.171846	-0.223727	5.74745	0.686451	-3.10573	-3.78589	-0.949882	1.652	8.45708	-5.13351	-3.41759	6.21261	-4.79331	6.47061	14.3784	21.4005	A549_3h
sci-RNA-C-023.ACGCGCTCCT	14.4523	7.45652	3.00415	-3.09958	1.45166	0.124618	7.56916	-0.996493	-9.07553	-1.80298	1.05839	-0.213768	8.99868	0.7996	-4.57201	4.2242	-5.9635	-2.83251	8.71648	4.56902	A549_0h
sci-RNA-C-023.ACGCTTCTCT	9.11444	7.99021	3.92254	-2.92055	-4.00077	-1.77393	5.38608	0.16392	-6.44234	-3.03779	-0.956804	2.41859	7.52867	-4.33471	-2.86205	9.274	4.18882	-5.6496	12.8486	24.059	A549_3h
sci-RNA-C-023.AGGTCTATGG	-7.75955	11.9852	-9.83333	5.62982	-0.667066	-6.97898	-10.6458	-4.19828	4.80936	12.2025	0.727514	-11.2111	-9.03228	5.79233	15.5957	11.7536	9.51059	0.113302	-3.4571	4.76676	293T_3T3
sci-RNA-C-023.CCTGAGAGCA	12.5981	6.12213	5.28627	5.50953	2.13009	2.02222	6.72134	0.249625	0.269335	-1.0109	1.19961	1.12626	2.00624	5.49812	-2.60713	4.5859	-6.29277	5.84223	12.2083	-8.55731	A549_1h
sci-RNA-C-023.GAGGCTTATT	-8.00087	11.6684	-9.98796	8.03475	0.15807	-7.10155	-10.455	-4.23231	4.92732	11.7655	0.434472	-11.5416	-9.54033	5.2144	14.1721	10.4019	8.85763	-0.412771	-5.81649	7.99651	293T_3T3
sci-RNA-C-023.TGCCTAACTT	11.643	6.9694	3.17239	6.95913	-1.20547	-2.69932	4.55185	3.91437	-1.13115	-0.0721153	1.93545	-0.0671434	1.9265	5.38305	4.76101	16.1491	-6.63923	5.43932	12.8126	-7.75896	A549_3h
sci-RNA-C-023.TTCTCTGAGA	-8.6915	10.4733	-10.1251	9.31905	0.880616	-6.97813	-10.2519	-3.78902	6.09171	10.5449	0.195788	-11.4631	-8.1969	4.86593	14.083	12.4188	8.19198	2.05496	-2.85175	6.40618	293T_3T3
sci-RNA-C-023.TTGATATGAA	13.9838	8.94458	5.57386	-5.08625	0.206856	0.94221	3.27582	-1.027	-8.64742	-0.469492	-0.568983	1.50752	6.20093	-7.8302	-2.10485	-7.78495	-0.440503	-7.8561	12.11	15.6484	A549_0h
sci-RNA-C-024.ACCAGTATAA	11.7524	10.4442	5.44692	-1.45223	-1.78062	1.6254	3.2809	-1.35231	-5.8652	-0.649085	-1.41648	3.55777	4.8691	-8.56155	-1.3711	13.7695	-1.0421	7.66088	10.7353	25.4766	A549_3h
sci-RNA-C-024.CGCCAGGCAT	-6.65844	7.49155	-10.5636	3.43548	-0.390093	-5.62544	-9.57306	3.92021	11.3215	-6.73009	0.0290958	-11.3843	-9.62428	-2.02871	14.912	5.37988	11.6781	3.40942	-4.36654	12.2745	293T_3T3
sci-RNA-C-024.CGTCTATGAA	11.0645	7.2666	2.41352	-1.56441	-2.61084	3.98261	6.12551	0.614095	-4.70751	-3.49705	-0.57091	3.81681	3.35999	5.86938	1.0729	16.2241	-1.71052	6.12718	8.8109	-4.81632	A549_1h
sci-RNA-C-024.CTCGGAGCAA	10.1483	7.98183	4.24345	1.38158	2.82527	2.70903	4.35842	2.57594	-4.23408	-2.48328	2.46969	2.32639	6.6614	4.09807	-3.78768	2.49966	-6.11874	-5.23658	13.6611	7.31058	A549_3h
sci-RNA-C-024.GGATTCTATC	12.4379	7.36013	1.35884	-1.96554	2.54624	3.0913	2.87407	2.77617	-2.94852	-3.32668	1.92087	2.21261	6.06002	-8.06034	-2.79478	-1.33005	0.016966	-3.2053	14.1421	8.33619	A549_1h
sci-RNA-C-024.TAGAATAGCC	8.34349	6.31479	0.366251	-2.14553	-3.99568	-0.246395	4.28325	4.3996	-2.38454	-3.52409	0.918258	0.965017	3.65057	7.27181	-2.12221	-7.70062	-1.68976	3.87536	-0.489293	-4.33616	A549_1h
sci-RNA-C-024.TCCTCTCCGT	10.6332	5.60671	2.42226	-1.79365	1.91226	1.51811	6.21138	4.16952	-4.14383	-3.64558	0.438925	2.70868	7.14617	2.4454	-2.36974	-2.37484	-5.08975	5.87139	2.21621	-8.21991	A549_3h
sci-RNA-C-025.CTTCATTAGA	13.0476	5.97628	0.149322	-3.21988	2.9856	0.391503	2.83221	3.24455	0.77158	-2.69656	-0.357395	1.2216	7.94011	-3.12836	-1.72398	-8.57999	-1.9561	-10.0657	15.4143	2.66453	A549_0h
sci-RNA-C-025.GGCGGTTGAC	10.2282	7.96341	4.4372	-2.20021	-0.26663	3.95779	2.66917	2.78592	-5.4713	-2.43303	2.00525	2.04965	7.51618	-3.52277	-3.72396	0.886508	-7.83276	0.0145384	10.6477	12.7877	A549_3h
sci-RNA-C-025.GGCTCGAGAT	12.8665	8.95263	4.53204	-0.203014	1.02543	3.46161	4.57717	-2.45849	-5.31036	-1.65739	0.270356	0.529698	3.53193	5.05445	-3.28924	6.95673	-2.69767	6.28605	5.87966	19.645	A549_3h
sci-RNA-C-025.TCTAGTCAAG	10.8884	8.22499	5.50395	-4.26579	1.28928	1.13739	2.88622	2.3171	-4.53278	-1.86421	1.02056	0.325014	4.45455	-9.36224	-3.64036	1.82877	-5.27835	-4.8081	11.1631	12.4536	A549_1h
sci-RNA-C-025.TGCCTAACTT	10.8302	7.91539	4.43398	-3.93776	3.37875	3.1656	4.9321	2.61413	-5.71852	-3.06093	0.0104821	2.33613	5.5869	-8.43148	-3.32245	12.0244	-5.35721	6.97226	8.77771	-3.09109	A549_3h
sci-RNA-C-026.ACTCGACGCC	14.6605	6.51277	3.03656	-1.57219	2.14616	-0.554151	7.77459	0.364745	-8.8908	-2.24432	2.0445	-0.223001	3.88569	5.97136	-2.4445	-6.09719	-3.01329	-6.02538	10.5069	7.36572	A549_0h
sci-RNA-C-026.AGCGATCCGC	11.7331	10.5991	5.2475	0.408948	2.22104	0.747285	1.92585	-3.15733	-4.61035	1.27462	-0.108032	0.144061	4.78932	-8.04303	-0.612476	12.9464	-3.06582	7.57988	13.3349	10.3275	A549_1h
sci-RNA-C-026.AGGTAGAGCT	11.5331	10.2672	2.98181	5.64704	-1.0354	2.30619	0.85323	-1.11305	-1.47628	0.385919	-0.143102	3.41717	5.41137	3.53074	-3.18419	10.1907	-5.06976	5.84204	8.47913	-4.4656	A549_1h
sci-RNA-C-026.CCTATCATAA	11.5995	6.57691	3.85226	-3.34738	2.91607	1.54836	5.56612	3.17527	-6.27882	-3.42238	2.44166	0.276534	9.29458	0.385813	-2.95554	-3.65621	-2.47451	-7.07755	6.96807	8.42626	A549_1h
sci-RNA-C-026.GCCTCAGCAT	-9.07551	10.5663	-9.93858	5.86092	-0.121779	-6.35912	-10.4574	-3.20676	4.96949	11.9911	0.649942	-11.9992	-11.2268	4.27442	15.8508	11.8452	8.46352	0.321109	-6.17131	7.55926	293T_3T3
sci-RNA-C-026.GCTCGAATCA	11.7938	5.74627	0.133479	-3.0378	1.6616	3.63829	3.44465	4.12541	-2.78234	-3.10922	1.68521	2.80088	7.7793	-1.21059	-4.26805	7.26749	-4.58053	6.5013	18.3702	17.9695	A549_3h
sci-RNA-C-026.GGACGACGCA	12.7809	8.1683	1.76478	0.00347006	2.99889	1.57536	2.82126	-1.62977	-5.97223	0.737449	1.954	1.11344	4.47134	-8.29928	-1.30814	9.47133	-7.50256	1.27683	12.0679	6.95935	A549_1h
sci-RNA-C-026.TAGAATAGCC	8.26775	6.50012	3.86249	-2.79977	2.99161	1.82406	3.9211	3.20914	-5.01295	-3.53031	2.18667	1.34672	3.65511	7.25551	-2.42973	2.3151	-4.02625	6.36924	-0.514176	-4.02982	A549_1h
sci-RNA-C-026.TCTATCGGTA	11.03	8.69095	1.21786	-0.154587	2.45117	2.41554	2.57967	1.7187	-3.21265	-2.01806	2.3936	0.964166	7.48632	-4.95783	-1.89386	9.07021	-6.16453	0.621715	9.17876	7.24332	A549_3h
sci-RNA-C-026.TCTGACGAGG	-5.5082	5.28549	-11.2837	-4.7992	-4.82057	-2.06207	-11.5048	4.48126	13.415	-5.2152	-6.12138	6.91844	-9.44552	-4.8867	13.477	-0.401021	13.9322	5.42756	-2.60766	12.7545	293T_3T3
sci-RNA-C-026.TTCTCTGAGA	-6.1689	7.20191	-10.6117	3.35408	1.11606	-5.25372	-9.80298	3.95804	11.6056	-6.81726	0.123981	-11.5162	-9.51242	-0.791524	13.4354	-0.434387	13.4161	4.03795	-0.415348	11.8015	293T_3T3
sci-RNA-C-027.AAGTACGTTA	10.8521	7.5228	3.61253	-1.88178	0.548751	3.72812	5.62097	1.89894	-4.01021	-3.49399	0.582833	1.82254	5.95847	5.07052	-0.220661	12.767	-3.57236	0.496831	8.14931	-2.73144	A549_3h
sci-RNA-C-027.AATTGAGAGA	-7.15169	11.7635	-10.4848	7.34956	-0.743086	-7.63859	-10.2986	-3.35157	5.0125	12.0225	-0.286426	-11.0278	-11.1831	4.51423	14.855	12.5144	7.34908	1.80267	-1.73449	3.66827	293T_3T3
sci-RNA-C-027.ACGATAGACT	12.1574	9.37469	6.02198	-2.1604	1.13872	-1.5143	5.76073	-0.0378259	-6.99023	-1.81338	0.404317	-0.424707	7.52285	3.21789	-0.712276	10.9867	-7.80957	0.619282	13.091	-6.11377	A549_3h
sci-RNA-C-027.ACGCGCTCCT	14.6271	7.94672	5.19407	-2.46587	0.649989	-0.444328	7.30965	0.673523	-8.42221	-0.337607	0.998126	0.289223	8.6875	-2.58786	-0.546062	11.8129	-6.16595	-1.27261	12.5417	2.97551	A549_0h
sci-RNA-C-027.CCTGCATCAA	-7.1587	10.1424	-10.9447	8.29581	1.14538	-5.31627	-10.6489	-3.51774	5.10486	11.941	0.344181	-11.022	-10.4717	2.59567	14.6541	10.9619	8.84615	3.09713	-2.09873	8.41106	293T_3T3
sci-RNA-C-027.CGTCTATGAA	11.1991	7.6056	4.01636	-3.46181	1.24153	2.55455	6.32571	1.73331	-6.30619	-3.31971	0.577872	0.954727	9.07236	0.471105	-5.55974	5.51432	-3.91653	-1.66186	11.1951	7.74737	A549_1h
sci-RNA-C-027.CTCGGAGCAA	12.559	8.84482	2.38695	0.101723	-2.92555	3.36935	4.75814	0.335835	-4.25699	-1.89445	0.237661	1.55659	7.18205	1.36671	2.66011	16.2447	-3.2448	5.40758	9.3826	-0.188352	A549_3h
sci-RNA-C-027.GAGGTCGGTT	-7.0889	11.8771	-10.2112	8.61679	-0.0301386	-7.74638	-11.0785	-4.51591	5.28663	11.3772	-0.417982	-11.7311	-9.36146	4.09221	13.9997	13.127	7.32157	1.73203	-5.20923	9.70701	293T_3T3
sci-RNA-C-027.GCGGCCAATC	9.92559	10.2693	3.18886	0.590675	-3.32785	-1.37573	1.38259	0.0369233	-4.19153	0.825646	-0.501929	0.836796	9.15015	-1.83073	0.705219	14.2136	-5.28107	3.87894	14.7781	-0.80716	A549_3h
sci-RNA-C-027.GGCATCTACC	11.4143	10.8958	6.61827	-3.78034	-0.922765	3.54823	3.4591	-1.3173	-6.07314	0.137386	0.59809	2.94568	2.11422	-10.1143	-1.20443	14.6176	-4.90862	4.41726	18.7069	16.7523	A549_1h
sci-RNA-C-027.TAGCCAGCAA	11.4958	9.51844	6.09079	-4.43777	-1.05919	3.12692	0.840277	0.798608	-3.70815	-1.26217	0.413085	1.43277	4.44335	-9.29546	-3.12554	-1.27458	-6.16973	-5.29136	9.47871	15.0251	A549_3h
sci-RNA-C-027.TCCGCCGGTC	11.3144	10.1959	4.93327	-3.11438	-0.341768	3.32945	3.764	-0.19324	-6.06246	-1.77515	0.931673	2.53565	5.52887	-8.972	1.70152	16.0771	-5.25848	6.18546	5.8595	19.8553	A549_3h
sci-RNA-C-028.AATACCAGTT	-7.61768	10.4978	-10.4777	6.53335	-0.206499	-2.43479	-10.7232	-3.27573	5.0028	12.148	0.0394574	-10.9703	-10.7426	3.52079	15.5371	11.7416	8.09879	1.83799	-4.44485	6.07331	293T_3T3
sci-RNA-C-028.AATCGAACTC	12.0717	12.2348	2.12777	2.35309	-0.493588	1.79669	0.647624	-3.41434	-4.16218	2.70837	1.5587	1.17665	0.398352	-10.1558	-3.22794	5.57923	-5.58773	-1.03477	15.8907	7.35548	A549_1h
sci-RNA-C-028.ACGCTTCTCT	12.0151	8.64059	2.15728	1.33254	-3.19362	4.09844	1.39772	-0.372025	-2.96144	-0.415188	-1.67868	4.36234	8.24805	0.494368	-1.10786	14.5417	-4.54794	5.14548	8.425	7.07685	A549_3h
sci-RNA-C-028.ACGGAGAATA	12.1016	7.04061	3.7289	-3.34303	0.759734	3.78179	5.35639	2.67457	-4.17653	-3.7852	1.5844	1.38948	7.69408	-1.63323	-1.46067	9.30572	-8.36089	1.16384	9.36303	7.1858	A549_1h
sci-RNA-C-028.ATATGCCATC	10.0721	9.9589	5.91159	-4.31549	1.41061	1.6767	2.49606	-0.881383	-5.83763	-0.506791	-0.318067	2.14214	7.44065	-6.52604	-4.4339	5.22332	-7.77361	-2.30376	9.0443	14.5932	A549_3h
sci-RNA-C-028.ATCTAGGTTC	14.6702	7.08533	3.02702	6.81179	0.359711	-1.87768	6.50953	-2.24016	-0.115111	0.515031	0.362323	-0.654234	2.58629	5.40209	1.83887	15.4121	-7.10083	4.39728	2.98169	-8.90175	A549_0h
sci-RNA-C-028.CCTATCATAA	9.717	9.72676	5.50316	-3.9345	1.82252	3.64544	2.40547	1.09927	-5.48006	-0.957008	1.61676	2.9565	6.59529	-6.64295	-3.60892	11.2694	3.96014	-5.72026	10.1537	25.3329	A549_1h
sci-RNA-C-028.CGAATCTCCT	11.4472	8.73517	1.95851	0.0288313	1.40702	1.21064	2.83526	1.42797	-3.30359	-1.47741	1.07025	0.984563	7.75951	-2.46013	-3.48907	10.5441	3.70162	-9.05504	14.0801	8.15369	A549_3h
sci-RNA-C-028.GAATGAGGAG	-7.28895	10.1173	-11.615	10.4819	0.974222	-5.28664	-10.6622	-2.73454	7.19117	9.80352	0.360241	-11.4152	-8.84369	3.55431	15.5396	11.1485	7.67033	2.51452	-2.12811	7.67041	293T_3T3
sci-RNA-C-028.TAGAATAGCC	10.6245	5.81089	0.328872	-0.567415	1.68899	-0.251383	6.77442	2.43576	-2.96266	-3.00573	0.6272	0.596143	3.79876	7.33654	-3.47314	2.98227	-4.41742	7.61687	-0.373161	-4.58427	A549_1h
sci-RNA-C-028.TCCTCTCCGT	14.0246	8.49012	3.67115	-3.46815	1.66699	0.455813	6.96569	1.50914	-9.11609	-1.15989	0.323871	-0.220428	7.98631	1.97322	-1.19826	12.3562	-6.64783	4.22783	8.74817	-0.915364	A549_3h
sci-RNA-C-029.AATCCGGTCA	12.0833	6.99595	1.73669	-2.22669	1.06112	3.63779	4.90998	1.52663	-2.93956	-3.78187	0.422076	3.41256	7.55185	-4.52938	-1.07668	10.5182	2.95197	-6.48285	10.6087	15.4396	A549_1h
sci-RNA-C-029.ACGTTGAATG	14.5415	9.60971	6.44118	-4.20737	2.58709	0.637773	2.38664	-2.06995	-7.77724	0.112379	0.109368	-0.104386	3.55971	-9.56798	-5.72476	5.37493	-7.28642	-0.0388714	15.8392	0.465821	A549_0h
sci-RNA-C-029.ACTCTACTGG	9.79448	7.44143	2.55884	-1.46474	0.948938	2.00656	3.7319	3.91161	-3.15697	-3.03688	0.71803	1.94481	7.99536	1.0763	0.143682	15.8565	-4.64231	5.11375	14.3735	6.39855	A549_1h
sci-RNA-C-029.ATTAACTTAA	11.9667	9.30259	5.78811	-2.19862	1.21723	-0.964923	6.91213	-0.881452	-6.92514	-1.5519	0.667918	-1.0824	8.21703	1.78377	-3.04653	-1.64319	-0.518829	-8.34329	14.2735	6.65042	A549_3h
sci-RNA-C-029.CCTGCATCAA	-8.00635	9.7851	-10.5517	5.76239	-0.310069	-6.812	-10.6644	-1.46972	5.17681	12.3239	-0.200157	-10.5767	-10.6851	0.937799	16.4072	8.54555	9.77071	2.75141	-3.16236	10.2471	293T_3T3
sci-RNA-C-029.CGAATCTCCT	9.64133	10.073	3.83677	-0.90086	-2.22058	2.82942	3.41594	1.32661	-4.49873	-1.83779	0.453459	0.524435	7.823	-4.72403	-2.21258	10.0254	-5.58808	6.65568	5.53567	21.7642	A549_3h
sci-RNA-C-029.CTATTAACCA	12.7888	9.94696	3.52967	-0.801174	3.4016	2.33965	3.75832	-2.03897	-6.32495	-0.492139	1.7494	0.46287	8.6468	-2.33275	-4.93666	3.95465	-7.20113	0.770369	18.7639	16.0155	A549_1h
sci-RNA-C-029.CTTCATTAGA	12.7781	7.14053	4.29431	-0.774375	1.44633	-0.777739	5.86992	0.552592	-8.46507	-0.946932	1.44304	-0.725823	5.50972	5.3256	-2.39268	-7.11457	-1.86985	-9.40025	9.54304	7.7314	A549_0h
sci-RNA-C-029.TCTATCGGTA	11.7178	9.76255	6.20684	-3.12365	-1.12425	3.92658	2.17681	-0.363223	-5.57637	-0.725478	0.702195	3.23477	2.35469	-9.9117	-1.25946	9.68836	-5.08609	-3.62844	10.8483	12.5553	A549_3h
sci-RNA-C-029.TGAGACTCTA	12.9083	8.15239	3.92369	-2.98113	1.5207	-0.69619	6.05896	0.29946	-7.0127	-2.92455	0.981126	-0.593491	9.32907	-0.635481	-3.47127	-0.691504	-3.00471	-6.82063	8.38572	25.058	A549_3h
sci-RNA-C-030.ACTCCGCCAA	-9.18809	10.3079	-10.2964	9.29354	0.225029	-7.56034	-10.7175	-3.50754	6.44245	10.3579	0.666269	-11.9771	-10.3325	5.30503	16.165	9.41007	9.12466	0.201624	-6.04649	9.00249	293T_3T3
sci-RNA-C-030.CCAGGCTCTT	10.0576	6.57487	4.19421	-3.3661	2.39994	0.0575701	6.21452	1.94569	-6.14334	-3.51876	1.3644	0.567231	8.45132	-3.28247	-3.81125	-1.67205	-0.513124	-3.7879	11.192	12.4469	A549_1h
sci-RNA-C-030.CCTATCATAA	9.20583	8.55233	4.40179	-0.485198	-2.46506	1.99413	3.2397	0.891252	-4.76923	-1.6867	-0.281892	2.56675	4.85903	-8.10446	-5.28906	1.84708	-3.73811	-0.54247	9.91768	3.78123	A549_1h
sci-RNA-C-030.GAATGAGGAG	-8.65151	11.4838	-10.8324	10.2348	0.226638	-7.7501	-11.0292	-4.33005	6.59522	10.3156	-0.116828	-11.7937	-7.25623	5.17553	13.3616	12.968	8.563	1.5119	-4.06878	3.48339	293T_3T3
sci-RNA-C-030.GATCCAGCGT	11.8985	9.45511	2.95458	4.12949	3.0311	2.50509	2.87122	-3.21566	-2.21926	0.627425	2.04393	2.22954	1.85127	6.6068	4.11862	16.2589	-3.60227	3.85749	12.5836	-9.35672	A549_3h
sci-RNA-C-030.GGTTGGCGAC	-7.39721	9.62095	-12.224	10.6567	-0.971221	-7.44127	-10.8931	-1.65808	7.60838	9.50553	0.428263	-11.2247	-8.32586	3.04752	16.4129	9.11852	8.35348	-0.174262	-3.24077	7.82306	293T_3T3
sci-RNA-C-030.GTAGATGCGC	11.7065	8.83237	1.28747	0.146011	2.38607	1.93013	1.06406	0.960332	-2.93312	-0.774544	1.5369	1.06193	7.86288	-0.616634	-1.73903	-8.57286	-2.27125	-10.7744	7.79613	10.341	A549_1h
sci-RNA-C-030.TCCGCCGGTC	11.5791	7.76053	4.05404	-3.49365	-1.17599	0.0093067	5.51652	1.2633	-5.56748	-3.28321	0.249994	-0.088146	8.21856	-4.91827	1.89532	15.5072	-2.39564	2.36015	11.982	-0.763644	A549_3h
sci-RNA-C-031.AATCCGGTCA	12.1493	9.23662	5.96907	-1.66641	-2.95329	2.84906	5.72825	-2.08786	-8.08851	0.336581	-1.223	2.91204	8.22045	-0.852859	1.68163	15.8767	-2.0995	7.28381	16.8969	11.1834	A549_1h
sci-RNA-C-031.ACGCGCTCCT	13.4838	5.21903	3.25659	6.9322	1.58598	-1.24499	7.21099	1.42891	-0.33847	0.254167	1.55029	-0.851587	0.161424	5.93134	-0.657354	11.0321	1.14551	-9.00336	9.63534	-10.9201	A549_0h
sci-RNA-C-031.ACGCTTCTCT	11.9289	11.3541	2.89522	2.61826	-2.63361	2.77378	2.55021	-2.91475	-3.93097	1.44008	1.4158	0.957385	7.22157	-6.97655	-0.536218	14.8127	-3.13818	5.45604	15.0812	7.29979	A549_3h
sci-RNA-C-031.ACTCGACGCC	14.567	6.8708	2.96969	-3.15814	2.24442	-0.0396355	8.26956	-0.0758427	-9.18946	-1.93144	2.28262	-0.219611	9.21952	-0.179523	-1.98079	-8.10523	-2.28081	-9.71331	9.50329	-5.23978	A549_0h
sci-RNA-C-031.GAATGAGGAG	-6.9595	9.89553	-10.6743	8.66825	-0.258198	-6.49816	-10.7707	-1.3087	6.09306	10.9636	-0.0995765	-11.5941	-9.73708	2.48754	15.1455	8.95885	10.4435	1.1148	-2.99183	10.1346	293T_3T3
sci-RNA-C-031.GATCCAGCGT	11.5452	11.0442	5.3383	0.29876	-0.430799	3.94596	4.69182	-1.04734	-5.67162	0.00593326	0.381558	2.16984	8.23998	-3.69016	0.87806	14.8593	-1.16758	4.54172	18.2914	15.483	A549_3h
sci-RNA-C-031.GCGGCCAATC	11.4051	6.66628	4.87764	4.13386	0.952557	0.192675	6.84139	2.11865	-1.4979	-1.14303	1.33627	-0.38724	-0.204405	6.22758	4.4398	16.1401	-8.26601	0.74059	-0.193418	1.16466	A549_3h
sci-RNA-C-031.GGTTGGCGAC	-6.211	6.48758	-9.57421	-9.51951	0.899927	-5.0898	-9.91223	4.28005	11.8394	-5.89537	0.914946	-11.4153	-10.1046	-6.04577	12.8139	-1.65024	14.9708	4.24187	-1.6697	12.8636	293T_3T3
sci-RNA-C-031.TAGAATAGCC	8.31773	6.586	4.19662	5.81125	1.74832	1.90699	3.20621	3.63117	-1.09329	-0.845187	2.65086	1.00875	1.83754	6.4253	-3.44834	-2.2922	-7.58365	0.291475	-0.469351	-3.98958	A549_1h
sci-RNA-C-031.TAGCCAGCAA	11.2355	5.67103	0.826492	-0.809649	1.24316	0.326215	1.30499	2.0082	-2.47253	-2.67134	2.5985	0.270073	6.35567	-6.2294	-2.56569	-4.22439	-3.33751	-7.88948	9.5954	-0.983274	A549_3h
sci-RNA-C-031.TCGGCGTCGT	-7.05533	9.43491	-12.4017	10.9245	0.993857	-5.12507	-10.1954	4.6759	7.70872	9.41402	1.12808	-11.6634	-7.56586	3.48176	15.7192	8.92075	8.94011	3.53248	-4.89671	10.8711	293T_3T3
sci-RNA-C-031.TCGGTAAGGC	8.90408	8.35898	5.09917	-1.96517	1.91219	3.84845	5.32369	2.62295	-6.18135	-2.07593	0.969005	2.39395	7.47919	-2.67713	-0.331569	13.8603	-3.85362	7.99226	17.4787	19.6968	A549_3h
sci-RNA-C-031.TTCTATAGAG	12.2666	5.43055	0.202552	-2.38649	3.02027	1.591	3.43043	4.29545	-2.21031	-3.49415	2.51859	2.04002	5.3214	-7.8983	-0.383077	11.9738	-7.93959	1.03854	13.6153	22.8226	A549_1h
sci-RNA-C-032.ACGCGCTCCT	13.4308	5.81771	5.45534	3.87637	0.189092	-1.99642	7.9952	0.675584	-8.46458	-2.44414	0.425105	0.34914	5.15924	4.98309	0.670524	14.1836	-3.10427	7.45088	-0.457622	1.80911	A549_0h
sci-RNA-C-032.CGTATTGAGA	11.3048	8.15402	-0.22457	-3.31706	-2.69838	3.85454	2.01727	0.408367	-3.46134	-1.66479	-1.20435	4.12184	4.9976	-9.25592	0.398014	15.9939	3.85033	-5.83696	10.8366	25.1202	A549_3h
sci-RNA-C-032.CTATTAACCA	13.563	8.75676	3.74026	0.593526	-2.69904	2.15835	3.80722	-0.764937	-4.884	0.0237698	-0.396476	1.47509	7.07427	3.07299	1.55372	15.9452	1.24393	-4.76109	14.1144	4.80893	A549_1h
sci-RNA-C-032.CTCGGAGCAA	10.8682	5.61913	-0.133229	-2.96583	3.06807	1.28126	4.39249	3.93617	-2.77772	-2.98393	2.58192	1.9314	7.2216	-5.06496	-5.00503	1.73875	-6.97016	-2.63318	12.9092	15.4826	A549_3h
sci-RNA-C-032.GATCCAGCGT	10.5155	9.25094	5.58601	-3.28496	2.27066	3.48718	2.42234	-0.97084	-5.70882	-1.55576	2.42145	1.84072	4.64839	-8.83123	-4.88618	5.64482	-6.78608	-0.993512	10.8332	11.0523	A549_3h
sci-RNA-C-032.GCCATCAACT	-8.48829	10.7665	-10.1601	5.428	0.0795247	-6.72627	-10.3285	-2.9178	5.17854	12.3389	0.0924471	-11.4954	-11.2357	4.46268	15.7325	10.0814	8.65399	1.1602	-6.2832	10.3347	293T_3T3
sci-RNA-C-032.GCCTGATATA	-7.15857	10.745	-10.2517	5.29412	-0.19061	-5.7861	-9.84547	-2.17636	5.20616	12.466	-0.360029	-11.015	-11.0346	1.18202	15.9515	10.1342	7.84933	2.38871	-6.52153	8.41814	293T_3T3
sci-RNA-C-032.GCGGTTATTG	14.3983	9.6643	3.75006	2.53762	0.670585	0.83456	6.88759	-2.33425	-6.36642	1.38437	1.17696	-0.000214067	8.80998	-1.51325	-2.9363	9.12828	1.32879	-7.29098	9.81785	-0.1249	A549_0h
sci-RNA-C-032.TCGGTAAGGC	9.43301	9.97138	5.60526	-4.31112	-3.59213	1.87232	3.73491	-0.635644	-5.61966	-1.38848	-1.63171	3.94723	4.82706	-9.3719	4.55114	16.1407	-1.24673	5.82328	15.2771	20.7488	A549_3h
sci-RNA-C-032.TCTATCGGTA	10.8868	5.14308	-0.103314	-0.80129	2.89997	2.28582	5.05121	4.68727	-1.7146	-3.03116	1.63972	2.16903	0.797886	6.36887	-1.17095	11.0415	-6.19533	-3.20227	12.4532	7.64585	A549_3h
sci-RNA-C-032.TCTGACGAGG	-7.52051	11.5183	-9.66977	8.65227	-0.0764893	-2.45056	-10.5149	-4.06213	5.77412	10.8333	0.789864	-11.0032	-8.49442	5.74876	13.999	13.1938	6.65789	1.45182	-3.3899	4.29597	293T_3T3
sci-RNA-C-032.TGAGACTCTA	10.9556	7.18459	4.77691	-3.71048	2.35468	3.45619	5.14792	0.845868	-5.95352	-3.05183	2.59306	1.9587	6.66251	-5.40129	-4.82743	2.97385	-5.36967	-5.36525	8.8441	-3.01704	A549_3h
sci-RNA-C-032.TTGATATGAA	13.8829	6.08265	2.81644	-3.46922	1.72871	2.12711	8.28008	0.69583	-9.29908	-1.77554	2.45473	0.184389	8.49459	0.973484	-3.6292	-2.8206	-3.9726	-5.04249	8.46173	-4.36497	A549_0h
sci-RNA-C-033.ACGCGCTCCT	14.1391	6.52694	2.67323	-1.08474	-2.85462	3.00945	6.0631	-0.785156	1.0844	-2.09104	-0.659572	0.868735	7.4823	0.792994	-5.25086	1.77882	-6.55346	2.77929	3.6536	-9.6277	A549_0h
sci-RNA-C-033.ACTCTACTGG	11.1729	9.59317	1.34391	0.793355	4.2832	1.22882	0.564865	0.382555	-2.99984	-0.423397	2.26761	1.27198	5.42337	-8.23268	-1.70707	9.87433	-7.11173	2.79118	15.8958	20.4875	A549_1h
sci-RNA-C-033.AGGCCGGTAA	-9.46983	10.8515	-9.88937	8.14615	-0.3418	-7.78169	-10.4343	-4.84443	5.27598	11.2302	0.35437	-11.6539	-9.44242	4.84526	13.9542	12.9877	7.43915	0.677043	-3.78917	3.53423	293T_3T3
sci-RNA-C-033.ATATGCCATC	12.0145	6.11498	0.363125	0.251733	-1.25383	3.74885	3.55729	2.82465	-1.97801	-2.1102	-0.0785137	3.33336	8.22989	0.567697	-1.09584	11.3335	3.66275	-6.11393	4.55105	-10.1969	A549_3h
sci-RNA-C-033.CCATCGGACC	13.2119	5.86564	0.195573	-0.269519	2.14487	-0.260503	7.81951	-0.630265	0.925162	-1.83244	0.832826	0.497609	7.79515	2.66444	-0.484576	12.3403	-6.35054	-1.00268	13.3253	-7.94634	A549_0h
sci-RNA-C-033.GGCTATTCGA	10.5198	7.38911	2.43338	5.05776	-3.38433	3.81888	5.21609	0.263054	-1.64526	0.792509	-1.28785	4.03713	1.97328	5.79833	-0.371848	14.1275	-2.18807	6.33875	0.289648	-5.59533	A549_3h
sci-RNA-C-033.GTAGTTGGAT	-6.34256	7.75125	-10.6125	3.34939	0.134372	-7.60399	-9.42977	4.08212	11.4935	-6.71989	0.10317	-11.8273	-9.95583	-4.60856	14.2148	2.68774	12.4179	3.71826	-2.27162	12.3207	293T_3T3
sci-RNA-C-033.TAGAATAGCC	10.1769	10.7936	3.45132	1.9127	1.70856	-0.170005	2.21996	-3.1808	-5.00989	2.142	1.13938	-0.0669404	4.59089	6.64829	-3.28738	0.718014	-6.41525	1.68281	-0.30078	-4.74185	A549_1h
sci-RNA-C-034.AAGCATCCTA	11.8269	11.1214	2.75418	4.83202	4.03193	1.87059	0.0968659	-0.711218	-2.07163	1.32339	-0.158428	0.547232	7.52169	2.84386	0.421399	14.4484	-4.21971	1.91406	0.0847448	-0.309742	A549_0h
sci-RNA-C-034.ACGTTGAATG	14.377	8.97333	4.46017	2.96096	-4.33303	-1.81277	6.12129	-0.958747	0.368561	0.323432	-0.021922	1.15716	7.68496	-4.46529	3.09939	16.1703	4.28448	-8.60924	12.6566	-9.264	A549_0h
sci-RNA-C-034.ATCCATCAGG	10.4718	4.73897	5.39333	5.14026	0.872087	3.22405	3.94814	4.40056	-1.03119	-2.0178	2.22768	1.7634	6.44131	4.47667	3.94709	16.2058	-4.99948	6.87381	11.2019	-0.327985	A549_3h
sci-RNA-C-034.CCTATCATAA	10.7283	6.64781	0.54634	-1.03575	0.807787	3.74768	3.88764	2.58195	-2.54632	-3.08524	0.737692	3.28687	8.89644	-1.27486	-4.60333	4.75519	2.73434	-8.70172	12.2129	-5.46774	A549_1h
sci-RNA-C-034.TTCGCTGCCT	9.26843	6.15138	3.66139	-1.31104	-0.31786	3.76393	6.73349	0.496314	-3.88293	-2.61389	2.04907	2.33534	5.93669	3.26373	-4.00544	9.25554	-4.12226	2.81505	16.7168	2.61521	A549_1h
sci-RNA-C-035.ATCTAGGTTC	13.8276	7.0873	4.71647	4.31263	1.04058	-0.3824	7.47107	1.87363	0.387757	-0.154635	0.790317	0.0804171	4.68553	4.79236	-4.39912	6.23912	0.717259	-5.29892	0.156936	-2.03051	A549_0h
sci-RNA-C-035.CCAGGCTCTT	11.1429	10.2168	2.83898	2.55308	4.14674	1.55182	2.15732	-1.92844	-2.59984	0.120699	2.68565	2.04919	8.73553	-4.39451	-5.47218	4.19109	-3.75845	-1.54161	14.6685	2.20276	A549_1h
sci-RNA-C-035.GATTCCGGAA	13.0679	11.6213	5.01312	1.0398	-1.88019	2.7691	2.93577	-3.17877	-5.24155	2.03696	0.48263	0.50273	5.32219	-8.6499	-0.0641075	13.145	0.268946	-2.82183	0.135706	-2.29179	A549_0h
sci-RNA-C-035.GGCTCGAGAT	12.2145	11.3204	6.81653	-3.27123	1.85925	3.36168	1.4582	-1.23933	-5.49659	0.527015	2.52565	2.29707	1.50501	-10.0882	-5.40061	5.65538	-6.21719	-2.81468	13.0411	7.18668	A549_3h
sci-RNA-C-035.GTAGTTGGAT	-6.7926	11.6879	-11.7278	10.7113	0.242264	-6.42395	-10.6896	-2.57656	7.19739	9.77656	1.21563	-11.5638	-7.89109	3.32355	14.3469	9.50026	8.59597	3.05319	-5.52215	11.8392	293T_3T3
sci-RNA-C-035.TAGCCAGCAA	10.6057	4.93409	0.193215	-0.167946	2.92208	3.17727	5.81167	3.03276	-1.63941	-2.54417	1.77268	1.87975	1.64688	6.25578	-1.20079	12.3306	-6.16706	6.03071	14.5962	3.6632	A549_3h
sci-RNA-C-035.TCCGCCGGTC	10.3216	8.48147	4.92293	-3.38551	2.01839	0.469565	2.69093	0.586444	-4.65052	-2.40362	2.65795	1.22922	2.49964	-9.91814	-4.64358	5.70145	-6.92748	-2.7289	7.16997	9.59402	A549_3h
sci-RNA-C-035.TCCTCTCCGT	12.2761	6.62073	4.51673	4.46612	2.05712	1.16366	6.92658	1.75545	-1.28756	-0.854962	1.27109	0.551699	2.90408	5.64193	0.489562	14.9896	-6.82514	5.30859	10.5385	-5.70932	A549_3h
sci-RNA-C-035.TCTATCGGTA	12.4929	12.2465	2.09191	3.98704	-3.30717	3.83217	1.95961	-4.17139	-3.15292	2.68451	-1.3948	3.31773	5.89845	5.16887	3.0128	16.4359	-4.7694	1.79697	2.18555	-8.19444	A549_3h
sci-RNA-C-036.AATACCAGTT	-5.6593	5.20146	-12.2429	-3.90269	-4.32562	-1.85969	-11.3066	4.06744	13.1649	-4.81985	-7.0298	6.60586	-8.52679	-3.30468	13.8542	1.20011	12.1306	7.63899	-3.06679	13.7625	293T_3T3
sci-RNA-C-036.ACGCTTCTCT	10.681	8.39486	4.9808	-1.29593	0.155809	-4.34138	5.27232	1.8336	-6.42442	-2.19064	0.844025	0.373162	8.12104	-5.16481	3.87729	16.2537	-5.7082	6.28448	8.50746	6.94822	A549_3h
sci-RNA-C-036.ACGTTGAATG	13.4318	6.1269	5.45621	4.63101	1.9891	-0.348088	7.95893	-0.520252	0.810922	-1.57715	2.28701	0.112025	7.77495	2.30131	-2.4158	-7.08975	-2.44606	-9.44386	16.4872	8.2531	A549_0h
sci-RNA-C-036.ACTCCGCCAA	-7.70966	10.9915	-9.56192	6.26978	1.06771	-1.52715	-9.90371	-4.44385	5.05096	11.7042	-0.272065	-0.263146	-10.5369	4.45129	15.011	11.4217	7.66345	0.929461	-5.90913	8.4499	293T_3T3
sci-RNA-C-036.CGTATTGAGA	10.4913	8.14357	3.83719	3.65012	1.95206	-1.32745	5.06862	-0.967526	-2.68219	-0.65481	1.57168	0.262425	6.70199	3.48012	-4.09989	1.18632	-4.6825	-4.12569	10.4575	7.39237	A549_3h
sci-RNA-C-036.GGCGGTTGAC	10.5447	9.23896	5.1208	-1.78414	-0.32553	-0.337932	3.62541	-1.24801	-5.31983	-1.53963	1.12276	-0.00793843	6.30521	-6.85842	-2.85004	-2.46792	-3.90638	-6.86872	8.73942	10.7523	A549_3h
sci-RNA-C-036.GTAGATGCGC	10.4551	8.99578	5.17979	-1.79839	0.227068	0.816117	4.13576	0.747749	-6.41398	-1.92219	0.00527872	1.99704	7.39886	-1.43088	-3.53483	11.4891	-8.10585	2.54955	11.7914	-6.17598	A549_1h
sci-RNA-C-036.TAGCCAGCAA	11.0459	8.77386	1.92779	-1.54868	-2.56882	3.82445	3.32965	0.805929	-3.94573	-2.63684	-1.06617	3.34782	8.49109	0.643198	0.145331	13.4733	-5.94499	5.9566	18.6358	17.4684	A549_3h
sci-RNA-C-036.TTGCAGCATT	9.57914	8.53583	5.09716	-4.42139	2.42689	0.433973	-1.51833	-7.65761	-6.94751	-1.70175	1.44033	2.90599	8.23126	-3.24972	-1.11861	13.1049	3.9888	-5.68653	13.4603	22.5832	A549_1h
sci-RNA-C-037.ACTCCGCCAA	-8.98294	10.042	-10.8032	8.15947	0.4773	-6.8978	-11.7646	-4.21224	5.72797	11.4954	0.145444	-11.9537	-8.83992	4.70431	14.0346	10.5828	9.82696	-0.856128	-3.63348	9.44383	293T_3T3
sci-RNA-C-037.CGTATTGAGA	12.764	7.87356	-0.143809	-3.39135	1.7448	2.41446	3.22716	1.42112	-3.45588	-2.46834	1.81291	1.86788	6.34846	-6.01043	-3.10197	-1.46275	-0.153157	-8.09499	11.4594	11.298	A549_3h
sci-RNA-C-037.GCGGAGTCGA	9.48813	7.92535	3.90132	-1.97479	2.44065	1.14519	6.67495	1.76776	-6.57945	-3.06674	1.75988	1.28341	6.93585	4.15076	-5.69093	4.59939	-7.72323	-2.93199	12.7114	-8.68996	A549_3h
sci-RNA-C-037.GGCATCTACC	12.7463	5.35843	4.67397	5.18794	2.49269	3.20513	5.44044	3.86304	-1.06157	-1.07865	1.36306	0.703161	8.15426	2.77634	-4.56206	5.02847	-5.84088	-5.12542	2.15499	-8.14396	A549_1h
sci-RNA-C-037.GGCTCGAGAT	12.0491	9.39092	4.07751	3.09224	0.851657	0.879505	6.40743	-1.12949	-2.88516	-1.10239	1.08163	0.82007	8.39126	2.06436	-3.70727	6.46848	-8.15075	1.01078	6.00764	-10.6451	A549_3h
sci-RNA-C-037.TCGGCGTCGT	-6.52919	11.4782	-12.2182	11.0312	-3.45824	-1.29662	-10.6611	-4.03114	7.39509	9.668	-0.418826	-11.6081	-7.1575	3.77515	14.4343	12.2083	7.21623	3.52901	-6.46942	9.95272	293T_3T3
sci-RNA-C-038.ACGGAGAATA	12.7297	5.87659	0.0297512	-0.227122	3.23354	3.13507	2.96884	3.47133	-1.30604	-2.65463	1.96491	2.91117	6.63438	2.28957	-0.125039	12.5769	-8.39693	-1.34596	9.34645	7.23518	A549_1h
sci-RNA-C-038.ACTCTACTGG	12.778	10.1419	5.81116	-3.01536	1.70804	-0.878237	5.25344	-1.40366	-8.23437	-0.163979	1.50762	2.02959	3.83785	-9.45837	2.95244	16.3943	-6.54675	5.54462	16.3244	1.62192	A549_1h
sci-RNA-C-038.AGCGATCCGC	11.4675	4.75749	5.50698	5.10861	1.15543	-5.32212	5.57093	3.60492	-0.964447	-1.76071	0.077329	2.46079	4.68697	4.57185	-1.01187	12.2866	-3.73855	7.50832	16.7019	2.10473	A549_1h
sci-RNA-C-038.CCGCGCAGGT	12.1245	9.70688	6.29853	-3.11982	1.80212	3.67529	3.52783	-2.48104	-6.0826	-0.0786414	1.54891	1.65576	1.08524	-10.1875	-4.2956	11.5455	-7.69635	3.29737	10.3195	15.5181	A549_1h
sci-RNA-C-038.CCTAAGCGGT	13.3792	5.98262	0.646667	0.364659	2.91912	0.475372	3.49616	3.26252	0.641937	-1.56508	1.37084	2.12599	7.35697	2.16105	-5.41721	5.05894	2.84761	-6.43493	10.4558	7.32715	A549_0h
sci-RNA-C-038.CGAATCTCCT	12.2039	7.34232	0.937158	-2.05775	-3.10257	-1.31008	4.42172	3.45704	-2.90892	-3.465	1.10676	0.323674	8.88264	-0.0971871	-2.27285	10.9232	-3.44786	2.9429	9.2298	14.8067	A549_3h
sci-RNA-C-038.CGTATTGAGA	11.3042	6.30825	3.62565	-2.53945	2.1325	1.7334	6.5655	2.17951	-3.71222	-3.63783	2.69992	0.82658	7.92321	-4.60783	-2.68415	-6.1261	-0.803329	-8.46121	6.07158	22.3702	A549_3h
sci-RNA-C-038.GCCATCAACT	-4.66183	5.35656	-9.32453	-9.33985	-4.97597	-2.24266	-10.0762	4.1302	11.6694	-5.93676	-6.12599	6.99419	-10.1953	-6.14115	12.8301	-1.63539	13.7327	5.79653	-2.88863	14.5797	293T_3T3
sci-RNA-C-038.GCGGTTATTG	13.9207	6.47988	2.83846	-2.21678	1.17466	0.0427702	8.43523	-0.176527	-8.73627	-2.33483	0.976384	0.0905459	4.65344	5.18233	-3.44195	-0.828191	-0.0732312	-7.57173	8.32077	-3.55967	A549_0h
sci-RNA-C-039.AAGTACGTTA	10.5085	7.07487	0.322405	-1.52227	4.30748	1.85484	3.31456	3.01387	-2.4327	-3.26569	-0.30538	1.94232	7.44925	0.727499	-4.78916	6.95406	-4.66759	3.79069	10.2073	15.3976	A549_3h
sci-RNA-C-039.ACGATAGACT	10.5642	8.32296	3.32331	-0.518409	0.539284	2.55649	1.47521	-0.0558508	-4.7524	-2.5332	0.297037	1.95756	8.65638	0.494569	-4.51675	4.14868	-5.52467	-3.69447	15.7628	20.5031	A549_3h
sci-RNA-C-039.ACGCTTCTCT	10.1766	10.4282	3.66647	0.707773	-3.35744	3.01652	1.36032	-2.56487	-4.28795	-0.256163	-6.35685	6.96295	7.26444	-4.88496	0.751728	14.7895	-1.36809	8.03765	14.1095	8.59703	A549_3h
sci-RNA-C-039.CGCCAGGCAT	-7.16833	11.1151	-10.1876	6.91052	-0.476758	-7.64403	-9.78714	-2.87887	5.50822	12.1602	-0.193549	-11.6658	-11.7352	2.96942	16.371	10.9895	8.61526	2.4943	-2.31271	6.63683	293T_3T3
sci-RNA-C-039.CGTATTGAGA	10.4121	10.158	5.65986	-2.59146	0.722395	1.46065	4.04467	-1.70827	-5.50079	-0.864366	0.473358	0.97806	7.49875	-4.8647	-5.10118	3.91337	-6.98898	-2.56545	5.59635	21.6899	A549_3h
sci-RNA-C-039.GATCCAGCGT	12.4865	6.96658	4.14372	5.84946	0.907701	0.193166	3.9039	1.50449	-1.47871	-0.304325	1.12964	-0.102269	5.91778	3.66113	-2.86702	9.41092	-4.04502	4.83519	17.3456	10.7744	A549_3h
sci-RNA-C-039.GGATTCTATC	10.3719	6.38786	2.81757	-1.19476	0.151174	0.497868	6.96194	2.13151	-4.6973	-3.50609	2.36041	0.204101	-1.3299	6.08817	4.55983	16.1234	-8.11077	2.32434	2.48384	-8.65928	A549_1h
sci-RNA-C-039.GGCTATTCGA	10.3626	6.80098	3.60332	-1.95377	1.74071	3.72013	4.24179	3.70164	-4.69296	-3.20449	2.27964	1.7964	8.08409	0.456854	0.507588	14.2683	2.2911	-7.77431	11.3124	-0.298294	A549_3h
sci-RNA-C-039.TCTATCGGTA	11.9378	10.5684	6.67646	-3.01432	-2.92405	2.39714	1.79737	-1.1162	-5.54894	0.392373	-0.33742	2.9142	1.908	-9.84148	-2.43564	10.1458	0.598598	-4.81433	18.6695	15.8261	A549_3h
sci-RNA-C-039.TTCGCTGCCT	9.82201	5.55774	2.75987	-3.19837	1.90633	1.66697	8.46874	1.41053	-4.78439	-3.98612	2.36606	1.64946	4.77415	4.21833	-5.06256	1.5745	2.7157	-6.71479	14.1472	4.78337	A549_1h
sci-RNA-C-040.ACGCGCTCCT	14.2025	10.0692	5.78426	-2.96005	-0.0859243	-0.956673	5.69472	-2.82987	-8.44872	0.177141	0.24674	0.710975	7.26776	-5.3321	-2.14933	10.0551	-7.4537	0.0735202	7.39621	8.6543	A549_0h
sci-RNA-C-040.ACGCGTATCG	-7.30775	10.5421	-10.4993	5.79106	0.193539	-6.08309	-10.8791	-2.76704	5.45099	12.2176	0.980507	-11.7934	-10.8737	3.04125	15.0325	8.50449	10.6301	0.0692797	-4.19728	8.28183	293T_3T3
sci-RNA-C-040.CCTGCATCAA	-8.43019	10.0656	-10.6092	8.81318	1.06331	-5.1829	-10.4551	-2.60205	5.82147	11.2009	1.07877	-11.4116	-10.1255	3.5763	16.3437	11.0421	9.09759	2.45101	-2.95611	9.1315	293T_3T3
sci-RNA-C-040.CGAATCTCCT	9.82873	9.12937	5.36703	-4.21289	-1.00093	3.97012	2.49285	0.664196	-5.59356	-2.10346	-0.240867	3.7685	4.89797	-8.63659	-0.528796	14.8606	-3.64391	6.13783	18.4368	18.5271	A549_3h
sci-RNA-C-040.CTATTAACCA	9.96166	6.50511	2.8386	-0.788658	2.77954	2.88295	6.43157	1.85988	-4.52524	-3.51284	2.53156	0.996128	7.09238	3.81416	-1.70581	12.0001	0.202012	-2.92736	10.0945	-5.75376	A549_1h
sci-RNA-C-040.GATTCCGGAA	13.2049	7.08304	3.69443	2.33013	1.17622	-1.37452	7.11414	-1.84451	0.443423	-0.595794	1.25113	-0.254762	7.10858	4.28209	-2.31203	-4.74376	-7.83449	2.16091	12.9527	-7.98875	A549_0h
sci-RNA-C-040.GGATTCTATC	11.6602	4.33371	-0.276071	-1.21399	0.264514	0.724218	5.47473	4.71415	-1.62039	-3.16658	2.63388	0.898157	2.28128	6.45521	3.51872	16.1039	-3.64347	-0.193526	14.1179	4.81203	A549_1h
sci-RNA-C-040.TTGCAGCATT	9.46566	8.63515	5.5851	-4.27021	3.23095	3.47731	-1.42946	-7.60261	-5.5783	-1.36295	1.2995	3.23145	8.12288	-4.93238	-3.02923	6.59324	-6.93902	3.06465	8.10594	24.3101	A549_1h
sci-RNA-C-041.AAGCATCCTA	14.0417	6.5892	5.6576	3.75565	0.698153	-1.26262	7.60954	1.50754	1.09611	-1.51454	0.744112	-0.621215	2.98176	5.56147	-0.740536	11.53	-3.20563	-1.44114	13.0533	-7.50143	A549_0h
sci-RNA-C-041.AATCCGGTCA	12.5169	6.85151	3.0521	-0.687026	0.645484	-0.451899	6.86244	2.21494	-4.0981	-3.24658	1.30514	-0.796312	4.82922	4.53722	-5.14077	5.43769	2.46891	-6.89361	16.5018	8.45261	A549_1h
sci-RNA-C-041.ACTGGTAGAT	14.4169	8.90622	5.62331	-0.957705	1.14868	0.135518	6.02984	-0.757131	-8.08916	-0.548291	0.289358	0.301332	7.71953	-4.77909	-5.54913	4.42033	-6.08582	-4.89465	8.30187	-3.21861	A549_0h
sci-RNA-C-041.CGTCTATGAA	11.0085	6.68862	4.66374	2.1133	2.78677	1.50257	6.04094	1.17737	-7.48687	-1.88558	0.912822	1.28056	0.167739	6.41971	-5.59645	5.4867	-5.0683	-6.68201	11.1099	-0.29766	A549_1h
sci-RNA-C-041.GACCAATGCG	14.4323	10.226	2.79291	4.40803	-0.527924	1.40164	2.84945	-3.9816	-1.13305	1.55049	0.0773959	0.290241	4.55576	4.1629	1.3979	15.3664	3.48774	-6.23848	0.17748	0.217942	A549_0h
sci-RNA-C-041.GGCGGTTGAC	13.0353	7.73198	4.33696	3.5051	-0.717355	3.40213	7.68539	0.415046	-2.16357	-1.33736	0.035127	2.58011	5.95293	4.84417	0.798081	15.8735	-3.66977	5.53274	12.5751	-9.3589	A549_3h
sci-RNA-C-041.TCTATCGGTA	11.5479	9.02622	-0.33042	-3.22113	-2.30718	3.8746	0.985485	1.14369	-3.55144	-1.26389	-0.507131	3.5401	5.66217	-8.13752	-3.4941	3.49852	-7.48908	0.671347	9.01359	14.0419	A549_3h
sci-RNA-C-042.AAGCATCCTA	14.2571	8.37215	4.32574	-0.706289	-2.62458	3.02987	1.76789	-0.670898	-8.44879	-1.28317	-1.05055	3.42374	6.01638	-8.01943	-2.35835	12.6355	-5.06521	5.61945	14.0413	-0.761201	A549_0h
sci-RNA-C-042.AATACCAGTT	-6.9941	5.44409	-11.519	-3.27301	-4.35657	-2.26296	-11.3089	2.83644	13.4833	-6.31705	-6.03467	7.27399	-8.48467	-2.56767	12.8453	-1.61646	14.7657	5.47311	-5.1911	17.7643	293T_3T3
sci-RNA-C-042.ACGGAGAATA	12.2713	8.79275	1.91843	0.0231248	-1.20614	3.67031	1.09712	0.960744	-3.78026	-0.88224	0.809214	2.64388	6.27786	-7.39234	-2.09345	11.2113	-4.57948	3.28465	13.2103	15.6454	A549_1h
sci-RNA-C-042.AGCGATCCGC	9.69014	8.12698	4.48001	2.11765	0.939182	2.06448	4.99507	-1.60852	-7.58619	-1.46401	1.00569	-0.606334	6.0168	5.17971	-1.33956	12.4568	-6.73685	1.69164	14.4524	2.0781	A549_1h
sci-RNA-C-042.ATCTAGGTTC	14.6471	7.22559	4.98101	-4.71119	-2.00005	1.89469	6.7996	-0.189341	-8.61179	-0.375618	0.386716	0.878207	7.15685	-3.56848	-3.02545	3.51124	4.01215	-5.60575	18.1479	15.3534	A549_0h
sci-RNA-C-042.CCAGGCTCTT	12.0582	8.19333	3.96821	3.7771	2.11792	0.0745642	2.87385	-2.21402	0.170632	0.0285305	1.17342	1.43247	7.86217	2.88192	-3.20552	-1.54812	-5.47937	-1.23199	7.91354	18.0589	A549_1h
sci-RNA-C-042.CCGCGCAGGT	11.2977	5.56466	3.94953	5.55314	2.91055	2.8414	5.36543	3.29911	-1.36499	-0.523367	2.37106	2.15414	-1.12126	6.31537	3.38909	16.3633	-6.70695	4.07419	12.9393	7.21397	A549_1h
sci-RNA-C-042.TTCTCTGAGA	-8.17775	9.29554	-10.7831	8.25608	-0.272627	-7.55995	-10.9659	-0.54023	5.74232	11.5022	0.899048	-11.7876	-9.40313	1.80129	15.3326	7.05946	11.0064	3.22057	-2.83532	10.3712	293T_3T3
sci-RNA-C-043.ACGCTTCTCT	11.2334	4.94646	3.45769	6.40739	1.27603	-0.227676	6.95171	2.80317	-1.28915	-0.889209	1.09254	-0.839937	1.80609	5.42941	4.38683	16.1737	-6.76916	4.24629	0.204885	-2.69734	A549_3h
sci-RNA-C-043.AGCGATCCGC	11.9671	10.6514	6.28587	-2.19108	-3.51656	1.95558	3.86474	-3.0891	-6.76496	-1.01826	-0.436753	0.96326	8.28091	-5.5939	-0.338655	12.0586	-0.0731027	-3.36239	11.1369	3.22514	A549_1h
sci-RNA-C-043.AGGCCGGTAA	-6.69806	5.73976	-10.9092	-4.73034	2.37014	0.622043	-11.1994	3.83531	13.2288	-4.88106	-6.7131	6.25433	-8.57474	-3.60803	12.9951	-1.44273	15.0653	4.49262	-3.43611	16.1699	293T_3T3
sci-RNA-C-043.AGGTCTATGG	-7.80062	11.2308	-10.2858	5.9501	-0.434877	-6.17867	-10.3171	-2.69141	5.1968	12.1988	-0.0720427	-11.5725	-11.5921	2.56743	16.5604	8.928	9.84637	0.827626	-3.25197	8.09646	293T_3T3
sci-RNA-C-043.CCTGAGAGCA	9.53134	8.1227	4.61003	-2.34815	0.76939	0.557857	5.083	1.68543	-5.35295	-1.51072	0.985946	1.38024	8.08721	-4.78053	-2.37849	10.4362	-6.93047	4.95484	14.1186	8.74944	A549_1h
sci-RNA-C-043.GCCTCAGCAT	-8.67766	10.0143	-10.0373	6.1043	0.0242927	-6.58378	-10.2498	-3.74605	5.00181	11.9431	0.675979	-11.4466	-11.1003	4.48028	16.2998	11.1281	8.50835	0.557775	-4.42031	7.1388	293T_3T3
sci-RNA-C-043.GCGGCCAATC	13.0215	12.0279	2.07652	2.85554	-3.08362	3.09026	1.69902	-4.27734	-3.956	1.90384	-1.35156	3.02303	2.85425	-9.4384	-3.28216	1.31155	-1.6142	6.57777	12.4533	24.4238	A549_3h
sci-RNA-C-043.GTAGATGCGC	10.1018	5.31021	5.78133	4.50284	1.17005	2.47412	5.94427	3.01276	-1.15283	-2.29055	0.431595	2.61505	4.20765	5.33928	4.10764	16.2695	-4.92652	5.42204	8.46248	-3.7432	A549_1h
sci-RNA-C-043.TCTATCGGTA	11.1261	5.06212	0.272934	-0.00603853	2.58971	3.41774	3.49144	4.2651	-1.62076	-2.52321	1.92839	2.8033	3.83055	5.093	-2.69661	11.0572	-4.03902	2.10791	14.8673	15.2685	A549_3h
sci-RNA-C-044.ACGCTTCTCT	9.79447	8.78844	5.51711	-5.23329	-1.64246	4.08267	5.23543	0.749014	-6.41384	-2.0352	-1.22574	4.13082	7.60899	-5.97719	-0.601914	12.8098	-2.52928	6.66466	10.4577	12.8723	A549_3h
sci-RNA-C-044.ACTCTACTGG	9.18038	8.04337	3.6876	5.53676	1.5926	2.47757	7.36592	-1.91066	-0.422264	-0.245994	2.3942	2.38936	1.76938	5.99158	-3.14543	9.15785	-3.38826	7.06724	13.4981	-0.741502	A549_1h
sci-RNA-C-044.CCTATCATAA	10.7156	11.1039	3.02719	3.73251	0.555804	1.60881	3.36892	-3.10801	-3.5882	1.09137	1.88271	1.84251	7.72254	0.920109	-0.0620929	13.2073	-5.59769	-0.28192	9.2158	-11.3321	A549_1h
sci-RNA-C-044.CGTATTGAGA	11.8378	5.94211	0.21038	-1.66127	2.32855	2.76123	2.93456	3.88308	-2.25135	-3.25687	2.10011	1.77315	7.57019	3.57632	-4.95702	3.51266	0.0537995	-5.73271	14.973	21.4744	A549_3h
sci-RNA-C-044.CGTCTATGAA	11.8066	4.96007	0.270942	-2.03584	2.76443	2.09432	6.54999	3.71046	-1.98362	-3.52929	2.53478	2.00116	6.3274	4.35682	-2.55334	-5.46109	-2.02681	-8.3583	11.9846	7.61778	A549_1h
sci-RNA-C-044.TCTCTCATCC	13.148	5.23116	5.55534	3.78438	2.09844	0.661967	7.9041	1.96717	-8.45242	-2.47422	2.37597	-0.0415007	3.78915	5.69057	-5.35154	4.80712	-7.00866	-4.3836	6.58258	23.6363	A549_0h
sci-RNA-C-044.TTCTCTGAGA	-7.17747	11.8264	-10.3307	8.94607	-0.652514	-7.80894	-10.859	-4.13023	5.94945	10.709	-0.223329	-11.7541	-7.5673	3.9957	13.4879	12.6955	6.80472	3.46254	-4.57501	6.96521	293T_3T3
sci-RNA-C-045.ACTGGTAGAT	14.4554	8.27056	4.833	-1.55775	0.541781	-0.556043	5.931	-1.82529	-8.15578	-0.878076	1.12525	-0.264231	8.41511	0.451362	-2.97763	-5.59194	-2.87166	-7.69129	14.9064	2.27941	A549_0h
sci-RNA-C-045.CCTAAGCGGT	13.4654	6.45781	0.562007	-2.82004	2.9016	0.00207331	3.13679	3.51811	1.20359	-2.61636	0.137097	0.861794	7.52053	-5.16442	-2.11049	9.02428	2.74318	-9.19246	8.30207	10.9617	A549_0h
sci-RNA-C-045.CTATTAACCA	11.8107	6.6186	3.809	-1.50382	0.841402	1.33949	5.12264	4.51773	-4.81713	-3.52232	0.382875	1.25967	8.42027	2.08359	-4.23362	1.58388	-5.57214	-5.52998	15.901	20.947	A549_1h
sci-RNA-C-045.GGCTCGAGAT	12.0591	7.2337	4.24941	5.31413	2.77624	1.64758	4.44747	3.01327	-1.43236	-0.842661	1.10618	0.886466	2.6208	5.82456	4.21694	16.2489	-3.37838	2.52702	0.125555	0.217549	A549_3h
sci-RNA-C-045.TCTAGTCAAG	11.8748	6.29466	0.174994	-2.24298	3.46833	2.81184	3.98771	4.2536	-2.353	-3.35394	2.54321	2.40249	8.30506	-0.920323	-3.48245	2.65776	-5.72359	-3.51944	11.1149	11.2565	A549_1h
sci-RNA-C-045.TGCCTAACTT	11.8688	9.48555	3.16856	-0.892519	-2.8321	3.85211	1.57351	-0.755407	-4.70196	-0.380825	-0.728859	2.88761	0.830854	-9.98226	-0.323582	14.0607	-1.91305	7.68349	13.233	15.5465	A549_3h
[truncated: 2,324 more rows]

## Sheet: Table S2
Table S2: UMAP of Paired-seq cell line for Fig. 3b and Fig. S2
	scMVP		scVI		cisTopic		Seruat v4 WNN		MultiVi		Cobolt		MOFA+		scAI		scRNA(monocle3)		scATAC(monocle3)
[truncated: 2,443 more rows]

## Sheet: Table S3
Table S3: UMAP of SNARE-seq cell line for Fig. 3c and Fig. S2
[truncated: 1,049 more rows]

[truncated: 7 more sheets: Tabe S4, Table S5, Table S6, Table S7, Table S8, Table S9, Table S10]
